# Supplementary material for: Differentially Expressed Genes and Signature Pathways of Human Prostate Cancer
Source: PLoS One. 2015 Dec 18;10(12):e0145322. doi: 10.1371/journal.pone.0145322 (PMC4687717; doi:10.1371/journal.pone.0145322)
Supplement: S1 Table — This file includes the RNAseq expression data for the 225 age- and stage-matched prostate cancer non-malignant and tumor samples downloaded from The Cancer Genome Atlas and used for the analyses presented in this work. (XLSX) [file pone.0145322.s004.xlsx]

## Sheet: TCGA_FullExpression_CalcLog2_20
Entrez	description	N.TCGA.CH.5761	N.TCGA.CH.5767	N.TCGA.CH.5768	N.TCGA.CH.5769	N.TCGA.EJ.7115	N.TCGA.EJ.7123	N.TCGA.EJ.7125	N.TCGA.EJ.7314	N.TCGA.EJ.7315	N.TCGA.EJ.7317	N.TCGA.EJ.7321	N.TCGA.EJ.7327	N.TCGA.EJ.7328	N.TCGA.EJ.7330	N.TCGA.EJ.7331	N.TCGA.EJ.7781	N.TCGA.EJ.7782	N.TCGA.EJ.7783	N.TCGA.EJ.7784	N.TCGA.EJ.7785	N.TCGA.EJ.7786	N.TCGA.EJ.7789	N.TCGA.EJ.7792	N.TCGA.EJ.7793	N.TCGA.EJ.7794	N.TCGA.EJ.7797	N.TCGA.EJ.A8FO	N.TCGA.G9.6333	N.TCGA.G9.6342	N.TCGA.G9.6348	N.TCGA.G9.6351	N.TCGA.G9.6356	N.TCGA.G9.6362	N.TCGA.G9.6363	N.TCGA.G9.6365	N.TCGA.G9.6384	N.TCGA.G9.6496	N.TCGA.G9.6499	N.TCGA.HC.7211	N.TCGA.HC.7737	N.TCGA.HC.7738	N.TCGA.HC.7740	N.TCGA.HC.7742	N.TCGA.HC.7745	N.TCGA.HC.7747	N.TCGA.HC.7752	N.TCGA.HC.7819	N.TCGA.HC.8258
1	A1BG.1	104	143	105	47	143	122	451	167	247	231	232	331	299	500	192	266	170	165	123	196	334	316	235	298	143	506	112	188	105	198	91	185	90	58	113	164	176	112	924	495	407	446	143	275	1178	294	464	890
2	A2M.2	12216	35959	4415	29244	22034	102858	27250	65873	271192	28424	47763	31107	109705	95895	73622	76297	14078	44597	37570	26391	236385	26447	22495	135797	59342	80052	22539	18968	13691	59385	19350	10269	11841	53682	10617	19697	29740	44370	6902	18295	10274	8285	16050	22362	15431	55821	16605	6012
9	NAT1.9	394	1030	230	417	574	305	534	360	385	1087	1322	736	282	354	305	412	892	183	668	640	381	1295	455	871	428	597	405	264	1522	510	644	531	45	172	904	431	717	770	141	194	132	140	406	98	214	289	405	274
10	NAT2.10	3	21	7	12	15	22	11	11	13	9	9	3	17	16	15	39	14	5	11	28	15	6	7	14	11	88	9	12	11	15	21	2	9	7	17	9	18	10	11	11	17	24	3	12	14	19	7	27
12	SERPINA3.12	78346	39654	129	48818	12669	10617	29060	29360	16896	5155	1773	7107	8550	105524	25176	33597	4925	8026	66421	14749	17140	7817	13322	111837	14604	7071	2680	1103	3312	1480	13485	1037	3022	5987	992	762	9649	23470	4754	3711	2704	12322	79333	3252	11206	15945	923	6750
13	AADAC.13	0	3	0	2	1	1	1	2	0	0	3	0	0	0	0	0	2	1	1	0	0	0	0	0	1	0	0	1	0	1	0	2	0	0	1	0	0	0	0	0	2	0	0	0	0	0	0	0
14	AAMP.14	7192	9887	4274	9442	8141	6748	9034	5881	6067	8115	10837	11315	6962	6288	7368	6112	6721	5160	8287	7950	6709	7940	6994	9022	7029	10637	6058	8791	9760	7045	7846	10816	6060	10467	8759	6722	8384	9215	5322	5773	3817	4028	7917	5142	6535	5975	8257	7659
15	AANAT.15	2	1	0	0	0	0	1	0	1	0	4	1	1	0	3	0	2	0	1	1	1	3	0	0	1	3	1	0	0	0	0	1	2	2	1	1	0	2	0	1	0	0	0	0	2	2	2	0
16	AARS.16	7846	10278	4379	10570	8278	12584	8177	8303	9042	10768	12893	12496	11011	7244	11640	8575	5837	7225	10305	8119	9787	10377	7971	12251	8714	10238	8471	8177	10136	8489	10880	8127	4053	9100	8910	9507	8727	8235	7831	10564	6382	6922	9845	8374	11173	6666	11104	13499
18	ABAT.18	4267	6146	2217	3896	5987	4749	5623	4312	4355	13773	11370	15632	4183	2039	9903	3004	6328	744	9151	7572	8609	8207	4525	8676	3740	7351	1803	1981	6190	3126	4758	4519	3725	4950	3368	6119	3724	5653	492	1276	381	1253	6276	491	634	2565	11907	549
19	ABCA1.19	700	2398	569	805	1241	1588	563	1144	2125	565	1217	836	905	1666	1437	1998	870	390	2727	796	2734	743	1636	1018	1913	614	690	869	184	505	418	619	395	836	874	354	494	1272	1670	1180	1771	2148	723	1641	2086	873	1028	1274
20	ABCA2.20	4209	6120	2685	4167	4313	4746	998	3523	4420	5207	6709	4008	3626	3421	3381	4697	2232	1539	4550	2879	5964	3952	3256	3747	5374	3419	3564	2640	2325	2646	3583	2750	3475	5424	4005	2165	3250	4575	1983	3382	1745	4111	3895	3180	2856	3076	4214	2207
21	ABCA3.21	2612	3647	1834	1447	3244	3640	1006	2236	2026	5769	5033	4038	1881	1720	2266	2064	2084	1448	3329	1988	3146	3644	1966	2715	2506	2691	2127	1486	2519	1813	3306	1915	1624	2861	2267	2387	1740	3280	2550	2691	1628	1970	2195	2217	3699	2040	3240	3959
22	ABCB7.22	683	1745	589	1224	1235	1491	1653	760	1203	894	1283	1180	990	991	962	1106	1138	978	1270	1227	1160	1130	919	1195	1235	1475	803	782	877	615	848	874	589	1316	869	843	624	1045	496	834	581	569	893	693	888	688	907	784
23	ABCF1.23	4069	6840	2218	4325	3652	5654	2133	4073	4612	4526	6440	4820	5001	4113	4690	4764	2708	3361	6018	3517	4862	3916	4275	6003	4930	4193	4173	5291	4427	4304	4305	6163	1862	5193	5343	4611	3492	4296	3010	3283	2147	2260	4618	3383	3143	3136	5356	3603
24	ABCA4.24	16	19	3	16	3	21	12	8	29	7	10	4	9	18	10	13	10	12	15	2	21	12	10	10	34	10	16	46	9	3	6	15	5	17	36	16	19	20	181	801	303	558	13	265	590	12	3	182
25	ABL1.25	6237	11239	3569	9206	6962	16940	2694	6918	8937	7185	10937	7211	9864	6917	8621	10844	4647	8762	8713	6472	11580	6683	6499	10817	9167	6846	8489	7073	5793	8825	8131	4879	6167	9900	5733	7730	7694	9559	3603	5701	4976	4932	7068	8914	8204	7705	7870	6515
26	ABP1.26	90	1003	251	33	1786	1406	3673	397	3877	8999	9202	7090	2778	2639	1580	646	21409	176	39069	2470	890	71911	6966	4948	7388	2067	75	635	748	3077	4993	24529	20	314	1268	1087	2773	260	29	981	45	244	971	47	7	259	18282	854
27	ABL2.27	1076	2738	769	1531	1084	1918	549	1631	2212	1552	1803	1853	1746	1410	1713	1872	1081	843	2265	975	2924	1305	1567	1865	2307	1099	1016	1300	1054	1421	1313	1323	2212	1611	1325	1483	1191	2764	816	1082	945	764	1289	892	1265	1076	2045	1158
28	ABO.28	114	357	81	71	150	204	231	129	191	290	141	131	185	317	79	193	553	18	722	178	102	249	379	297	630	91	21	340	109	64	86	1325	2	166	84	308	75	70	11	202	22	79	361	115	128	142	329	12
29	ABR.29	6200	14171	3374	3856	4903	9672	2419	5727	6732	5894	9543	5772	6774	6727	5586	7510	4069	5273	9540	5250	7081	6004	5916	7226	9613	6043	6443	6773	5570	6178	4831	8039	2629	6474	6526	4321	5258	4473	1518	4295	1965	2372	4737	3869	2250	6177	6018	2434
30	ACAA1.30	6197	7889	3984	6215	8213	3963	9831	3941	4439	8917	11173	10160	4959	4195	7166	3889	6880	2451	6564	6508	4974	9262	6300	8796	4509	9996	4265	6222	9048	7560	9980	9078	2958	6720	9690	7860	8608	8842	3339	3229	2079	2695	8510	2725	4060	4946	8633	3389
31	ACACA.31	8811	15054	5449	13949	10826	16973	4928	11458	7351	17835	16022	16310	9005	7047	11463	10619	5593	4835	14254	8322	12110	12068	8521	15027	11325	9996	5520	5751	8857	6032	11332	9709	12870	23031	6102	8988	5791	8064	5674	5342	4995	4994	10603	6191	8913	6828	13303	6561
32	ACACB.32	2413	4480	788	640	2497	4908	700	2143	2959	1755	4070	1006	3006	2270	2056	3999	1295	3180	2878	2204	2980	1740	2566	3468	3974	2056	3377	1945	863	1945	1986	1085	297	1116	1706	1951	1585	1141	3222	3590	2576	2460	1582	3830	5057	1598	2120	4293
33	ACADL.33	689	1713	290	267	1150	865	1932	1239	757	2238	1942	3532	1115	666	1381	927	1860	241	1654	1827	1091	2760	1194	1994	820	2446	418	267	1629	733	1480	1064	756	584	697	1275	725	2971	132	225	237	307	803	246	218	664	1556	167
34	ACADM.34	1973	4332	1510	2106	2581	4834	4595	2212	2955	2699	3026	3757	2391	2359	2767	3143	4045	3435	3364	3908	2357	2928	2341	3332	2957	3981	2227	1606	2962	1028	2249	2455	3474	3434	2009	1881	1510	3481	2909	3301	2255	2335	1597	1901	3055	1227	2498	3045
35	ACADS.35	1196	1578	630	1178	1359	1602	2158	842	1254	1209	2060	1321	1509	1622	1268	1133	1301	1343	1276	1430	1134	1530	1188	1375	1236	1818	1230	1591	1402	1707	1245	1516	530	1558	1283	1077	1339	864	504	735	531	537	1192	931	891	1362	1541	990
36	ACADSB.36	6317	7174	4276	5373	6605	5885	7963	6511	5293	7848	7244	10994	4407	3990	5449	5887	7251	2952	6287	7478	5209	7281	5040	6638	5665	7781	2590	3268	5649	2516	3295	4717	8978	5419	5085	4041	4473	2640	1868	2886	1711	1549	5667	1758	2337	2862	6241	1969
37	ACADVL.37	11827	25741	6045	16355	13585	9608	14667	10529	10250	13492	24961	18125	12825	9696	13588	9196	12074	7996	16658	12106	12259	18381	13279	20124	13466	21170	14930	13407	16907	14392	17331	20062	9071	12234	21907	14506	16894	9501	16738	14268	13035	14008	12864	13871	21409	10545	16227	23458
38	ACAT1.38	1774	3584	1832	1436	3088	7456	4829	2367	3056	2893	3415	2847	3628	3158	3818	3661	3070	5398	3072	3851	3230	3202	2757	3769	2712	5150	3665	3062	2857	2234	2336	1963	2201	6861	2698	2361	2265	9210	3230	3882	2707	2331	2689	3268	4138	2138	2464	5429
39	ACAT2.39	3154	3711	1178	4411	3636	1870	6312	2423	2482	7717	5990	6960	1881	1627	4101	1473	6353	1194	3556	4953	2776	5955	2307	5666	2205	6219	1276	1449	4460	1631	3750	2713	1547	3758	2105	4655	2484	1516	491	646	289	399	3583	440	381	1345	5026	874
40	ACCN1.40	3	27	24	56	13	7	2	3	3	4	7	1	2	8	6	9	6	1	10	0	6	7	3	4	15	6	51	12	2	17	6	8	192	17	26	11	9	6	2	6	34	9	5	92	47	21	2	26
41	ACCN2.41	566	786	197	745	812	521	404	441	537	583	785	863	784	434	701	762	289	215	378	536	796	243	477	542	393	730	163	253	662	834	839	281	203	614	342	451	523	253	42	106	105	58	389	234	89	1112	818	42
43	ACHE.43	441	1342	80	458	170	1253	209	224	500	206	282	93	440	412	352	307	400	577	315	269	671	258	280	265	543	183	915	370	333	253	193	404	454	329	442	236	286	608	312	268	249	172	279	176	271	300	231	268
47	ACLY.47	16165	21525	8521	31182	22444	13374	14602	16516	14744	35742	35383	35596	13099	9209	21665	13100	13091	4721	22992	17607	19209	19061	13748	26202	13317	18204	7435	6151	15669	7336	15514	12186	16983	29733	9599	15650	9428	10351	3680	4790	2998	3494	20143	4471	4780	6251	23676	4334
48	ACO1.48	2626	4173	1365	3768	3177	15360	4523	5303	5271	4468	4976	4234	8378	5569	6274	7219	2421	6864	4688	5254	7100	4370	3652	6674	3969	6229	3959	3705	3805	6450	3913	3447	2663	4840	3093	4087	3343	3339	2038	3474	2230	2409	3605	3361	2864	5010	4313	2843
49	ACR.49	1	14	4	9	8	19	7	10	18	4	7	4	15	9	16	12	8	5	6	9	27	2	6	12	21	10	8	6	4	19	11	4	4	2	4	7	5	6	6	11	3	2	8	6	9	8	9	4
50	ACO2.50	6661	12140	4813	11497	9126	15495	7223	7131	6622	8534	11102	10166	9656	7588	9921	7559	5570	7914	9293	7474	7775	8647	6976	10514	7575	9030	9683	9367	10473	9152	10331	9388	5147	12350	13024	9501	9611	7494	11590	11162	7621	6222	8234	9473	13863	6466	9397	11833
51	ACOX1.51	5131	9332	4564	6385	8583	7745	8753	5896	6309	8693	8321	11626	6020	5000	8007	6569	6590	3250	8703	7326	7246	7981	6007	7792	5878	6952	4128	5814	6986	5242	7052	7017	4291	7806	7336	6663	6609	4980	3369	4265	2755	3244	7969	3513	5748	4076	8866	5406
52	ACP1.52	3059	4942	2127	5847	4357	3630	6905	2750	3483	4497	5518	6135	2829	3048	4037	3259	5946	2881	5030	4990	3547	5688	3772	5323	3525	6405	2830	3279	5095	2443	4467	4099	6936	6000	4308	3028	3660	7570	3061	3504	2088	2956	3622	2196	4200	2468	4155	4137
53	ACP2.53	4703	6161	1613	2977	4791	2860	4462	2711	2720	5210	6072	6091	3061	2644	4278	2311	3430	1444	4095	2954	3144	4668	3580	4672	2857	4109	2065	3486	5907	3982	6204	5749	2083	3744	4486	6438	3627	5173	2403	2861	1906	1914	4980	2228	3647	2842	6000	3452
54	ACP5.54	1470	2448	852	1604	3086	1156	4632	719	2110	2529	3802	2673	989	2783	1582	1921	4048	556	3280	2412	1766	5627	2260	3717	1519	2621	988	962	2939	912	4473	4147	109	808	2028	2523	1735	1393	185	464	207	390	3116	476	450	1549	5454	368
55	ACPP.55	282073	757507	128843	147730	581221	286175	1768540	471219	399634	1292521	1424781	2011035	257416	339500	1012009	260800	1428194	50900	1166383	722428	455309	1191941	623541	989578	291635	1527980	84454	228860	628686	335895	705099	790287	331732	206138	347131	440490	333576	49948	493	379	51	258	600802	331	669	187850	1108663	500
56	ACRV1.56	4	4	6	21	3	3	3	0	2	4	2	5	1	1	1	1	1	3	1	2	3	7	1	1	3	0	5	9	1	2	2	1	28	24	4	2	0	150	78	51	39	34	2	20	56	0	1	53
58	ACTA1.58	85	230	18	34	139	58800	275	933	2313	34	473	38	5762	326	16339	1218	40	43875	368	4344	79	130	46	534	138	382	1544	490	10538	1009	1860	45	466	322	403	3162	864	21	86	33	630	219	76	40	135	57	75	65
59	ACTA2.59	39448	138607	36281	54924	123033	503596	153308	137955	150185	94233	137466	34804	306024	176476	151199	263315	54770	483055	85361	150173	204530	83594	107759	186252	110575	219577	223973	205155	86778	357718	173952	5573	75458	150811	138672	181529	309946	201153	40106	106194	107865	58565	79651	231634	88224	205138	87177	52634
60	ACTB.60	110170	341437	76588	198042	191086	583527	238846	233958	270353	173678	247934	129384	430330	313197	237568	370971	132877	586325	190173	239416	309445	166323	171552	233379	233735	283449	354312	348068	199930	402030	304891	175966	218943	367093	333977	260758	421446	353373	177823	282964	178951	138178	166502	322240	287567	326859	197468	140246
70	ACTC1.70	786	4935	1528	169	7309	33014	6182	2460	1546	282	1918	636	10571	3795	7043	6100	637	25416	1697	6035	2584	997	719	3234	1896	11205	43051	12475	10917	3836	6330	79	1964	1788	5267	5928	15016	1359	8845	19823	16387	11743	2199	47905	16888	1966	1090	4419
71	ACTG1.71	69833	223592	57862	231551	99876	101205	127180	84619	107986	97048	125978	138578	110068	110894	110252	87439	92238	71409	126013	101096	113875	112960	82366	103549	132512	137513	86573	143900	135781	96025	143685	196660	173174	322112	183951	114221	112455	170549	102178	149179	79700	86815	86779	82349	170452	124732	116977	119421
72	ACTG2.72	45144	181628	31305	54613	197347	601106	189930	144062	109718	88408	108959	32452	316898	161004	150489	276521	41033	751427	66681	135881	207051	76120	82480	174974	73912	308037	313644	209395	102249	392325	240639	1895	81218	120294	117359	244346	486597	224463	56387	129550	137231	77475	140616	283733	116659	228010	83826	78003
81	ACTN4.81	19119	31649	11672	29573	22653	38012	13982	25135	30502	23783	39968	23597	41583	29704	30447	34776	14455	31925	29746	20991	39192	25251	27106	38086	31342	30172	31025	34998	21056	31500	26378	30014	15653	38112	31337	25847	38593	29837	17484	29751	14947	14304	23250	24730	23836	34864	33229	20701
86	ACTL6A.86	1435	2551	976	2415	1837	1606	3233	1453	1887	1999	2316	3151	1619	1735	1747	1718	2361	1511	2502	2298	1660	2156	1925	2381	2075	3185	1207	1695	1924	1346	1592	1898	1958	2174	1944	1154	1484	4789	1104	1465	851	1198	1545	1010	1282	1342	1695	1473
87	ACTN1.87	16422	34369	8823	24941	26495	82205	14201	29294	31469	21885	31882	12224	58677	31790	32832	48377	9857	63441	21798	24574	40175	18658	22929	29310	27948	33109	43359	25767	15158	36869	26709	7003	10328	34966	21145	27503	44889	32209	11078	25940	15917	11777	27357	31938	17103	29864	24433	14192
88	ACTN2.88	186	50	9	9	50	33450	224	635	881	114	142	1	3000	193	7532	672	9	12147	376	2041	324	27	62	401	26	549	968	80	4142	914	2	5	701	74	58	866	147	49	42	1	10	10	13	3	1	227	616	3
89	ACTN3.89	3	10	0	3	3	175	0	9	12	3	10	8	9	11	20	22	1	36	7	27	6	4	4	8	2	2	5	5	1	10	14	2	0	12	15	9	2	8	2	7	3	1	6	2	13	9	2	4
90	ACVR1.90	1656	2651	949	1676	1955	2667	1784	1737	2910	2069	2839	2207	2177	2021	2382	2886	1656	1719	2702	1858	3204	2137	2223	2167	2552	2635	1829	1784	1610	1536	1838	1568	1273	2352	2081	1317	1755	1985	554	1080	729	1218	1664	1146	880	1610	1999	936
91	ACVR1B.91	4970	6324	3024	2707	4205	2299	2832	3241	3617	3799	6285	5105	3226	2872	3147	3196	2906	1315	6051	3196	3758	3856	3515	4688	5556	3566	2819	4568	4052	2571	4297	5187	3812	3975	3393	2893	3619	3101	4941	7365	3826	4121	3237	3703	7887	2679	4442	6587
92	ACVR2A.92	1007	1954	1166	808	1526	1869	1854	1121	1660	1432	1466	2055	1793	1576	1513	1591	1328	1629	2004	1824	1338	1884	1308	1257	1453	1943	784	1457	1739	1171	1181	1953	994	1993	1475	1234	982	1120	588	1030	648	674	1255	686	890	1022	2064	874
93	ACVR2B.93	600	1315	627	639	605	1077	268	493	769	699	820	766	721	569	563	886	446	411	1174	529	647	661	593	738	1050	407	425	836	541	426	750	734	1396	924	659	580	505	1828	427	935	674	690	639	662	872	463	1110	683
94	ACVRL1.94	538	1202	183	523	836	1476	807	1452	2454	1025	1741	547	1672	2061	1381	1808	1231	1422	1474	1562	2335	1820	1552	1602	2906	2306	951	581	359	1032	668	458	314	559	275	554	805	378	3085	3916	2143	1367	543	2225	3454	1642	421	2745
95	ACY1.95	2015	3371	1411	3315	3330	1009	3890	1391	1461	2290	3199	3120	1335	1592	1945	1120	2691	915	2315	2307	1650	2921	1935	2300	1601	3644	1511	2145	3254	1778	2706	3187	1028	4923	3272	1732	2300	4661	1814	1651	985	1287	2480	1208	2032	1657	2374	1924
97	ACYP1.97	69	249	68	203	101	110	248	84	128	123	213	72	121	141	81	225	177	219	194	198	147	117	143	208	145	339	163	167	104	123	91	142	372	141	289	87	212	79	260	158	164	317	58	139	189	184	70	204
98	ACYP2.98	381	392	281	508	474	720	1077	351	446	553	802	521	602	534	511	546	736	579	535	640	513	692	474	527	412	856	496	555	592	512	604	425	762	685	672	311	729	326	479	475	224	335	436	295	421	559	610	318
100	ADA.100	77	243	19	67	93	178	232	144	399	79	146	62	249	324	186	274	149	199	131	182	194	147	153	201	164	318	106	148	97	208	100	144	103	116	128	87	171	125	224	138	45	101	61	114	67	280	93	68
101	ADAM8.101	619	808	140	374	324	236	167	245	1207	311	1056	99	323	592	342	579	595	200	669	375	403	468	474	516	1075	272	331	354	193	164	187	857	65	356	725	238	225	243	62	166	46	112	388	90	81	287	242	144
102	ADAM10.102	4969	8436	4597	8358	6364	5643	5785	5868	9987	10061	10188	13717	4921	5363	7972	5604	7020	2372	12493	6828	8054	8168	6351	9868	8958	4917	2523	2111	4605	1149	4151	5625	2484	5887	3124	4560	2356	3671	2234	4291	2253	2691	6214	2967	3584	1565	7972	3863
103	ADAR.103	13383	25468	9580	16472	14264	20828	9471	15699	24257	19292	28364	20347	18732	16047	20594	20996	13861	9583	26118	15293	21574	22483	16993	19520	22317	17840	10164	15627	14006	11652	13659	20741	12731	25958	16509	13303	12955	16628	7085	13192	8323	9669	16323	11740	12407	12286	20874	12303
104	ADARB1.104	1677	2585	1207	2094	1666	4367	992	1270	2100	2685	3639	2097	1903	1240	2148	1873	1379	1909	3087	1607	2706	1784	2068	3265	2305	1266	4153	1574	1461	2293	2502	1839	1160	1932	2013	2336	1921	2110	1048	1274	1068	923	2013	1318	987	1442	2471	930
105	ADARB2.105	63	60	20	148	47	16	3	16	35	23	33	13	10	3	9	15	25	7	44	31	9	22	21	33	25	19	31	24	5	2	40	1	65	103	17	8	24	142	998	298	620	509	25	334	1798	11	18	885
107	ADCY1.107	841	1275	191	813	716	942	317	538	775	3980	5896	897	416	499	376	1022	537	190	707	780	1837	3188	263	1297	637	734	189	33	927	620	902	123	876	923	108	779	394	70	51	105	211	209	1377	338	281	232	1560	87
108	ADCY2.108	1145	1191	1501	587	1650	2618	881	956	977	1129	2529	1056	1537	800	1193	1748	712	1239	1312	1194	1132	1171	941	1131	1356	1571	1632	1995	967	1344	1027	777	552	1103	3107	1065	2360	1217	145	270	410	240	1121	990	351	1271	1001	247
109	ADCY3.109	1393	3512	970	1161	2215	4107	1224	2455	3919	1653	2884	995	3982	3144	3197	5038	1446	2238	2801	2251	4794	2119	3144	3175	4823	3256	2474	2031	1053	2509	2144	1080	922	2114	1648	1985	2672	2039	527	1730	1436	978	1603	3491	1644	3262	1748	1061
111	ADCY5.111	847	1753	510	612	1557	6578	951	2758	3079	1303	2960	583	5663	3636	2956	5613	682	3611	1958	2386	6568	1368	2217	3523	3434	3170	2284	1589	588	2539	1824	127	207	1458	1007	1835	1689	1410	430	935	1050	523	935	2453	998	3213	1772	466
112	ADCY6.112	5138	8431	2823	4854	4780	3466	1431	3376	3188	5392	8458	3912	2257	2401	2662	4151	3716	1886	6261	4632	5041	5733	3551	4228	5254	5472	3106	1668	2630	1949	3046	3038	2331	4595	4107	2760	2186	2499	2570	3072	2551	2699	2742	2327	4170	1860	3249	5974
113	ADCY7.113	412	1008	141	236	290	1040	284	485	2025	537	1003	275	724	721	751	1491	715	618	1112	694	1086	690	874	534	1554	614	333	251	205	449	146	385	156	252	325	198	222	252	135	162	129	202	230	195	162	459	328	194
114	ADCY8.114	3	0	2	0	3	8	0	5	1	3	16	0	4	5	3	2	5	11	2	0	0	4	10	2	51	7	4	0	1	1	0	5	0	5	0	0	2	0	20	1511	129	316	4	17	32	0	4	256
115	ADCY9.115	1108	2430	506	695	924	4357	332	1390	1845	1187	1878	717	2437	1771	1644	2877	624	1599	1988	1034	2375	1062	1697	1469	2666	979	1608	1390	729	1274	1002	1225	469	1303	819	859	1080	1561	2560	3477	1709	2458	670	2324	3313	1261	1484	2638
116	ADCYAP1.116	10	349	1	3	9	30	5	166	23	7	8	4	13	146	98	12	227	84	53	7	412	10	4	168	27	22	21	48	1	10	17	9	87	12	5	7	63	60	3	29	16	11	46	12	5	2	9	5
117	ADCYAP1R1.117	2	4	3	0	6	139	2	11	65	13	11	2	67	22	47	88	17	31	54	44	91	17	25	20	162	22	31	0	0	3	1	6	0	4	2	2	1	2	3	21	17	7	9	40	18	7	10	1
118	ADD1.118	14555	24398	10218	14628	19655	46771	16979	17704	22562	20787	27625	21442	30342	22717	24889	27751	13502	27895	22615	22733	27278	19474	19009	24851	22325	25511	20847	20131	16355	26386	21315	17722	7645	23140	18679	21513	20922	18802	9244	16913	11425	10369	18332	19020	15610	19856	22431	13032
119	ADD2.119	36	383	105	1197	146	54	68	38	138	408	211	149	19	180	25	67	366	44	594	160	108	1066	102	88	256	123	52	45	59	51	107	237	198	1143	55	36	56	21	5	10	1	7	40	9	7	34	104	6
120	ADD3.120	3061	8192	2141	1259	3713	4387	10361	4389	8487	6226	8369	11427	5357	5079	8078	6927	8567	3318	10836	8768	6326	8411	9359	7552	10376	8832	2986	2938	4343	2173	3442	6385	5034	2381	2595	2625	1777	2030	2969	5346	2859	4014	2643	3002	4096	2741	7202	4445
123	PLIN2.123	1755	2802	1023	2216	1385	2520	1990	1475	1837	1284	2298	457	1907	2345	1597	2494	2334	2009	2456	2104	1747	2091	1847	2966	1633	2966	1568	1763	721	1354	2445	2374	1655	2416	2130	1295	1556	1317	1860	1819	1452	1841	2147	2292	2668	1243	1205	2149
124	ADH1A.124	2	6	1	1	3	22	1	3	28	1	7	2	13	14	4	10	2	29	5	10	7	4	5	0	8	4	36	2	0	1	2	1	0	2	4	4	1	9	0	3	3	1	3	2	2	2	2	4
125	ADH1B.125	105	222	29	133	316	1595	487	545	2795	114	533	225	2018	2337	598	980	404	5600	243	979	548	451	320	136	691	1304	4143	216	175	355	75	91	90	287	449	129	550	418	156	595	406	470	672	374	542	378	109	251
126	ADH1C.126	403	375	98	444	288	1278	362	266	641	169	337	295	695	451	424	554	249	783	217	605	323	238	315	335	320	645	273	106	320	221	262	195	89	375	195	217	263	4457	111	735	133	286	212	224	156	412	143	941
127	ADH4.127	0	1	1	1	3	9	2	0	7	1	1	1	0	0	2	6	3	22	2	2	9	2	0	1	2	3	3	0	0	4	0	2	0	4	0	2	0	1	50	129	4	4	2	3	51	7	2	25
128	ADH5.128	7334	14527	4288	9875	15203	32634	29360	9214	13946	17496	18448	19258	17142	13920	15863	17248	17619	29134	17311	19588	13228	16518	12172	20253	11308	22922	10939	9295	15164	14063	12471	9514	5568	12205	8387	13103	9237	10629	3386	9956	4975	5539	9826	7558	6609	9996	15322	6576
130	ADH6.130	4	18	0	345	51	8	8	4	2	20	13	5	3	4	2	7	15	12	28	3	2	12	11	21	24	6	0	3	4	21	20	93	1	57	66	12	23	1	17	74	4	7	6	4	42	5	9	4
131	ADH7.131	0	11	0	0	0	0	0	0	0	1	10	0	0	0	0	0	14	0	5	1	0	1	1	0	5	5	0	0	9	1	0	6	0	1	2	0	1	0	1	0	0	0	0	0	0	1	0	0
132	ADK.132	462	1082	407	840	735	924	1650	630	864	731	854	967	666	832	627	811	1138	615	1199	1118	738	1169	719	1066	893	1283	593	810	778	642	645	873	758	700	677	501	613	879	462	839	350	596	522	471	594	634	943	867
133	ADM.133	182	2907	373	3555	481	309	874	321	407	181	502	364	732	634	284	711	884	621	601	602	977	394	271	324	997	834	625	1063	207	292	453	1514	1415	576	820	2002	292	1375	85	165	126	266	135	102	162	237	317	66
134	ADORA1.134	13	25	4	24	9	120	4	10	76	15	39	6	63	35	56	59	11	70	39	35	41	21	34	12	70	24	28	11	24	15	4	41	15	39	12	14	21	41	6	25	8	232	13	4	8	26	10	44
135	ADORA2A.135	114	291	43	122	148	171	122	142	459	149	247	98	314	284	169	235	234	161	182	176	163	209	227	152	247	197	133	123	96	196	97	152	68	135	116	132	110	137	37	64	62	46	77	137	94	218	134	86
136	ADORA2B.136	185	576	49	119	109	148	178	149	386	90	145	30	226	172	149	134	370	111	256	175	438	152	194	85	361	94	254	227	320	58	68	584	29	141	234	47	187	367	22	64	19	23	49	28	19	130	79	31
140	ADORA3.140	16	104	18	68	119	107	151	233	249	111	151	37	250	141	255	121	42	351	268	189	559	178	213	245	146	233	108	89	99	119	119	168	34	31	110	43	134	148	73	127	84	67	124	142	83	243	104	86
141	ADPRH.141	435	1304	416	742	897	1815	901	833	1458	984	1273	1022	1471	1080	1378	1423	779	1169	1130	1065	1741	1090	950	981	1274	1512	805	947	1077	990	1076	764	678	1919	1069	926	1243	1489	2163	1919	1499	1568	955	1162	3024	1203	863	2034
142	PARP1.142	6322	12177	4565	11506	7391	16697	6169	8517	11196	9738	14199	10022	11523	8101	11204	10294	5920	10208	12050	8190	10383	8503	8176	12485	9968	9416	8883	7732	6845	8157	7717	7339	8594	12803	8367	8338	6537	11466	3788	6099	4431	4133	8820	7457	5966	6434	10939	5285
143	PARP4.143	2990	6153	2241	3676	3592	4487	2786	3567	6288	4576	6734	5057	3667	3385	3880	4910	2718	2829	6594	3751	5123	4971	3883	5091	6303	3932	2346	2284	1985	1397	2088	3726	903	3785	2769	1746	1968	3385	5703	6721	4125	5837	2491	4343	9772	1746	3807	7868
146	ADRA1D.146	108	151	116	29	157	2247	256	350	256	399	337	87	1231	270	316	594	139	1122	410	446	494	176	202	360	475	470	196	305	327	1239	356	31	249	309	614	342	717	246	19	83	136	28	166	197	61	593	330	74
147	ADRA1B.147	4	10	3	17	18	124	36	48	76	36	55	12	126	60	77	119	24	94	85	57	144	44	100	42	127	90	40	65	14	52	13	7	15	19	7	12	44	16	5	17	15	20	25	14	11	124	42	8
148	ADRA1A.148	119	295	58	64	269	3285	266	723	709	265	391	129	1359	655	751	1292	100	676	261	754	1043	126	608	530	379	586	276	269	87	531	240	3	52	241	101	351	234	415	88	293	474	196	303	738	391	499	646	199
150	ADRA2A.150	94	404	69	1736	218	330	124	467	637	133	339	139	852	505	590	1047	254	247	235	497	450	312	342	157	665	423	220	179	117	484	259	104	466	2269	143	218	353	351	153	321	115	190	155	501	165	293	125	145
151	ADRA2B.151	30	82	13	10	47	92	55	93	52	93	58	32	264	103	144	68	34	32	47	85	147	14	66	220	57	164	114	64	27	191	151	74	182	50	177	74	286	36	117	154	413	88	86	97	141	264	38	100
152	ADRA2C.152	286	1005	183	65	471	278	149	176	86	273	744	41	187	170	230	291	329	160	462	243	496	457	595	486	861	264	1384	1160	167	1097	885	152	686	467	921	415	2108	856	1377	677	1053	592	386	1536	1194	710	135	838
153	ADRB1.153	1134	1085	469	2648	815	857	869	470	544	2555	1622	1274	502	568	433	799	681	319	2224	1553	643	1600	760	588	756	1951	90	184	1039	1067	1193	1002	6695	871	327	635	384	3167	16	25	11	7	666	11	23	474	1027	12
154	ADRB2.154	1099	2760	929	1332	1093	617	3403	774	863	1604	3325	2277	791	842	671	892	1166	425	2126	1328	1233	2040	882	1160	785	2570	408	572	1178	489	1330	2723	1302	828	845	2211	369	880	19	79	59	45	568	64	73	499	1931	47
155	ADRB3.155	1	1	2	4	0	106	15	35	47	7	17	9	80	85	61	176	3	140	5	84	61	9	17	12	16	73	259	11	15	9	0	0	17	4	7	4	10	1	0	4	0	1	2	1	3	43	8	0
156	ADRBK1.156	11149	13487	5006	10870	9095	6794	4434	6900	8672	11985	18599	11797	5794	6634	8137	6433	7903	3663	10759	7979	7549	10743	7564	10463	8807	10407	6520	7871	9572	6550	10426	10740	6493	11647	10378	6076	8213	10921	4393	3219	3159	3080	9429	4835	5612	6658	10355	6233
157	ADRBK2.157	2265	3852	1769	1682	1840	1687	2104	2076	3596	4078	5747	5633	1770	1662	4059	2226	3569	424	4890	2483	3126	3828	2902	4141	3623	3185	1286	2051	1976	1155	2130	3515	1983	2231	2478	2189	1968	711	139	225	161	290	2986	268	188	1598	4944	99
158	ADSL.158	1614	3122	1020	3161	2725	2906	4736	1751	2124	2161	2516	2700	1979	2382	1910	2057	2953	3035	2455	2958	1871	2411	2118	2389	2116	3715	1921	1783	2399	1851	1960	1910	1791	3478	1948	1608	1726	2908	872	1204	733	832	1857	1280	1074	1635	1745	1458
159	ADSS.159	2256	5320	1573	3493	2557	3411	3669	2627	3637	4461	4668	3382	2954	3125	3146	3634	4358	2657	5296	3490	3275	4839	3080	5367	3784	3900	2264	2153	3087	2358	3056	3356	6041	3737	2634	2230	1871	2781	2337	3009	1930	2359	2274	1985	3055	1781	3614	3484
160	AP2A1.160	4836	6138	2316	5736	4577	7839	3190	4868	5934	5157	8161	5072	7084	6070	6217	6127	3239	4861	5846	4797	6693	5098	4752	5607	6123	5400	4944	4696	4006	4867	6256	4777	2818	5117	4884	4243	5101	5204	3383	4935	2901	2883	5044	5523	5520	4864	5378	3927
161	AP2A2.161	4745	6466	2336	7147	5286	6415	3371	4147	4368	6297	8106	6091	5015	4339	5291	4870	3204	3908	6139	4143	5368	5593	5121	5931	5412	5635	4708	5134	5236	4582	6424	5655	3072	7538	6806	5707	4211	3485	3505	4315	2994	2901	5660	4174	5081	3911	6399	4250
162	AP1B1.162	11823	15017	7286	16883	12927	9892	11432	11733	10631	17459	26249	21143	10647	10089	16845	8952	10472	4879	20773	11486	12515	18134	14019	17365	13038	15161	7603	11734	12352	12446	18944	23541	3193	12979	14168	15330	12606	7987	9468	9717	5840	5537	17664	7486	11817	9626	19912	10040
163	AP2B1.163	9938	18333	6777	16175	12443	18551	10800	11112	15317	14112	17266	17381	13805	11707	16075	15375	9132	8206	17223	11443	17145	15005	12309	15988	16441	15149	8671	13230	12294	11200	12797	14289	8041	18983	13340	12415	11241	9654	12702	20306	10386	10166	12689	12183	15546	11258	16327	15466
164	AP1G1.164	6088	11213	3938	8118	6687	6667	6657	5998	7148	9058	10386	10980	5456	4767	8537	5997	7067	2795	10389	6835	7264	9883	6463	10342	7425	7250	3765	4747	7739	3932	6678	7672	2859	6520	6778	5626	4699	4092	4402	5336	3162	3724	7775	3349	5252	3320	8928	5414
165	AEBP1.165	4950	16924	4792	16882	9377	25843	4142	11438	27879	9562	27278	3879	32866	20103	27099	31702	5934	14979	16078	10072	50549	8356	18906	15007	32131	10226	20011	29946	6227	28908	17928	3274	3976	33116	19429	13377	30632	30600	2878	16417	7565	4445	6828	40389	10645	21831	10919	5401
166	AES.166	24517	39504	13065	24736	23518	31593	34791	19988	23754	28843	42313	29001	31850	29574	22981	22934	26227	33762	28673	29292	22291	30083	24092	28002	29184	33772	33970	47426	30305	40320	33314	41986	29416	36407	45882	29946	42070	35870	26293	28028	18303	21220	26864	31411	32478	34397	31678	26217
167	CRISP1.167	0	3	1	0	2	0	0	0	0	1	25	0	0	0	0	0	0	0	30	0	0	98	0	0	756	0	0	91	0	0	0	1	0	2	1	0	1	15	1714	52754	1138	9762	73	1323	1971	2	0	4859
172	AFG3L1.172	339	929	169	437	318	215	177	254	391	342	641	312	262	305	235	404	380	267	456	374	347	486	366	450	479	398	445	499	200	444	312	590	301	301	914	239	432	301	445	243	272	352	190	363	316	320	432	430
173	AFM.173	0	0	0	0	0	0	1	0	0	0	0	0	0	0	1	0	0	0	0	0	0	0	0	0	0	0	1	0	0	1	0	0	0	0	0	0	0	0	0	3	1	2	1	1	2	0	0	2
174	AFP.174	2	3	0	0	0	0	0	0	0	0	0	0	0	0	0	0	0	1	0	1	0	0	0	0	0	0	1	0	1	3	0	0	1	3	3	0	0	4	1	2	4	0	0	2	3	0	1	4
175	AGA.175	1097	1971	745	1841	2025	874	3161	911	1307	1779	1554	3036	1041	996	1383	1046	1814	764	1278	1781	1098	1935	1348	1968	1174	2986	740	1043	2262	901	2103	1280	867	1723	1003	881	1182	1267	679	847	648	768	1002	780	1142	757	1642	1005
176	ACAN.176	8	97	13	135	19	281	5	35	30	11	47	9	65	35	52	72	35	36	31	47	47	22	70	36	134	27	131	11	43	66	25	3	25	35	40	61	98	139	36	33	6	40	89	25	87	80	16	3
177	AGER.177	78	369	29	63	70	39	35	41	81	23	125	33	45	49	21	109	82	104	90	97	77	87	63	58	88	178	149	99	17	159	43	136	74	31	378	39	90	33	129	53	88	286	23	78	80	173	58	154
178	AGL.178	2573	5524	2270	3485	3641	8455	4386	3986	4694	4138	4429	5334	4397	3148	5114	5849	3214	3484	5992	4253	4741	4341	3828	4797	4947	4367	2359	2426	2883	2531	2984	2882	2322	3679	3407	2821	2473	2177	1825	2901	2364	2089	3202	2352	2649	2397	4623	2448
181	AGRP.181	0	1	0	0	0	1	0	0	0	0	0	0	0	3	0	1	0	2	2	1	0	0	0	0	1	3	1	0	1	0	0	1	0	0	0	0	0	0	1	6	2	1	0	0	0	2	0	3
182	JAG1.182	4147	10262	3284	5809	5948	8929	5329	7987	8725	6177	9401	4522	9566	7614	6679	9486	7773	4662	11474	5193	11300	6878	8549	12038	12341	8325	4893	7033	4605	4890	5801	6835	33141	5496	6208	4295	5215	4830	1731	4659	3712	2285	4170	4330	4088	5544	6328	3424
183	AGT.183	391	1232	46	2431	414	1045	532	881	1785	317	1627	1821	667	4786	981	1412	2078	761	587	556	1356	571	529	1664	551	2562	241	77	1061	203	1061	176	33511	666	47	729	831	1964	20	76	30	59	235	54	34	575	1127	10
185	AGTR1.185	52	181	414	1456	802	597	403	638	336	304	455	168	744	635	562	1016	217	555	357	776	805	450	186	491	195	744	1144	451	540	255	1010	188	2370	1224	911	106	763	90	22	79	104	26	724	117	107	479	203	30
186	AGTR2.186	0	0	0	0	0	0	0	0	0	0	0	0	0	0	0	0	0	1	0	0	0	0	0	0	1	0	1	0	0	0	0	0	0	0	0	0	0	0	0	2	0	2	0	2	8	0	0	1
187	APLNR.187	35	132	7	165	352	350	129	227	519	157	172	169	312	315	312	273	377	176	198	150	213	375	448	207	328	318	142	131	94	47	68	93	109	55	28	141	38	56	39	54	174	354	124	326	259	163	89	108
189	AGXT.189	1	0	0	0	2	1	0	1	1	0	0	0	0	0	0	1	0	0	1	1	1	3	5	1	2	0	1	0	1	2	4	2	103	1	14	1	15	3	0	0	1	1	1	0	0	3	1	0
190	NR0B1.190	0	2	1	2	0	2	0	0	0	0	4	2	0	2	0	1	1	4	2	0	0	3	3	0	1	4	3	0	1	2	1	3	17	1	0	0	0	0	1	9	0	0	2	0	0	0	0	1
191	AHCY.191	9683	16671	7964	21433	19302	9119	27722	9127	8916	12965	15117	16727	10862	13025	12306	8546	12136	7270	14248	15987	10729	16813	11261	15481	10151	19609	8998	11799	17019	11160	18428	14581	10831	22889	15134	10884	13516	18632	3975	6134	3812	4277	15112	6040	5577	11463	14722	4544
196	AHR.196	3094	9553	1400	2035	2416	3782	3750	3978	10195	2011	3216	1676	5207	5615	2972	6307	4974	3285	6514	3395	8936	4220	5239	2266	11335	1801	2521	2443	2301	1545	1223	7936	1148	2096	3557	1826	1864	3327	1688	5804	2403	3149	1840	3047	4124	1925	3059	2819
197	AHSG.197	0	0	0	0	1	0	2	0	0	1	0	4	1	0	1	0	0	0	0	1	0	0	7	0	0	1	0	0	1	0	1	0	0	0	0	0	0	0	0	1	0	0	1	0	0	0	0	0
199	AIF1.199	367	931	92	285	317	644	1166	398	1241	263	588	293	622	1162	602	1162	952	1034	719	779	691	560	742	822	1002	939	314	658	265	249	198	591	223	336	351	229	328	336	104	179	113	126	312	195	165	824	271	148
202	AIM1.202	7679	9978	11251	31560	8908	5828	6048	8105	10385	18351	25800	18123	6299	6147	11892	7474	11127	981	20286	8365	8911	16600	9116	13782	12688	9396	3704	5887	10775	5715	8402	14897	6567	17011	11015	10922	8417	5354	632	5856	1128	1666	15877	2269	1563	3329	17627	2417
203	AK1.203	532	1022	263	321	716	3265	1290	1061	1245	704	1167	635	2436	1869	1542	1601	811	2872	957	1710	1307	984	993	1266	1102	1882	1486	1752	1439	1933	1249	678	996	1815	1100	1068	1619	959	5818	3721	4080	4517	682	4111	9154	1502	631	10092
204	AK2.204	3274	7037	1868	5341	4245	3864	6781	3382	4104	4069	5556	5108	3815	3910	3650	3647	5438	3064	4994	4866	3827	5619	3870	4948	4174	6779	3151	4171	5187	3711	4134	5429	5995	6240	5107	3295	4473	3830	2919	3096	2091	2686	3612	2355	3526	3523	4087	3977
205	AK3L1.205	948	1342	580	808	1352	2066	1758	1318	1364	1571	1411	2175	1242	1016	1542	1311	1150	1117	1629	1364	1332	1193	1165	1432	1146	1388	899	643	925	657	965	803	897	1428	888	889	733	1330	151	394	295	262	1159	502	187	685	1501	121
207	AKT1.207	12210	19804	6999	19639	15646	16463	9607	12319	11164	15961	21029	19540	15529	12594	14439	13527	9736	11614	16365	13985	13787	14504	13033	16301	12134	17089	12467	13869	14929	13902	16330	15841	11203	19298	16925	12995	17116	17961	6531	7764	5426	5547	15696	10032	9752	13468	15577	7448
208	AKT2.208	7317	11477	3593	6981	7092	10189	5894	5830	7015	7723	11984	8889	6923	6740	7725	7685	6090	5897	8705	7275	7983	7889	6835	7835	7582	9180	6301	6353	7153	6970	7467	8139	5444	8618	7878	6292	6427	8189	4781	7337	3603	4711	6679	5925	6206	6653	8055	5735
210	ALAD.210	4164	5723	4411	1973	6006	4602	4957	3950	5143	6125	9338	7217	4791	4937	5340	5809	4862	2552	6690	6536	5659	7567	5019	8017	5154	8872	7711	8110	4415	3567	5622	8143	917	3224	10872	4189	8395	3776	3294	4593	3570	4340	6900	4621	7868	3525	5978	6782
211	ALAS1.211	2238	6310	1701	2643	2774	3388	2457	1939	2583	2545	4856	3870	2930	2062	2749	2398	2358	2026	3048	2424	3017	2763	2304	3628	3193	2878	3017	3629	3138	2282	2350	3924	1486	3179	5142	3219	3760	2639	5053	5447	3760	3096	2815	4572	5991	1820	2755	6864
212	ALAS2.212	0	2	1	3	6	1	6	0	1	1	1	4	1	0	1	1	3	0	3	0	5	2	4	2	1	1	0	2	3	0	0	8	0	1	0	4	0	2	3	12	2	4	0	0	10	1	4	5
213	ALB.213	3	23	6	45	16	2	41	8	2	11	21	7	3	4	9	3	11	5	10	16	6	20	220	12	8	11	9	7	33	12	22	10	8	65	29	8	7	13	4	1	2	7	2	6	0	29	18	4
214	ALCAM.214	8254	12734	7807	10368	10743	4679	9272	5856	6951	11253	10212	11162	5207	5589	5468	7696	11353	3225	12168	7396	8167	11410	6609	7720	11936	7580	5208	5269	8595	4243	6357	8356	11273	18969	9558	5653	5688	69177	3550	12718	4488	7041	9251	5301	5611	3135	8793	6093
215	ABCD1.215	756	1125	405	784	984	2448	665	1059	1220	841	1722	695	2079	1477	1377	1442	640	1401	1034	1057	1901	1014	849	1218	1254	1433	1472	1323	659	1527	1528	765	601	1360	1387	936	2168	909	1555	1111	1087	958	933	1803	2009	1870	1160	1540
216	ALDH1A1.216	872	4008	1387	1400	5522	6343	3924	3456	6418	2358	4310	1445	5526	5934	5691	11475	3705	5731	4409	6564	4591	3527	4781	3744	6146	7086	5068	6105	1408	3749	2283	2094	42936	4384	3114	1846	4104	2962	27368	33116	14002	22647	1662	17690	28672	3148	1357	25824
217	ALDH2.217	12144	17107	6029	2677	12341	20805	11764	10164	12645	11290	14390	13958	20017	16017	14195	15589	7968	11803	10216	14709	12596	10254	12120	17556	13237	15390	17388	16953	14452	16006	11380	13317	5882	9753	15381	14289	16653	11747	13174	21495	10681	10264	10425	15799	17628	15516	11731	16895
218	ALDH3A1.218	297	742	100	64	269	53	165	106	156	188	403	100	177	139	85	129	149	54	200	103	57	115	117	202	205	100	118	275	210	321	174	264	2	129	531	245	152	38	160	203	166	134	136	268	247	177	160	255
219	ALDH1B1.219	2518	8092	1693	5651	5201	29074	4177	4603	5034	4626	4554	2344	7423	5301	4733	7951	2836	21443	3814	6373	6667	4206	3298	4232	4432	7355	14374	4526	4888	8398	2769	1053	1842	6145	4097	7749	7249	10567	737	2334	3093	2432	4793	5410	3363	3995	3969	2330
220	ALDH1A3.220	20545	38061	6679	11489	24526	26954	23083	20328	22169	43671	36618	43552	22710	18553	30999	27485	21061	6388	28260	26718	43984	30204	19999	36713	22227	25776	5314	8299	34993	16034	28252	15933	55450	10972	7784	27264	10788	32392	1293	2752	2296	1630	18267	4480	2827	16904	28499	1305
221	ALDH3B1.221	509	1007	207	232	323	488	220	339	943	216	608	86	582	626	423	636	412	448	564	407	909	426	532	501	1375	390	512	782	585	344	287	691	106	497	612	275	499	1269	232	669	261	321	264	452	344	519	364	439
222	ALDH3B2.222	1607	2906	695	778	1330	228	266	388	354	782	687	497	177	473	293	318	1143	73	707	286	240	290	208	576	755	335	706	325	2903	187	834	921	428	14474	1062	232	743	11466	1620	2616	1173	1414	719	1419	2888	310	363	913
223	ALDH9A1.223	6724	10437	4839	8884	6915	11550	20280	9451	10574	8515	15082	15263	10265	10486	14720	9142	11970	5549	14513	11782	12069	14155	10217	15651	7730	17715	6212	6500	12169	7248	13101	8799	9048	14138	9750	9514	8235	8004	3895	7013	3045	4340	9524	4775	5671	7697	13841	4647
224	ALDH3A2.224	12596	21209	6150	6456	17121	11756	21723	10343	11879	15198	20009	23691	11824	10332	14292	11350	13861	6345	17930	15475	12806	18971	14979	19198	11026	17070	6852	11758	14387	10130	12360	15047	2147	10519	12754	14444	10412	10063	1923	5180	2711	4241	12900	3906	4075	9883	15464	4157
225	ABCD2.225	18	53	21	12	44	238	67	88	296	37	56	25	229	131	126	331	83	146	58	92	108	47	56	26	70	59	90	21	26	33	55	16	6	30	23	28	36	39	3	8	33	11	37	117	17	29	30	20
226	ALDOA.226	31492	57570	22037	78031	44168	94120	48314	35829	33382	40480	54622	43775	63396	48366	44804	43393	30007	72469	40028	46344	38632	38291	32223	49918	38499	46910	59864	70197	46259	59794	51230	51138	36597	68000	74209	52131	69297	62060	51750	57194	37072	35686	39759	60693	70437	42683	43456	49499
229	ALDOB.229	4	9	5	7	6	3	0	3	4	5	6	5	6	3	4	6	6	6	5	1	1	8	22	4	2	5	9	6	13	3	4	6	6	6	13	9	13	5	2	2	3	23	4	2	3	14	1	3
230	ALDOC.230	1275	1714	1054	1785	1371	2552	1833	987	1442	1735	2783	1433	1807	1661	1262	1659	1421	1791	1711	1721	1294	2735	1198	2339	1372	1684	1997	2821	1708	2197	1812	1532	658	1742	3887	1987	2114	1184	1147	1014	633	795	1402	841	1318	1320	1763	1411
231	AKR1B1.231	1014	2834	671	861	1721	4001	3509	1580	2702	1726	2306	1724	2575	3050	2496	2749	2036	3103	2257	2808	2464	3100	2063	2685	4310	3583	2229	7151	1955	2639	1799	1861	395	1427	1653	1810	1895	1302	93583	78195	70552	43366	1269	65927	149351	2429	1974	157166
238	ALK.238	7	12	1	4	4	15	2	1	13	5	15	6	5	3	13	12	1	4	12	10	35	0	2	3	1	5	19	3	8	11	14	1	1	7	3	5	7	3	2	6	1	33	6	7	5	4	2	2
239	ALOX12.239	6	40	12	9	9	7	8	6	4	11	16	11	9	9	13	9	11	11	14	13	11	3	14	15	20	35	16	12	14	17	11	22	15	17	12	5	7	6	12	10	4	5	0	10	9	7	17	11
240	ALOX5.240	1070	4067	653	586	883	900	1022	886	2314	1214	2930	829	936	1135	1773	1130	1599	598	2765	1278	1490	1888	1886	1468	3003	1501	914	1109	1691	601	897	3656	1345	1739	1457	809	612	1297	197	1135	148	322	952	496	190	616	769	543
241	ALOX5AP.241	293	522	73	308	250	430	517	274	1075	207	544	136	432	661	461	783	583	839	507	552	875	514	509	644	655	719	187	259	249	150	186	385	40	327	231	165	153	411	97	261	90	125	270	152	86	394	220	250
242	ALOX12B.242	23	28	2	14	3	9	7	4	12	5	21	8	5	6	11	8	11	3	13	11	6	10	4	12	7	2	15	28	4	11	6	37	14	23	21	12	19	8	2	0	0	0	9	2	1	20	17	1
244	ANXA8L2.244	472	2418	250	572	253	42	254	259	207	187	480	64	148	437	171	121	718	57	847	171	176	698	643	188	440	183	605	891	481	66	70	1620	13	421	849	152	525	153	134	346	143	199	128	125	225	90	199	324
245	ALOX12P2.245	51	118	15	221	60	5	85	13	53	46	149	108	58	33	47	28	68	2	99	86	72	135	32	115	118	93	41	61	16	36	51	56	2	11	127	42	81	20	7	17	13	31	30	40	19	33	134	31
246	ALOX15.246	5	61	46	1230	17	15	4	15	34	4	13	2	12	7	15	16	16	8	14	4	5	51	8	14	33	9	47	8	1	5	45	23	617	1038	20	5	21	587	84	313	21	39	20	34	38	4	5	47
247	ALOX15B.247	9344	18986	2784	7924	16778	9033	7809	5524	7130	63540	38666	50471	8218	8682	7944	6712	14587	775	19370	16924	5006	13948	11186	59618	10880	16014	872	1138	20801	7370	19984	11461	73	686	4387	42077	6071	13514	47	18	4	57	14765	15	17	2907	32528	41
248	ALPI.248	0	0	0	0	0	0	0	0	0	0	0	0	0	0	0	0	0	0	0	0	0	0	0	0	0	0	0	0	0	0	0	0	0	0	1	0	0	0	0	0	0	7	0	0	0	0	0	0
249	ALPL.249	737	1203	110	798	1740	895	278	544	617	616	752	176	475	833	645	461	406	954	357	287	1629	465	482	438	746	616	965	224	472	608	633	186	223	314	237	338	8945	725	112	506	284	239	1704	502	418	974	305	268
250	ALPP.250	0	6	0	0	1	0	0	0	1	1	2	0	0	2	0	0	0	0	1	0	4	0	1	0	7	0	5	1	0	0	0	7	0	1	3	0	0	4	1	1	0	0	0	0	0	0	3	4
251	ALPPL2.251	0	1	0	0	0	0	0	0	0	1	0	0	0	0	0	0	0	0	0	0	0	0	0	0	0	0	0	0	0	0	0	0	0	0	1	0	0	0	0	0	0	0	0	0	0	0	0	0
257	ALX3.257	76	108	59	31	38	92	15	38	65	64	94	35	36	52	37	73	35	45	88	53	96	83	42	46	83	60	65	55	60	28	56	54	53	72	44	29	58	38	33	90	39	50	44	52	50	44	55	29
258	AMBN.258	0	0	0	0	0	0	0	0	0	0	0	0	0	0	0	0	0	0	0	0	0	0	0	0	0	0	0	1	0	0	0	0	0	0	0	0	0	0	0	0	0	0	0	0	0	0	0	0
259	AMBP.259	7	6	0	7	6	1	12	0	4	2	15	7	2	6	5	4	3	2	4	8	4	2	26	4	5	13	4	2	7	4	3	7	2	7	3	8	2	4	2	1	4	0	6	6	9	10	8	9
262	AMD1.262	27972	44080	19627	36713	42703	12951	53023	22739	14294	39334	32752	46953	14223	12936	26487	14796	41779	6685	28641	31585	14863	92433	18472	33089	17042	41311	23937	23472	47390	13017	44965	29395	18402	41701	85824	22273	36757	12098	2997	3265	2823	2838	68700	3026	3042	9318	21398	3117
265	AMELX.265	8	1	3	3	3	0	3	0	0	1	0	1	0	0	0	0	1	0	0	0	1	3	0	1	0	2	1	5	3	0	0	3	0	0	1	0	5	0	30	18	15	36	1	29	24	0	1	17
266	AMELY.266	0	3	6	3	8	1	2	1	0	1	2	1	0	8	0	2	2	0	1	3	2	3	2	2	3	3	1	0	7	2	5	4	0	2	5	4	2	4	1	1	0	0	3	0	1	3	7	2
267	AMFR.267	5526	10041	3973	5540	8318	10590	8789	5958	8122	8357	8638	8580	8828	7502	8051	8573	6911	6348	9280	8318	8788	9528	7520	7956	8033	8630	5747	8947	9131	7778	8738	8029	3446	8111	9726	7118	8809	7907	8426	9778	6407	6620	6587	8013	11553	6863	8905	9166
268	AMH.268	2	3	5	3	6	0	5	4	0	2	6	4	4	3	14	6	9	7	5	4	5	6	1	0	4	5	15	5	1	4	2	0	9	50	6	1	4	0	9	3	1	0	6	8	2	6	2	2
269	AMHR2.269	4	4	2	10	4	8	5	2	5	1	9	3	2	8	3	9	7	7	4	6	6	7	8	1	5	17	3	5	1	4	3	3	11	7	4	5	2	0	0	2	0	0	3	1	0	6	1	1
270	AMPD1.270	18	19	1	3	0	1670	0	2	52	3	69	0	87	4	298	72	8	524	9	133	1	24	41	9	61	0	3	1	125	11	0	1	0	0	2	42	7	6	0	26	0	11	0	0	0	0	0	0
271	AMPD2.271	1780	4158	1039	2155	1945	4266	1039	2250	3841	2092	3614	1623	4556	3273	3380	4654	1496	2340	3305	3126	3797	2169	2878	3132	3926	3140	2560	1998	1588	2868	2055	1735	1198	2859	2578	1617	2082	2010	2228	1882	1628	1778	1729	2329	2777	2409	2093	2118
272	AMPD3.272	1282	2043	505	2563	1345	1457	807	873	1803	1071	2450	1246	1064	945	1107	1286	1709	751	1869	1293	1286	1319	1263	2185	1419	1369	580	986	769	683	1581	1401	2628	1651	1350	588	1054	658	210	686	292	468	1051	438	230	847	1010	318
273	AMPH.273	13	119	14	18	67	372	89	177	342	118	150	65	258	270	240	411	55	339	116	216	135	70	165	204	132	270	188	126	46	185	169	8	140	77	24	90	128	62	31	68	125	99	52	264	116	84	42	46
274	BIN1.274	2906	4389	1641	3984	3883	13850	4407	3131	4071	3632	6125	3326	7588	5591	6036	5675	2851	12442	4051	5757	4259	4085	3608	5343	3675	6987	6091	4383	5844	5263	6645	3501	1274	3678	4404	4818	6409	3968	1603	2554	1420	1473	3870	4154	2570	4475	4207	1629
275	AMT.275	1260	2208	936	286	1169	777	2307	749	931	1677	2908	1414	1031	958	1055	1025	1804	503	1647	1580	1157	1940	1536	1997	1319	2333	1241	1774	1014	956	1522	2262	105	738	2103	1348	979	427	1614	1059	922	956	1446	1140	1805	945	1848	1899
276	AMY1A.276	1	2	2	0	2	2	0	0	3	1	17	2	4	6	0	8	1	4	0	6	3	4	2	4	3	1	8	5	2	8	1	3	1	1	8	4	1	1	2	0	1	15	2	0	0	5	3	11
279	AMY2A.279	1	3	2	1	0	1	0	0	0	0	1	1	0	0	0	0	0	1	0	2	4	0	1	3	2	1	20	0	13	1	1	5	1	0	4	0	1	8	0	0	1	3	0	0	2	1	1	2
280	AMY2B.280	163	880	110	59	118	78	94	67	93	71	477	53	71	117	68	171	222	127	225	218	184	226	203	240	268	178	450	144	73	182	136	329	123	60	768	59	203	101	196	101	223	373	48	211	136	215	115	326
283	ANG.283	2265	2934	1143	753	2257	1056	5974	915	1491	3031	4333	3490	2497	1752	2796	1042	3055	908	2262	2220	1534	3368	1861	3764	1593	4219	1040	1979	2394	2094	2255	2874	583	977	4616	3157	2133	977	778	1072	546	697	2336	681	932	1820	2969	1455
284	ANGPT1.284	1014	2566	869	492	2732	7094	5213	3617	4578	1413	1782	2133	6765	4371	3600	5963	2739	4772	2890	4700	4373	2041	2983	3262	3410	5749	1956	1705	1227	2517	1791	512	666	1016	1278	2067	1557	1977	1069	2699	2589	1763	1674	4066	1923	2935	2330	1589
285	ANGPT2.285	113	220	60	436	183	464	334	733	911	255	252	221	1120	686	672	417	271	417	286	314	858	214	646	526	470	974	339	200	169	413	268	80	1338	199	97	229	312	258	67	205	205	150	234	208	187	620	147	52
286	ANK1.286	68	206	26	75	106	1811	52	79	203	122	326	50	297	193	318	118	162	747	1281	163	127	220	120	148	149	130	118	53	471	136	78	111	42	101	48	92	126	984	34	76	30	149	82	56	75	86	132	8
287	ANK2.287	258	794	399	352	699	5775	748	1763	2431	535	1349	435	3837	2279	2129	5259	824	3152	1212	1927	1752	795	1233	1594	1895	2790	2613	904	403	1263	756	217	386	887	496	1208	842	640	279	724	903	692	642	2251	643	1554	798	403
288	ANK3.288	3385	6161	1949	4061	3259	4143	1724	3658	3974	3689	4818	5587	3723	2433	4094	3375	2503	1233	6083	2722	3862	3945	3306	4877	5841	3135	1978	2696	2832	1423	3471	3989	2888	18539	2180	2442	1535	2512	8445	14601	7460	8173	3283	6401	11032	1625	4551	11407
290	ANPEP.290	22721	28689	10686	2941	35878	12490	23522	7555	11534	50840	90528	20003	10358	5978	32460	8771	14966	1236	29219	17569	2952	40703	15122	61315	13777	22624	13773	14727	75652	31002	42829	32455	59	1914	14397	45147	16920	17746	449	1044	174	501	26043	600	390	3558	36722	1030
291	SLC25A4.291	2888	5787	1723	3617	4956	14354	9205	4077	3383	5046	5842	4726	7804	4792	5173	5791	5300	14148	4650	7500	4765	5922	3989	7182	3341	8170	6275	4370	5113	6007	5735	3128	2645	3917	5320	5834	5223	4363	2736	3555	3039	2640	3665	4720	4388	3707	4502	3948
292	SLC25A5.292	7743	17051	4441	18520	10787	10177	20335	8759	8281	9239	10534	10056	8701	10111	8282	8544	10499	9515	12229	11367	8001	9915	8243	11379	8650	13663	9566	10434	10519	6934	9367	9827	6675	18038	9652	6706	6832	14994	6953	8429	5405	4761	8415	7484	8746	6929	7637	8405
293	SLC25A6.293	28670	54302	13532	71260	39502	30620	41948	21330	23723	25186	40659	31537	28437	35086	23858	24561	26091	29312	29953	35417	26717	29521	23963	32192	30317	43319	31381	31222	37375	33353	32697	31727	48979	76989	31617	20430	32780	43993	27044	26799	21297	17588	29187	30002	42808	40054	26087	35729
301	ANXA1.301	11025	32132	2954	12414	11098	6823	25604	7284	15403	20947	41539	30143	12739	13464	12508	10474	33972	9453	29530	21154	13144	27270	12634	22857	13607	34451	8198	6294	13528	9288	16599	18038	1913	5198	9373	13358	8259	4105	3620	11600	4504	8977	7448	6176	6111	6742	22459	8563
302	ANXA2.302	18693	35621	5962	12670	18332	16877	34782	18230	25162	17007	30809	19663	20998	30505	18216	22909	28385	25221	27718	20950	23469	31186	19747	31663	29972	39333	22451	23058	18482	15250	19385	29294	4140	16316	23721	21200	22543	23275	18836	28237	15133	19720	15396	20724	29128	21725	14139	41412
303	ANXA2P1.303	62	174	59	45	57	313	125	92	133	75	131	108	134	121	151	126	256	99	139	200	203	374	72	133	131	132	142	116	30	61	50	329	12	49	87	91	169	48	153	234	228	156	57	88	205	165	139	145
304	ANXA2P2.304	7121	12812	2328	4950	7066	7832	11827	6836	9981	6629	11467	7758	8584	12095	8542	9109	11863	9561	10789	8969	10953	13457	7657	11892	12119	13767	8095	7181	6182	4470	6807	10148	1228	6246	7328	7222	7511	8096	6839	11266	6636	7677	5634	7810	11406	7417	5896	14327
305	ANXA2P3.305	5	15	16	3	8	100	12	9	7	6	9	23	40	12	51	9	66	12	2	49	77	137	9	8	7	12	5	19	8	19	6	86	3	14	13	14	66	6	31	51	57	46	6	16	63	52	32	16
306	ANXA3.306	4422	6246	3181	4261	6780	1838	8522	2986	5174	7820	9865	10560	2938	2842	4341	2350	8293	894	6824	6846	5492	7331	4137	6307	3867	8418	2348	2476	6163	2343	4037	3640	2324	3691	5711	4311	3290	4273	209	676	337	690	4441	442	502	2310	5679	997
307	ANXA4.307	4327	8050	2308	3749	5391	5650	9043	4691	6586	5328	6661	7326	6143	6549	5860	6827	6647	5444	7294	7535	7430	6700	6011	6508	7280	9421	3636	4606	5788	4060	4277	5353	2875	5927	5017	4264	4501	8075	2784	4733	2483	3015	3808	2881	3031	4938	5272	4753
308	ANXA5.308	14245	19550	7839	23161	20079	19619	26375	12983	18828	17819	24366	24283	18837	19198	20471	18872	20483	20814	21040	19038	21306	23779	15790	26541	17788	26644	11538	15228	15954	13619	17034	17800	24036	23060	16828	12756	20350	15074	15679	17194	8576	11744	16270	10159	19006	13848	14790	15221
309	ANXA6.309	5729	10331	2933	5106	10210	34045	13301	12814	22053	11100	15851	8429	25507	20964	19974	24036	7481	31690	11728	16278	21808	10235	13027	20127	14441	22939	18290	12922	7443	17589	11708	3393	2734	11776	8436	13931	13889	10875	11539	14760	10389	12629	8216	17893	13435	16340	11827	15473
310	ANXA7.310	6186	10587	4280	9422	8461	11650	15054	7063	10251	9950	11489	11729	10209	9457	9537	10182	11784	9912	11441	11678	9591	12251	8821	11947	9747	14318	6439	8360	7818	7011	7432	8038	8953	10668	8572	7238	7963	8166	4685	7088	3901	4627	7121	5136	6165	6153	8191	6678
311	ANXA11.311	15044	19220	6989	11271	16747	15716	13998	11002	12401	16273	25324	20133	13259	12676	11312	12431	13024	12956	15523	14431	13092	15013	12892	18605	16018	17246	12806	19030	16933	15275	13869	19583	9347	15584	22953	15184	17770	11001	5527	11721	4846	5145	14679	8444	10030	10783	18452	10496
312	ANXA13.312	7	11	2	899	8	10	4	0	0	6	1	0	6	7	9	2	4	13	7	7	3	6	5	6	24	1	11	47	8	4	10	2	1	24	16	5	14	31	9583	6595	1630	2359	16	1499	4542	19	2	6456
313	AOAH.313	164	312	26	149	183	337	461	250	1108	92	371	119	446	544	461	778	370	285	486	427	593	377	552	566	541	350	48	154	68	78	85	219	16	94	67	48	57	81	15	59	31	20	121	93	37	242	176	39
314	AOC2.314	37	78	14	42	33	39	12	21	28	28	79	33	38	31	22	27	21	22	40	34	43	46	32	46	32	41	32	30	29	78	19	62	54	22	74	29	30	12	9	9	13	12	27	27	14	32	40	5
316	AOX1.316	3725	3088	1736	765	4090	7900	4815	3901	7531	3695	5548	884	6297	4050	3524	7737	3991	3943	6864	4714	5958	9930	4433	6758	5918	4253	5512	6336	2692	2106	2526	8872	417	1875	8673	3601	5237	3071	20206	9782	8893	8951	6713	7552	13515	1678	1505	15970
317	APAF1.317	1022	1981	645	1024	1053	1173	1065	1018	1847	1164	1533	1657	1115	897	1134	1485	1217	819	1966	1184	1555	1428	1334	1599	1955	1210	637	832	702	631	633	1207	772	844	1049	852	606	936	697	931	640	808	809	674	907	644	1245	893
318	NUDT2.318	830	1566	770	1298	1135	909	2376	1047	1274	1465	1751	1679	1169	1426	812	1051	1963	1998	1469	1610	699	1656	1229	1243	1122	2422	800	1676	1642	887	1561	1041	1109	1594	1506	1405	631	1225	576	944	496	487	654	786	1025	1031	1674	1173
319	APOF.319	40	94	45	442	287	37	166	107	49	255	183	143	26	38	76	38	200	4	89	117	38	368	27	115	49	56	38	8	237	33	184	92	501	165	64	96	70	4	2	2	1	1	126	0	1	14	70	1
320	APBA1.320	439	753	178	282	561	733	131	385	638	440	569	393	418	504	488	719	281	346	750	337	937	485	561	613	1108	440	528	388	291	384	410	245	1106	627	299	359	418	1187	121	216	243	203	216	340	340	484	574	173
321	APBA2.321	166	255	146	477	301	254	278	467	555	257	464	250	650	610	721	529	187	255	236	360	1085	252	388	310	524	957	166	141	330	365	308	89	1023	882	99	52	500	289	25	69	32	25	300	61	41	753	185	18
322	APBB1.322	2514	4507	1450	1375	3120	7107	2412	2743	3551	2663	4641	3018	4854	3617	3565	4386	2147	5956	3148	3433	3479	2901	3193	4071	3307	4524	3668	3240	2478	4454	3608	2870	1410	2274	3205	3768	3332	2054	2013	2338	2422	2376	2961	3610	4513	3216	3290	4482
323	APBB2.323	924	2433	607	1258	1319	3833	721	1498	3589	1470	1800	1468	2997	1783	2574	2724	1147	2103	1995	1694	4327	1620	1962	2302	2766	1625	1182	1207	1152	1895	1396	1022	1548	1587	1085	1766	1157	1693	1458	1926	1343	1829	1069	1661	1675	1722	1961	1779
324	APC.324	1579	3704	1410	1631	2058	4728	1210	2361	3558	2832	3061	3274	2769	2164	2624	3483	1829	1647	3716	2175	3262	2622	2367	3013	3374	2005	1595	1437	1758	1242	1713	1719	1420	2220	1359	1643	1190	1645	973	1555	1198	1090	2120	1350	1500	1127	3161	1298
325	APCS.325	0	0	0	1	0	0	1	0	0	0	0	0	0	0	0	0	0	0	0	0	0	0	0	0	0	0	9	0	0	0	0	0	0	0	0	0	0	0	0	0	0	0	0	0	0	0	0	0
326	AIRE.326	1	3	0	1	1	0	0	3	3	0	1	0	0	1	0	0	3	1	1	1	1	1	0	1	2	1	1	0	0	0	0	1	1	0	2	0	2	0	0	1	0	1	1	2	0	0	0	0
327	APEH.327	5654	7397	3087	12707	6915	5103	9190	5027	5291	6950	10223	8740	5198	4748	6208	4480	5813	4336	6924	6615	5539	7507	5561	7008	5587	8607	4467	5475	7430	4834	6675	6983	3666	8507	6694	5435	4856	6280	4315	5396	2961	3662	6820	4383	5719	4249	6770	5990
328	APEX1.328	4948	9303	3838	13971	7663	6291	10832	4714	6694	5352	7614	7771	6028	6410	6232	5801	6629	5804	6706	7927	6481	6693	5869	7359	5852	10681	4990	6654	6878	5507	6185	5783	7639	12270	6581	4514	6490	10040	4827	5782	3282	3726	6245	5131	5327	5876	5689	5437
329	BIRC2.329	2479	5181	1610	3159	3526	2772	5095	2671	4200	3123	4257	3926	2986	2718	2768	3319	4803	2623	5293	4848	3850	4735	3922	4535	4188	4735	2170	2426	2330	1672	2363	3366	2261	2701	3448	1962	1931	3043	1414	2273	1694	1844	2194	1566	2079	1513	3066	2201
330	BIRC3.330	1447	1549	164	1455	568	966	876	1298	3881	477	1710	276	2704	1449	1112	1677	1689	1503	2499	1129	2275	847	2448	1983	2047	1741	593	527	404	558	466	862	691	924	835	507	763	1042	312	1316	959	716	849	547	595	1403	614	777
331	XIAP.331	3460	5625	2487	4108	3761	5114	4509	4149	5641	4869	4766	6861	3899	3433	4971	5559	5114	2772	6843	4244	5403	4925	4497	4407	6345	4214	2428	2679	3831	3165	3733	4135	5532	4657	3332	3024	2829	4313	3645	5895	3375	3873	3382	3525	5147	2808	5079	4039
332	BIRC5.332	42	47	0	767	45	19	71	38	51	7	21	43	25	34	32	31	90	10	32	13	32	24	55	40	80	68	10	29	38	59	62	32	163	252	35	11	33	283	20	13	6	4	23	0	9	70	19	0
333	APLP1.333	138	190	98	56	181	231	157	206	249	257	299	251	429	322	336	254	89	135	305	251	377	124	190	246	246	371	599	217	123	536	362	252	1085	410	264	207	406	115	76	143	59	99	145	87	67	210	213	26
334	APLP2.334	37937	62553	33028	93034	59849	80735	53265	47918	48309	90299	84065	87282	54510	42848	71343	53713	52927	29810	74001	54146	63061	79840	47799	77986	59271	70572	35069	45882	72054	46001	74534	58932	52817	71568	58619	57225	53173	69175	13986	32863	18434	41545	52152	35574	23090	33552	80810	22120
335	APOA1.335	0	8	2	6	10	5	4	11	4	2	9	2	21	16	2	6	13	8	3	9	1	4	15	7	5	10	43	29	5	11	7	3	10	8	37	3	15	8	1	21	22	55	6	73	17	7	3	11
336	APOA2.336	0	0	0	0	0	0	0	0	0	0	0	0	0	0	0	0	0	0	0	0	0	0	0	0	0	0	0	0	0	0	0	0	0	0	0	0	0	0	0	0	0	1	0	2	0	0	0	1
337	APOA4.337	0	0	0	0	0	0	0	0	0	0	0	0	0	0	0	0	0	0	0	0	1	1	1	0	1	0	0	0	0	0	0	0	0	0	0	0	0	0	0	0	0	0	0	0	0	0	0	0
338	APOB.338	28	37	14	11	60	243	26	64	95	171	71	17	177	154	88	284	20	37	122	68	469	95	215	80	164	10	15	68	9	220	48	1	15	57	20	47	72	43	60	69	61	71	16	77	40	39	73	50
339	APOBEC1.339	0	0	0	0	0	0	0	0	0	0	0	0	0	0	0	0	0	0	0	0	0	0	0	2	0	0	0	0	0	0	1	0	0	0	0	0	0	0	0	0	0	0	0	0	0	0	0	0
341	APOC1.341	14	267	55	629	221	532	678	163	458	23	73	102	400	517	403	1133	895	117	888	175	771	434	174	517	256	150	40	415	33	141	106	372	97	289	90	34	156	396	66	40	17	193	240	61	50	822	154	18
342	APOC1P1.342	0	0	0	0	0	0	0	0	0	0	0	0	0	0	0	1	0	0	0	0	0	0	0	0	0	0	0	0	0	0	0	0	0	0	0	0	0	0	0	0	0	0	0	0	0	0	0	0
343	AQP8.343	0	6	14	3	16	0	2	0	0	0	1	1	3	1	2	4	1	0	3	1	4	2	1	1	1	0	19	137	1	6	1	14	1	8	79	0	88	2	1	2	2	1	47	1	0	12	2	1
344	APOC2.344	10	51	9	140	23	44	108	18	82	10	4	5	25	144	37	46	251	13	33	30	121	33	21	53	47	21	9	21	5	20	16	19	44	32	16	10	18	58	50	26	9	36	17	31	16	72	24	43
345	APOC3.345	0	0	0	0	0	0	0	0	0	0	0	0	0	0	0	0	0	0	0	0	0	0	0	0	1	0	0	0	0	0	0	0	0	0	0	0	1	0	0	0	0	0	0	0	0	0	0	0
346	APOC4.346	0	0	0	0	0	0	1	0	0	0	1	0	0	1	0	1	0	0	0	0	0	2	0	2	0	0	0	0	0	0	0	0	0	0	0	0	0	0	0	1	1	0	1	1	0	1	0	0
347	APOD.347	2188	5568	628	6213	5026	3085	3133	4375	4820	4938	8219	2831	4597	5801	3955	6707	6442	3871	6854	4937	5989	6234	8110	8123	12080	5219	3520	2999	1912	5599	4195	7457	24171	8222	2333	2743	6839	15854	539	1467	1830	1201	2834	2272	3273	5412	1458	1187
348	APOE.348	106	707	158	2380	822	1597	2658	1968	4309	221	835	1118	8837	4380	3116	9737	3104	1370	4832	1398	5522	2526	965	2327	2900	2418	1619	1899	465	662	899	2299	2267	2190	188	156	1245	2758	507	546	403	1754	791	674	715	4358	1115	565
350	APOH.350	0	0	0	27	8	0	2	0	0	0	1	0	11	0	4	6	0	1	0	2	7	0	6	1	0	1	0	2	0	0	0	0	0	16	0	0	1	0	0	80	1	4	0	0	0	0	0	1
351	APP.351	44873	44302	27680	66506	62172	74783	33444	42872	54526	61216	79593	57019	59514	40042	51369	51175	30988	38141	56143	45392	60975	47927	43503	55099	65876	48875	38415	52104	41061	35739	58239	34955	23019	49467	46190	39470	56555	52957	88034	104888	53428	55035	36682	59909	105789	39107	51293	100292
353	APRT.353	4551	5744	2261	10936	5819	2671	8204	3097	3292	3865	6750	5496	3789	4082	3984	2495	4092	2312	4270	4418	2883	5190	3601	4923	3590	6553	2991	6292	7482	6515	6765	6623	3895	10276	6766	4147	6483	6195	3870	2283	2236	2424	5504	3032	4658	5415	5313	4142
354	KLK3.354	601131	739715	314561	491712	1083761	384785	1572937	738279	378011	1399301	1419587	1831913	364536	386953	925722	166629	1025751	66870	847528	840280	538504	1533452	572859	1175710	396657	1681263	216480	293160	1752990	789995	1530642	1443900	752532	637108	620533	1277064	847519	482957	16524	997	1037	1603	936460	686	707	577218	1235317	1240
355	FAS.355	697	2190	259	726	773	1316	1864	1389	1988	590	1232	601	1526	1832	1197	2126	1475	1267	1463	1592	2369	1268	1098	1120	1906	2203	645	711	593	420	776	1153	2788	476	682	536	491	493	412	1706	524	842	430	775	1111	1045	657	881
356	FASLG.356	28	49	5	6	20	16	11	11	75	4	52	15	9	56	6	82	52	12	26	20	9	32	28	6	48	19	7	13	19	8	2	36	1	5	25	7	5	4	6	4	0	1	1	6	5	13	17	13
357	SHROOM2.357	1614	3595	1093	2512	2114	1440	1513	1908	2484	3043	4416	4225	1769	1396	3410	1720	1898	341	4054	2413	2592	2571	3001	2800	2265	2633	771	1469	2744	1215	3009	2648	1331	3752	1308	2897	1021	1103	740	1993	567	492	2846	738	1063	1349	3835	923
358	AQP1.358	4585	12006	1996	7015	9936	25883	5464	11230	18960	7686	10158	2917	16272	10433	13409	9063	6462	27029	10798	11909	21719	14100	17548	12002	23334	12750	12895	8151	6857	14896	7429	4775	1954	10017	6340	5619	11927	11677	2199	3698	4157	4935	6119	15747	8345	8136	3256	1595
359	AQP2.359	0	8	0	1	1	9	49	46	31	3	76	10	186	56	82	70	11	6	273	38	168	1057	26	48	2302	148	17	6265	4	3	1	3	21	14	0	0	3	4	166991	62660	43845	53502	149	30390	99327	24	11	70166
360	AQP3.360	13302	48640	10426	8951	15093	4055	15081	9082	7290	9708	24814	17822	8378	11470	8196	5519	24172	2587	17484	9561	8695	15896	10625	12460	29505	10594	14865	23784	20894	6707	11039	71681	2382	13080	42262	13091	19919	14068	964	4702	431	1709	13687	1262	745	6481	14091	2102
361	AQP4.361	86	350	62	49	51	113	55	42	41	42	155	81	38	42	55	56	81	39	112	105	30	94	60	54	147	81	44	83	45	21	30	117	21	46	88	41	45	22	8	42	20	77	36	16	16	55	71	23
362	AQP5.362	165	60	6	20	68	56	169	559	215	31	70	1254	116	118	138	92	69	124	48	355	433	76	98	39	57	242	70	62	191	28	44	20	17	29	100	96	95	18	331	69	73	207	56	76	298	270	150	306
363	AQP6.363	11	11	2	8	17	11	11	8	9	3	4	22	12	15	6	16	4	16	1	22	14	2	6	5	7	14	5	5	9	2	10	5	7	4	5	2	7	0	30	254	12	13	3	3	28	18	4	29
364	AQP7.364	5	24	6	0	12	111	5	6	8	6	28	1	22	13	20	10	10	67	29	21	6	12	15	4	62	9	43	7	25	26	25	12	1	2	8	16	6	2	10	55	23	15	2	38	16	1	4	20
366	AQP9.366	44	61	55	31	41	156	110	104	95	67	50	27	45	245	97	154	102	89	90	71	473	101	195	179	353	93	27	56	35	14	3	28	0	27	26	9	48	11	200	649	32	79	58	105	165	28	25	516
367	AR.367	1260	2173	764	1225	1678	3971	1228	2948	4018	3479	3924	4261	3516	2477	3719	3382	1580	593	4186	2021	4765	2792	2077	2554	3893	1649	345	337	471	298	581	820	422	1057	297	1099	211	505	1135	2767	1908	1609	2190	2639	2866	664	2876	2227
368	ABCC6.368	222	199	52	35	189	159	225	165	297	1319	713	1498	254	214	691	248	345	57	397	236	1300	419	730	481	210	273	167	68	71	135	1054	1129	35	169	80	255	103	54	28	21	75	70	164	84	83	107	1234	13
369	ARAF.369	5240	8078	2473	4901	5091	4892	4924	3641	4199	5567	8260	7274	4815	4314	5726	3386	4032	3191	5505	4459	4561	5723	4817	6549	4532	5467	3301	5438	6050	5509	5991	8329	1540	5858	7117	7196	3578	2927	2573	3501	2279	2166	5661	3572	4276	3768	7278	4055
372	ARCN1.372	10824	17967	7349	15074	13417	17484	13918	13089	15186	17164	19501	22489	13865	11579	17496	13976	14237	9092	17945	14323	17100	18551	13854	18931	14914	17437	8457	11855	15178	10227	14682	15754	14189	19219	12914	12033	12790	21245	10736	11772	8449	8545	14855	8875	13063	9563	16653	14314
373	TRIM23.373	696	1674	1303	850	1403	2154	2201	1210	1789	1456	1396	1562	1683	1353	1676	1888	1588	1429	1951	2001	1636	1869	1324	1503	1461	1527	953	1200	972	1132	1121	1152	1257	1280	1571	787	833	749	430	961	818	716	1018	773	773	847	1328	719
374	AREG.374	65	2050	7	43	25	94	29	251	68	22	418	0	195	318	57	23	823	125	325	45	960	124	86	320	452	223	193	33	40	75	24	951	48	10	597	55	120	47	16	38	14	19	41	6	0	35	5	16
375	ARF1.375	27062	39716	14730	34774	38733	28057	39096	22181	24221	35376	46798	49173	28697	25465	34686	21982	34321	19987	34633	32213	27774	42523	28089	35584	27317	39852	21303	31106	49246	35909	45848	41138	61115	49769	39835	31068	43447	54311	26614	28988	17075	18713	32470	22300	37792	24763	35739	29787
377	ARF3.377	12349	17854	7220	15710	11840	16068	9107	11399	14454	16055	17929	18071	12568	12226	14710	13050	10581	8407	15652	12175	15113	13477	11857	16206	14195	13439	8914	13448	15158	11194	14756	14857	15167	18747	14386	13047	13399	16208	11613	15307	7839	9817	12832	10305	15172	10813	15184	13926
378	ARF4.378	9042	19232	5865	14522	13895	13201	21657	9293	10971	13428	14699	17400	10227	10949	12720	10972	17703	8855	13939	13523	11965	17550	10687	14610	11453	18023	7816	10760	17196	7653	13960	16420	17155	22145	15408	10666	12200	18769	15738	12600	8159	10379	12328	8643	14594	7119	11510	16400
379	ARL4D.379	432	9896	257	368	676	2765	929	702	576	335	763	330	1124	1220	688	1158	704	2301	933	1241	619	602	398	871	1033	1198	1593	1437	797	1121	734	4358	193	453	2652	697	622	557	546	1783	660	865	298	1361	1022	637	583	1522
381	ARF5.381	5819	9798	3887	8811	8132	5372	13018	4295	4868	6896	9199	8251	5445	5900	6020	4316	8663	5174	6689	7377	4631	8305	5788	7787	5254	11266	5246	8587	10829	8756	9313	9263	10541	11523	11315	6668	9975	13957	5241	5468	3187	4038	6697	4487	6435	7683	7320	7772
382	ARF6.382	7669	13952	5277	16357	8483	7762	10275	7310	8735	11604	10992	16145	7239	7194	8744	8449	10304	4182	11935	9067	9771	10474	7171	8853	10454	10216	5333	8679	11062	5990	9459	11803	9607	16743	9619	8126	6501	10576	5431	7477	4454	4956	7369	4738	7629	5805	10989	6043
383	ARG1.383	2	4	2	21	3	1	0	2	10	1	4	0	1	3	11	2	6	0	3	1	14	20	1	9	10	3	3	0	3	0	9	4	24	1	0	2	3	8	1	2	0	0	1	0	0	3	1	0
384	ARG2.384	12155	17894	6185	7075	18239	9112	46492	12690	11262	52958	33393	54581	5603	7125	23514	4867	22290	1431	20974	29869	22510	32290	11075	16416	5075	38622	2317	3704	20667	7008	14698	15360	5450	3042	8762	12859	8916	1413	1288	1015	427	1162	15129	510	422	7512	29560	944
387	RHOA.387	17080	30500	10807	27674	23564	35372	36713	19883	28385	24846	30373	30153	28209	27504	30170	28547	25707	32482	28786	29449	29149	29138	24184	30585	27261	33303	20835	23251	27481	20324	23847	24798	19880	37385	22510	23574	18872	31280	15476	21556	13084	14716	21440	17417	20935	18119	23396	19554
388	RHOB.388	14580	81338	6239	34991	20660	83106	36111	54435	48401	32165	79166	10534	59731	53632	21326	37976	28147	79506	60604	43628	54812	44525	37813	44619	39820	47444	57571	27719	25325	53131	42004	30959	54527	19002	78352	47457	60400	36204	50149	35040	50690	27170	27782	41942	42013	23370	17981	76737
389	RHOC.389	9290	17626	6122	17163	17823	15823	34171	10236	11541	15521	20736	17809	15662	16865	14865	10931	20148	17067	15109	19430	12962	22285	14529	18435	13043	30410	12538	17919	20207	19738	17362	19809	12112	20131	18014	17924	18137	13945	8524	26980	9075	10953	13972	14965	14993	17223	17938	22364
390	RND3.390	1377	10459	1873	1619	2227	7934	4991	4964	6953	2917	3919	2629	5962	4289	3558	6165	2577	9168	3872	5752	6675	3223	4115	2222	6741	4617	5445	3261	1761	5061	2170	2715	1074	1513	2696	4580	2013	4242	502	3444	1517	1275	915	2737	4751	3216	3133	2530
391	RHOG.391	1813	3065	852	1870	1883	2853	2012	1364	2587	1612	2815	1911	2353	2413	2421	1965	2131	2009	1945	1871	1940	2215	1896	2503	2375	2412	1638	2638	2770	3303	2783	3123	1529	2404	3462	2438	2812	2919	2190	2272	1470	1731	1635	2162	2865	2474	1987	2812
392	ARHGAP1.392	8732	16355	5585	10285	12035	28738	7341	12863	16017	12514	14497	12136	22116	15723	14820	18591	6091	16588	12054	12466	17466	8197	11796	14789	11930	11121	14102	16716	9738	17582	14169	12858	6032	16666	11235	13484	14250	14178	3797	7603	4450	3988	10182	11483	6115	14740	13775	4760
393	ARHGAP4.393	452	849	123	545	362	523	270	416	1580	333	996	226	581	838	599	981	649	779	685	634	813	576	722	619	1124	663	481	437	233	550	295	573	232	393	567	227	465	414	266	247	235	240	370	482	374	844	346	450
394	ARHGAP5.394	5442	10621	3807	5694	5503	12250	4144	6252	9632	6265	6204	7044	8594	6585	8026	10305	5111	5417	9741	6067	9023	5651	6830	6624	10663	5335	3600	4394	4630	3962	4869	5108	6066	6916	4529	4767	4029	8874	2663	6269	3941	4866	4899	4090	4417	4531	7832	4514
395	ARHGAP6.395	3744	6444	3858	1861	5141	6456	4296	3619	4232	6387	7967	7442	4767	3561	5027	4780	4522	3007	7609	5025	6373	7136	4514	6098	5886	4433	3053	4291	4191	3596	4722	7055	9240	5632	5642	4720	5264	2619	6128	9843	5257	4894	5632	5873	8421	3882	5894	6802
396	ARHGDIA.396	14271	19890	7217	20239	14397	13660	14072	11214	11865	17283	23229	19140	14931	13887	13922	10471	13026	9525	15844	13093	14041	16108	12670	14803	14312	14810	13843	20421	16815	18364	19627	24408	17230	19506	21243	15123	21824	16088	15498	12361	8192	8347	18049	11695	17004	14906	17979	14661
397	ARHGDIB.397	2282	6412	894	5766	2626	2823	4753	2717	9227	1879	4461	2074	4028	5497	3588	4745	5850	3583	4306	3519	5526	4277	4655	3929	6629	4959	1684	3475	2734	2927	2517	6055	2999	7917	3774	1548	2934	3368	975	3153	1147	1423	1687	1991	1543	4365	2028	1598
398	ARHGDIG.398	7	3	3	13	15	23	14	8	0	12	13	0	18	20	13	4	26	18	4	18	8	6	5	16	0	35	126	1	39	11	17	2	69	231	19	11	22	574	3	3	1	1	5	5	1	10	6	2
399	RHOH.399	169	344	128	326	258	176	389	185	1030	127	421	200	276	311	242	371	690	241	323	287	325	295	375	285	287	507	123	152	210	89	97	249	112	196	202	91	207	218	10	39	39	11	145	29	10	181	151	51
400	ARL1.400	6595	10856	5156	6526	10132	11112	17929	7476	8891	10480	10856	15717	8635	8001	10861	10064	14418	8035	11854	11945	9664	13929	8092	10202	8488	13630	6183	7070	11741	6584	9472	9664	9873	10943	9252	7395	9614	8435	7433	8168	5341	5809	7311	5637	8832	5813	10649	8137
401	PHOX2A.401	0	3	0	0	1	1	1	0	2	0	3	0	1	1	0	1	1	3	0	0	1	1	0	0	1	4	251	1	0	2	1	0	0	1	4	0	1	0	1	0	0	0	5	0	0	0	0	0
402	ARL2.402	2516	4342	1372	2023	3291	5052	4630	2405	2885	2486	3508	1879	4628	4166	2849	3493	2726	5950	2967	4120	2416	3237	3032	3467	3041	5141	3967	5259	3934	5804	3856	3322	1822	4050	4590	3601	4705	5519	2295	3431	1818	1647	2725	2982	2712	3912	2692	3308
403	ARL3.403	1207	2249	846	1401	1930	2539	4218	1470	1837	1796	2196	2298	2227	2296	1696	2164	2344	2437	2057	2802	2232	1963	1838	2331	1715	3686	1588	1968	1969	1870	1620	1668	2118	1593	2175	1465	1671	1850	901	1675	1022	1041	1438	1449	1423	1980	1842	1740
405	ARNT.405	2156	5026	1570	2500	2751	4695	2307	2733	4599	2813	4464	3494	3722	3304	3485	4594	2416	3196	4029	3497	4824	3080	3371	3549	4553	3609	2322	2786	2209	2284	2308	2765	3490	3077	2701	1848	1834	2686	1501	2612	1505	1772	2199	1914	2209	2382	3179	2142
406	ARNTL.406	219	326	139	172	199	690	730	243	493	286	516	443	717	724	386	747	559	231	772	360	964	647	258	561	486	741	154	356	283	267	684	232	158	288	642	366	251	223	266	1525	748	1058	204	1500	937	256	354	712
407	ARR3.407	0	1	2	0	0	0	0	0	0	1	0	0	0	0	0	0	0	0	1	0	0	0	0	0	0	0	0	0	0	0	0	0	0	0	1	0	0	0	0	0	0	2	0	0	0	0	0	0
408	ARRB1.408	1749	3452	991	915	1947	3353	1746	1486	2109	2501	3035	1608	2285	2149	1605	3011	1737	1714	2264	2347	2842	2606	1922	2067	2881	2275	1342	1547	1689	1904	1314	1284	505	1449	2148	1742	1454	1805	195	379	316	237	1380	603	365	1253	1524	270
409	ARRB2.409	643	1754	366	888	731	1102	1150	680	1725	725	1153	619	863	1369	853	1359	1105	1100	1331	1110	1338	1101	1103	1143	1582	1090	872	1129	749	834	609	1298	824	959	1020	529	792	695	448	515	272	406	622	529	500	1120	794	452
410	ARSA.410	2657	1941	909	3348	3219	2266	2313	2027	2462	3224	4699	5350	2840	2251	3777	2112	2023	1307	1607	2606	2788	2962	2382	3344	2576	3327	1877	1291	3911	2419	4115	3633	1781	2609	3949	3126	2980	3683	3908	2670	2194	1778	2734	3765	6762	2602	4256	4635
411	ARSB.411	378	1188	280	670	760	2061	763	945	1712	859	842	763	1432	1145	1149	1689	645	1105	1011	868	1962	955	1043	1084	1164	860	650	745	578	848	925	541	1138	1104	578	668	847	765	430	778	510	492	686	901	673	908	852	433
412	STS.412	1342	3137	760	1046	1937	2359	1710	1626	2228	1970	2870	2978	2033	1884	2227	2003	2092	1001	2819	1789	2741	3581	2193	2539	2577	1847	1031	1167	2243	1079	2439	2941	1024	1508	1275	1888	1136	1635	640	1056	742	725	2115	1000	1081	876	2522	717
414	ARSD.414	5886	12084	4969	11443	9097	4569	7582	5263	5994	11190	9479	15114	4910	4450	8876	4254	5264	1606	9670	5622	6864	7705	6434	9075	6069	8587	2791	5582	8922	4683	8645	9006	4474	15361	7162	7997	5557	4408	7926	7863	4334	4818	8551	4420	7451	4867	12419	7174
415	ARSE.415	18	69	10	17	47	26	31	11	23	19	39	3	21	40	26	16	22	38	39	8	105	13	23	37	40	43	45	42	14	48	67	9	20	38	49	22	73	13	55	25	88	116	53	102	124	30	36	280
416	ARSF.416	6	42	1	2	8	8	15	11	7	7	49	69	6	15	16	9	46	4	6	35	10	18	11	10	5	34	4	6	12	4	8	36	0	1	9	13	3	0	6	48	11	7	2	19	16	26	10	18
417	ART1.417	0	3	1	3	2	87	0	5	1	7	2	0	1	0	13	8	2	22	2	5	0	1	5	0	1	1	1	0	3	3	1	1	0	1	0	0	0	0	0	2	0	0	0	0	3	0	0	2
419	ART3.419	15	12	6	128	11	250	20	10	16	12	18	6	55	27	34	26	18	119	32	85	11	14	52	42	20	17	38	12	40	55	13	3	8	12	3	23	12	10	14	13	12	5	13	8	9	9	10	10
420	ART4.420	7	54	20	98	29	14	16	35	35	16	20	24	12	47	38	11	23	9	21	18	52	29	29	55	21	60	23	0	9	2	10	20	9	7	9	9	6	6	0	8	2	6	11	4	7	7	32	1
421	ARVCF.421	1604	1346	823	2587	1194	1313	705	974	1138	1473	2607	1646	1087	805	1116	899	909	1033	1494	1305	1300	1320	1362	1340	1301	1730	1438	1235	1313	1405	1232	1332	686	2403	1709	856	1431	1340	772	674	526	750	1542	611	964	1413	1789	1007
427	ASAH1.427	11707	18143	10349	12832	18250	14103	19016	12057	13556	18016	18226	16986	11038	11886	12535	14985	14098	6459	16514	16078	15991	24532	13119	16133	17195	15629	11426	12325	23910	7381	12589	16125	29131	14657	23814	10934	15299	18056	16603	24642	11134	13000	15649	12471	23618	9141	12123	18800
429	ASCL1.429	44	82	99	2	25	23	1	13	50	34	91	2	0	97	1	15	40	5	218	20	9	61	27	39	323	14	27	126	62	155	63	189	42	248	83	13	27	6	0	3	3	0	11	2	1	4	21	3
430	ASCL2.430	168	227	151	144	118	55	268	78	107	130	284	246	96	190	111	84	252	48	244	188	103	259	178	129	198	223	121	359	190	249	269	379	5	445	369	127	194	39	799	356	204	305	135	303	620	293	170	532
432	ASGR1.432	14	34	18	12	23	32	57	18	35	9	35	11	28	33	30	14	31	33	20	24	35	15	15	35	28	50	49	45	23	18	13	27	24	27	69	12	31	12	13	15	2	10	20	7	17	128	17	11
433	ASGR2.433	10	43	1	15	3	8	33	9	48	8	26	11	20	17	4	10	13	8	13	20	18	9	17	34	25	7	3	11	5	2	12	6	4	5	10	2	8	9	0	2	1	3	12	3	3	13	5	2
434	ASIP.434	0	0	2	1	0	5	16	5	7	2	13	1	43	17	3	20	7	14	5	9	16	0	3	1	1	40	12	8	1	3	11	1	9	1	0	0	5	1	4	22	4	1	4	4	5	11	2	0
435	ASL.435	1796	2501	608	2363	1823	986	2749	1055	1179	2145	2513	2492	1181	1332	1456	1111	2072	1004	1859	1815	1326	2647	1555	1942	1676	2313	1228	1089	1809	918	1560	2220	840	2900	1617	1685	894	2271	857	1143	730	635	1834	925	1094	881	1850	1459
438	ASMT.438	0	2	0	2	0	3	0	0	0	0	3	0	1	1	0	2	4	2	0	2	1	3	2	1	0	0	2	0	0	2	0	0	0	2	4	2	1	0	3	0	0	1	0	2	0	0	0	2
439	ASNA1.439	2659	3777	1260	3377	3519	3258	6228	2440	2953	3234	4433	4057	2923	3102	2804	2629	3638	3179	3185	3910	2772	3950	3000	3521	2876	4908	2382	2837	3573	3007	3066	3156	2807	4415	2996	2455	3194	4722	2456	3364	1708	1957	2364	2679	3402	2362	2672	3658
440	ASNS.440	615	1637	439	1441	913	1395	1460	797	1044	825	1158	1003	957	954	912	1262	951	1352	865	1056	963	1026	950	1116	859	1577	1137	1324	904	977	898	711	1477	1731	1372	738	910	1697	1232	988	994	786	789	759	1106	893	761	1994
443	ASPA.443	36	359	45	4	84	189	358	250	388	54	196	70	502	651	378	682	126	225	221	367	224	151	281	276	252	615	156	125	54	120	65	110	59	53	127	48	131	42	120	157	121	45	38	165	67	272	157	85
444	ASPH.444	5038	17004	2795	3185	6137	15588	7051	7162	10734	4552	6265	4882	10520	9658	7010	13571	6708	11139	11292	8413	9849	6778	8084	8835	11697	8757	7816	7475	5179	5066	4410	6896	6212	5116	4893	4221	4720	9154	5578	8026	5716	5488	4702	7429	7847	4347	6083	7186
445	ASS1.445	7898	18364	4278	3031	4332	2047	5198	4471	5387	2088	7922	1458	4411	6079	2384	3172	10547	3904	12074	4520	3775	10544	6816	4253	14908	2982	7311	16591	9898	2648	1833	26783	2284	31152	15969	2287	5730	9278	32080	21422	13374	13271	2607	17217	24237	3162	2429	22318
460	ASTN1.460	1	33	30	16	10	2120	57	107	174	53	27	19	228	22	140	337	7	203	33	55	102	4	19	68	9	97	389	70	70	448	12	5	33	581	37	37	72	53	242	842	187	436	39	586	400	39	75	159
462	SERPINC1.462	0	1	1	2	2	1	2	0	5	2	2	0	2	1	2	5	5	4	4	1	0	2	6	2	1	0	0	0	0	4	2	3	2	1	3	4	2	0	3	6	2	7	2	0	2	5	1	17
463	ZFHX3.463	5487	9252	5275	5111	5014	10307	2366	6983	6695	9935	8257	8283	5885	3921	7293	9026	3818	2879	10419	4133	7648	5668	5844	8732	9268	3998	3247	4717	4127	3509	7430	5966	4623	5734	3933	5047	3900	4939	5990	8818	7177	6448	6636	6564	10307	4095	8300	7806
466	ATF1.466	1165	1884	764	1377	1185	1213	2403	1136	1644	1329	1503	1716	1146	1337	1545	1701	1885	1080	2110	1779	1370	1417	1331	1501	1661	1528	877	1016	1435	900	1234	1416	1493	1824	1215	950	822	1158	809	1167	696	890	1010	751	924	803	1453	783
467	ATF3.467	5261	142364	1858	11778	1356	8335	11757	19111	2803	2667	30129	1127	5775	15706	2521	6874	3732	11851	12763	7999	15209	4319	2899	1816	15096	6498	10078	11560	3847	2439	4886	23220	13124	1455	83003	26167	6193	1231	3934	2102	8333	2147	1112	3420	2525	603	1961	3435
468	ATF4.468	13640	30365	6630	23906	15115	16732	25962	9440	11514	13229	23862	18866	14717	10813	14495	10398	19482	21209	16130	17415	12548	18456	14908	24009	13395	29188	17328	19795	16607	19836	16942	21736	31633	18856	25816	18672	18110	21686	22712	12126	12624	13858	15325	14116	21927	13007	15924	31056
471	ATIC.471	2186	5040	1465	3672	2947	5890	3083	2228	3879	3312	4123	2396	4597	2951	3346	3844	2262	3502	3270	3009	3617	2994	2987	3923	2957	4175	3460	3959	3214	4100	3658	2954	2606	4985	3929	2987	3696	7047	2417	3260	2406	2409	3900	3130	3233	2904	3732	3397
472	ATM.472	2471	5211	1489	1034	2383	4645	1630	2588	6787	2947	4123	3518	3192	2796	3140	6142	2440	2180	5018	3303	4670	3331	3613	3422	5596	2856	1939	1685	1282	1000	1336	2052	1926	2246	2326	1381	1358	3136	2229	2804	2056	2374	2247	1435	2842	1497	3258	2757
473	RERE.473	16449	23988	13066	21042	15929	21052	7159	15988	17751	24570	28843	26663	18468	13176	18429	18086	8613	9724	23515	14460	22662	16787	16352	16526	20928	15420	10932	13012	13269	14089	17849	17406	27581	20703	11864	14451	14748	15124	9612	13151	9024	7970	15584	13083	14492	14606	24308	9182
474	ATOH1.474	12	9	0	0	1	0	0	0	0	7	0	0	0	0	0	0	30	0	0	0	0	3	0	0	1	0	0	0	3	0	1	0	642	1	0	0	0	6	0	0	0	0	0	0	0	0	0	0
475	ATOX1.475	1226	1858	828	1825	1760	1505	3753	1083	1180	1724	2132	1964	1544	1684	1304	1246	1872	1763	1592	1751	1152	2149	1516	2110	1261	3031	1370	2821	2230	2669	1912	2523	1972	1723	2762	1960	2445	1672	1371	1450	960	1386	1930	1434	1678	2042	1676	2101
476	ATP1A1.476	51029	83724	20649	52096	43282	30340	31531	44633	42466	53834	65099	54641	39722	33854	42226	33814	28417	15523	73115	33122	46672	47706	40893	81133	55768	45503	34629	46520	43479	20759	65435	73476	67752	59748	48750	39161	37937	69464	81132	119922	69140	66183	47725	65723	159892	26609	47052	131945
477	ATP1A2.477	2300	6568	1372	467	5321	29179	3801	6540	7367	3637	5758	1500	11203	7938	9005	13886	1693	9552	4993	8087	13382	2118	5008	9698	4906	7379	5607	3704	2430	9447	7823	161	783	2704	4283	4877	3908	3923	1436	2907	3360	1992	2945	6517	2637	7496	5160	787
478	ATP1A3.478	5	20	9	7	9	105	6	12	44	7	33	8	20	35	35	20	18	15	28	11	13	9	12	16	30	7	1510	21	8	20	7	29	24	47	28	16	22	7	11	5	4	7	30	11	5	8	5	8
479	ATP12A.479	6	29	98	2575	238	2	17	51	61	535	925	70	287	35	10	122	1952	0	1251	6	7	873	158	36	695	26	7	49	49	11	6	382	193	353	53	10	53	0	1	39	1	0	50	2	0	4	67	8
480	ATP1A4.480	29	64	14	0	17	23	17	6	6	4	2	7	6	36	2	36	13	11	51	6	9	21	4	19	43	10	0	70	12	3	20	79	4	7	93	0	9	0	72	110	2	158	19	72	257	4	0	294
481	ATP1B1.481	7717	10186	2676	2309	2930	7371	7894	4373	10537	3619	5609	2197	6163	7227	4886	7102	4806	5842	8403	5379	7328	6626	7288	4204	14292	6499	6456	12268	7736	4742	3350	11490	6825	6575	10243	2341	6249	10359	12674	15634	6551	10865	2679	8010	13437	4928	4253	16093
482	ATP1B2.482	158	547	149	53	213	1081	154	366	1016	164	495	211	1027	779	844	1142	190	403	216	476	1273	141	336	423	547	314	625	730	151	651	621	80	236	590	682	189	623	349	245	831	393	656	161	1208	367	368	277	122
483	ATP1B3.483	3734	10762	1922	4395	3678	3957	8024	3643	3596	3756	5519	5648	4156	5320	4398	3737	4972	3548	6203	4618	4831	6689	3614	8512	4080	6901	4687	7225	6899	3895	5389	8032	4414	6895	6636	2966	5072	10077	8330	3572	2595	3494	3767	3224	3845	3826	4115	6941
486	FXYD2.486	1	14	8	0	9	6	13	11	24	3	6	1	20	6	2	20	12	30	1	16	13	16	11	11	19	18	7	75	11	6	1	10	3	1	44	0	54	9	1	1	4	66	1	0	2	5	0	5
487	ATP2A1.487	35	486	75	8	230	3097	10	22	30	17	66	2	306	20	389	67	19	281	42	81	11	15	34	9	45	9	518	207	113	61	388	16	8	26	136	144	479	32	158	188	112	248	340	776	181	15	24	26
488	ATP2A2.488	15194	38497	8944	18896	17245	74109	8169	19128	21280	17150	23205	14183	29106	16766	26973	26891	9878	22424	23484	14287	30592	14822	16256	27619	23586	16402	19071	16082	17434	16875	21179	16460	9585	21091	17001	16369	18979	20232	8000	14377	8186	8006	18197	14530	10780	15459	19011	9390
489	ATP2A3.489	5233	5212	928	3517	4750	1490	1346	1595	4934	5376	9098	1306	2653	2503	2319	2930	4654	1197	5556	2255	2676	5116	3704	4887	6244	2415	2901	4584	3056	2465	4543	5527	4838	4233	5198	3875	5178	3280	22352	10426	14858	8409	5704	13683	35853	1594	3073	35215
490	ATP2B1.490	1764	3691	1479	2377	2116	2835	1657	2680	4077	2789	2705	2186	3155	2692	2432	3718	2815	2119	3858	1907	3433	2964	2780	2212	5835	2207	1830	2070	2202	1720	1504	2629	3619	3762	1634	1679	1846	5006	1579	1894	1235	1431	1764	1584	1398	1444	2457	1636
491	ATP2B2.491	2	17	1	3	2	19	10	7	10	6	22	10	12	17	15	26	7	20	17	12	7	4	6	21	14	19	90	6	11	21	17	17	18	3	4	20	7	10	9	4	4	3	5	0	0	25	6	1
492	ATP2B3.492	1	2	0	0	0	3	0	0	0	0	0	1	1	1	1	0	1	2	0	0	3	0	2	1	8	0	103	4	3	2	0	1	0	1	0	3	3	0	9	182	9	81	3	7	12	3	0	16
493	ATP2B4.493	6647	18577	5544	5123	12696	69463	4804	14552	15584	9684	12057	3898	28835	13992	13425	34856	4538	26614	13209	10671	20091	7981	11313	14721	18846	11125	20175	13636	5375	15451	15479	3984	3809	9779	10102	13828	18557	15439	5132	15105	14167	8968	13088	25579	10721	12475	12323	5799
495	ATP4A.495	1	2	0	0	0	0	0	0	2	0	3	0	0	1	0	0	0	0	1	4	0	0	0	0	0	0	0	0	0	0	1	1	1	0	0	0	0	0	0	0	0	0	0	0	0	0	0	0
496	ATP4B.496	0	0	1	2	2	0	2	0	2	0	0	0	1	1	1	0	3	0	0	1	1	2	0	3	2	0	1	8	3	3	1	0	3	0	12	0	2	0	99	2	16	9	1	3	6	1	1	11
498	ATP5A1.498	21079	36215	13614	39964	28106	38370	44486	20741	24680	25584	32616	31638	28066	26495	26595	26397	27415	30427	28965	32234	24565	30363	22868	32818	24998	41846	24507	26936	31226	25259	26471	25244	19604	42228	28499	23802	22893	32906	22865	29026	21599	20035	22764	25145	34317	22832	24060	34896
501	ALDH7A1.501	6540	9393	4171	8412	9254	4941	10014	4878	4215	8125	11053	10417	4648	6523	7663	5409	5772	2533	10799	7778	6136	8005	5648	11702	4822	8557	5784	6418	7066	4233	6928	7393	2643	8505	8775	5417	5213	6337	2797	3934	2434	2430	7500	3750	3940	4434	7249	5315
506	ATP5B.506	21931	43751	15322	49822	30545	48586	46307	24715	25047	29280	37449	37034	31748	27912	30872	27742	29958	32272	32149	33378	26412	34150	24888	38542	26253	44285	28162	27869	30551	22443	27706	28444	29351	45722	28263	25498	21872	24717	26764	34373	23357	20763	26561	27331	35548	19763	26477	38480
509	ATP5C1.509	4324	8849	2892	8555	6645	8240	13608	4611	5748	6336	8146	8183	6336	6353	6033	6596	8933	9086	7182	8936	5568	8788	5853	8512	5759	12182	5824	5746	7127	6523	6000	5521	9334	5905	6803	5487	7056	9511	5340	6390	4043	4482	5306	4706	6568	5334	5348	7402
513	ATP5D.513	2590	2992	1258	3924	2503	3344	4622	2009	2169	2661	4208	2660	3599	3322	2127	2061	2481	3370	2292	2601	2102	2788	2000	2556	2485	3640	3386	5019	3890	5080	4701	3629	5715	5723	4363	2512	5137	7621	3750	2998	1930	2048	3286	3300	4205	5205	3717	3476
514	ATP5E.514	4322	9151	3246	6196	6846	7291	15253	4694	5207	6601	7888	7508	7302	7606	5193	5718	8555	9064	7461	7816	5394	7890	5666	8891	5514	12972	6863	9584	8807	11767	7483	9531	6492	8832	8627	7613	9956	11573	5375	5899	4410	4697	6957	4723	6059	10157	6725	7830
515	ATP5F1.515	5388	10090	3927	9151	8579	9506	18864	5878	7266	7775	10054	10883	6995	8459	7398	7392	11501	8483	9441	10784	6901	10209	7252	10380	6932	14476	6026	7698	9913	6310	7542	8279	7135	9923	8017	5824	7621	6649	5260	6939	5657	5762	6582	6001	10232	5300	7031	9065
516	ATP5G1.516	1843	3439	1169	3670	2511	2156	4612	1792	1793	2118	2749	2555	2192	2023	1817	1797	2693	2977	2224	2404	1533	2768	1830	2654	1814	4732	2042	2791	3643	2926	2518	2843	3790	4087	3755	2242	3393	2571	2599	2414	1635	1831	2157	1748	2510	2474	2329	3086
517	ATP5G2.517	11216	20413	8206	19257	16187	11816	25160	8221	9904	12507	17807	16227	11414	11956	9773	7830	15247	10074	13236	13573	8905	14288	10469	15240	10640	19667	9349	19147	19936	18969	16553	19620	19561	23796	22132	12390	18921	22311	9055	8683	6146	6913	13081	7219	9296	15313	12914	11445
518	ATP5G3.518	4455	10112	3300	9131	6901	9862	13900	5365	6380	6669	9317	7685	7576	7789	6509	7417	9259	9511	7823	8920	6110	8385	5957	9048	5997	13122	7063	8176	7991	7571	6634	7610	7501	9926	7566	5293	7391	5693	6795	7998	4832	4785	5398	5611	6831	6371	5856	8926
521	ATP5I.521	1591	4374	1265	2525	2857	2820	6542	2111	1870	2697	3763	3112	2622	2908	1432	2089	3630	3585	3091	3278	1815	3090	2319	3671	2256	5501	3283	4114	2925	4379	2790	4673	3310	3218	4553	2461	4368	4128	3261	2969	2160	2636	2627	2020	3026	3419	2837	4462
522	ATP5J.522	2261	4706	1749	3607	3763	5835	9164	2659	3033	3413	4213	4471	4098	4606	3288	3783	4784	6716	3848	5233	3212	4394	3061	4714	2884	7551	4542	4143	4534	4928	3974	3678	4567	4490	4227	3493	4367	5463	3490	4152	2608	2846	3191	3126	3969	3590	3116	4561
523	ATP6V1A.523	3811	6086	3093	5784	4860	4535	6765	4568	6217	6957	5560	8835	4021	3930	5838	4927	5743	2082	7664	5800	6062	7464	5114	5313	5418	5281	3200	4282	4543	2265	4549	4732	5966	8704	4178	3529	3960	6717	3237	4753	2384	3411	5044	2448	4025	2368	5885	3562
525	ATP6V1B1.525	68	244	442	111	72	22	237	78	158	123	213	101	96	194	38	254	141	24	210	88	26	196	363	73	264	331	144	1442	268	70	33	577	86	131	660	9	512	28	349	836	35	82	20	110	370	105	74	747
526	ATP6V1B2.526	3827	6757	2307	4452	4035	5328	5856	3378	5376	5312	6632	5825	3906	4312	5059	4823	5718	3631	6735	5179	5601	6755	4458	6098	5200	6164	3972	3713	4896	3630	3803	4677	3048	3666	4459	3211	3253	5467	2969	3877	2438	2887	4159	2951	4749	3213	4247	4948
527	ATP6V0C.527	6345	8002	3810	5885	6584	5732	9030	5180	5801	8374	12464	8951	6499	6596	5977	4463	7160	3425	7317	6305	6747	8874	5508	6919	7032	7139	6954	10666	7910	6389	9896	10990	9569	8264	10620	5913	10674	9552	10963	8955	4236	5149	8143	5937	11989	6241	9406	7420
528	ATP6V1C1.528	2500	4990	1808	2042	2978	3586	3826	2763	3547	3761	4430	4656	2549	2733	3394	3370	3454	2054	4919	3532	3756	3716	3265	4707	3841	4052	2149	2161	2626	2064	2684	3065	3413	2873	2503	2526	2209	4531	2032	2917	1970	2163	2942	2213	2898	2130	3228	2758
529	ATP6V1E1.529	4124	8222	3045	4703	6394	8237	11333	5379	6540	6049	8954	7723	7417	6645	6588	7221	7543	8106	7555	7781	6933	8046	6732	9801	5986	11848	6133	7737	6627	7088	6750	6443	5667	7191	8208	5922	7577	9728	5340	6260	4307	4015	5539	5438	7311	5714	5682	8317
533	ATP6V0B.533	6391	8275	3077	7202	9176	3438	19264	4045	3729	9263	9670	9418	3698	5521	5892	3167	10744	3046	6708	8195	4452	13040	6070	7063	4316	11851	3877	5539	11877	7165	11354	9792	7980	7691	10699	7616	7781	7799	4991	4564	2623	3474	8359	3018	6592	4559	6637	8771
534	ATP6V1G2.534	24	59	44	41	113	142	81	67	95	39	95	60	199	302	98	256	48	160	92	190	103	50	91	90	66	315	296	131	39	179	78	24	105	54	88	56	100	75	42	114	96	52	28	61	32	101	39	38
535	ATP6V0A1.535	3434	6694	2953	3121	4378	4908	2928	2842	3878	6250	7676	7340	3584	3522	4747	3772	3145	2199	5299	3716	4200	5244	3656	5855	3857	4560	3225	3611	5393	4856	6436	5406	2586	3616	4651	6280	3905	2256	3553	4146	2336	2861	4553	2976	3719	3094	7610	3458
537	ATP6AP1.537	13793	17181	9375	19021	18061	9608	14325	10547	9271	20642	23874	27075	10292	9277	16247	7400	11867	3780	14613	11445	12287	17092	10844	17977	10789	17788	7885	14379	22446	11714	21816	20172	16184	18805	19927	17601	16446	9118	11696	11712	6935	8083	16657	8097	14829	9862	21427	14243
538	ATP7A.538	1343	3205	1971	1258	1864	2316	1538	2080	2354	2560	2701	3381	1751	1686	2221	2392	1930	749	3266	1815	2492	2635	1785	2196	2688	1751	917	977	1636	826	1355	1717	925	2009	1783	1395	1230	1592	825	1388	908	1041	2001	1051	1373	928	2632	1040
539	ATP5O.539	4490	9572	3138	6961	7311	7950	17001	4447	5531	5292	7527	6841	6918	8209	5506	6250	8656	10295	7089	8296	5229	7211	6256	8185	5776	13182	6144	8395	8788	7520	7149	6725	7589	10108	9054	5885	6860	9979	5066	5880	4091	4479	5138	5132	5839	6389	5479	7439
540	ATP7B.540	1010	1146	548	2320	1134	685	391	930	730	1276	1580	1281	574	528	764	657	697	315	1046	737	811	1067	714	1047	1179	831	310	358	931	280	548	884	2029	1675	827	486	582	887	212	239	192	191	893	302	321	367	893	375
545	ATR.545	1263	2770	811	1839	1418	1569	1078	1577	2230	1785	2873	2094	1580	1189	1569	1982	1321	757	2535	1628	2173	2165	1657	1834	2193	1684	951	857	869	678	998	1335	940	2157	1287	881	993	1978	745	1192	802	965	1501	965	1279	719	1729	1164
546	ATRX.546	4104	8402	3773	6564	4567	13303	2889	7217	9646	6562	7153	7442	8318	5742	7342	10823	3996	4694	9405	5717	9822	5501	6035	7200	9813	5852	3325	3205	3323	4189	3962	4060	4323	7280	4206	4288	3095	4523	3075	5704	4219	3951	5773	4461	4994	4213	8399	3825
547	KIF1A.547	1928	2825	3983	1010	3076	2336	1032	2623	1666	14825	12938	4781	2698	1949	4979	2171	3043	199	8255	3319	4285	8142	3215	5816	2770	3830	3795	1648	1313	2079	6193	4980	3038	3520	2672	4616	3329	314	61	51	38	42	4945	17	29	786	4628	45
549	AUH.549	1760	2224	1086	1013	2331	1054	3748	1216	1433	2911	2723	3336	963	1051	1595	1223	3058	726	2343	2594	1320	2983	1380	2364	1611	2517	1422	1175	2021	888	1510	1792	1510	1410	2067	1294	1945	1078	1425	1746	906	1151	1693	822	1607	1036	2117	1555
550	AUP1.550	5632	8603	2588	7259	7188	3458	10037	3455	3760	5850	7743	7040	4149	4668	4129	3783	5976	3721	6017	5734	4357	6645	5770	5235	5220	7868	4025	6503	9279	7066	7505	8444	6183	7774	11489	5588	7161	7949	7206	5076	4079	4899	5458	4992	8221	5844	5624	8577
551	AVP.551	0	0	0	0	0	0	0	1	0	0	0	0	0	0	0	0	0	0	0	0	0	0	0	0	1	0	0	0	0	0	0	0	0	0	0	0	0	0	0	0	0	0	0	0	0	0	0	0
552	AVPR1A.552	25	89	62	10	144	131	54	241	162	241	144	38	198	222	185	158	91	65	295	96	360	146	341	110	298	95	97	40	55	36	24	3	18	92	13	109	14	9	28	165	96	42	77	136	84	98	30	34
553	AVPR1B.553	0	0	5	1	2	0	4	1	5	0	3	0	0	0	1	1	0	0	7	4	0	0	1	0	7	0	2	3	0	0	0	6	0	1	4	0	0	0	2	3	1	4	2	3	1	0	1	6
554	AVPR2.554	49	56	9	47	71	73	48	51	113	40	61	29	56	69	83	31	27	59	55	71	68	64	113	106	68	63	37	32	53	103	120	28	7	58	24	39	56	24	14	25	45	21	23	75	57	106	28	28
558	AXL.558	1890	5630	1112	2279	3346	7026	1991	3051	4397	2049	2959	1569	4428	4049	3712	6676	2047	5147	3417	3354	4864	2398	3095	4709	5231	2627	3886	4087	1444	2970	3025	2773	526	2737	3131	2683	2972	2923	890	1942	1587	1597	2298	3146	1664	2704	2766	1228
563	AZGP1.563	109276	75715	41950	11774	146713	18847	330392	47265	27304	117575	144286	170616	39666	40909	74674	23279	101542	16565	77102	70390	48328	88339	53018	131752	61092	111278	48162	86246	142581	68436	130695	180795	794	73924	182760	93633	109640	379592	911	3757	3378	6332	143360	3594	3294	55327	126753	10357
566	AZU1.566	3	2	0	0	0	0	1	0	0	1	1	2	0	2	1	2	0	3	1	1	1	0	3	1	1	1	1	3	0	4	0	0	4	0	0	0	0	0	1	0	2	0	2	0	0	1	1	0
567	B2M.567	79843	155955	26977	76260	94550	84280	310407	85654	155462	91888	242331	119068	132243	135945	131728	128513	306000	70583	167247	135340	118648	271159	119190	180389	131283	211466	50238	75574	141040	71448	134469	267329	83487	76351	86845	78447	80704	101158	41276	68418	36608	57079	115951	45304	55037	93262	113190	60395
570	BAAT.570	1	3	2	25	1	5	6	14	0	1	3	3	1	1	2	0	2	3	1	2	3	2	2	0	0	0	4	0	2	4	0	6	1	49	0	4	2	1	2	2	0	0	0	0	0	0	1	0
571	BACH1.571	2102	4586	1877	3403	2385	3166	3743	2568	4560	3416	3701	4356	3204	2541	3510	3465	4151	1353	5171	3202	4920	3753	2986	2940	4612	2418	1350	1626	2528	1612	2159	2815	3816	3093	1631	3344	1139	3698	470	1295	755	794	1838	1059	1078	1436	4281	955
572	BAD.572	2636	2514	1251	3546	2454	2944	5559	2132	2436	2998	4005	3716	3281	3153	3337	2270	3385	3012	2587	3624	2406	3647	2628	3023	2366	5567	2447	3950	4361	3749	3702	3304	4055	4591	2781	2098	3824	4231	2486	2257	1644	1777	3262	2699	4092	4600	3610	4084
573	BAG1.573	5924	12664	3029	4700	4811	3782	7486	3195	3816	4093	6444	4766	4408	5287	3354	3569	5951	4435	6240	4487	3758	6104	4773	5262	6549	5959	5682	10220	7536	4842	4755	11622	5411	5580	10159	4033	6264	7375	2757	4125	2197	2622	4491	3059	3590	4146	4519	4401
574	BAGE.574	0	0	0	0	0	0	0	0	0	0	0	0	0	0	0	0	0	0	0	0	0	0	0	0	0	0	0	0	0	0	0	0	0	0	0	0	0	0	0	0	0	0	0	0	0	0	0	0
575	BAI1.575	35	83	39	22	76	17	37	93	95	45	194	165	98	117	116	63	56	30	65	124	167	46	87	93	174	206	229	112	40	85	135	63	177	39	100	34	121	20	66	53	75	111	29	113	34	183	98	32
576	BAI2.576	195	479	121	199	320	1394	185	586	665	277	531	251	979	714	722	912	227	672	255	585	894	257	424	605	346	792	561	390	245	785	727	116	300	335	470	413	802	353	183	396	257	334	397	849	261	1067	494	123
577	BAI3.577	22	96	20	8	47	144	30	86	79	24	99	24	200	152	57	274	70	107	97	113	54	80	89	124	153	124	187	28	10	42	41	20	13	15	60	29	44	49	51	65	45	67	38	75	53	27	32	19
578	BAK1.578	685	1299	283	669	775	868	1299	624	835	502	1096	627	679	789	691	730	904	871	751	873	645	914	674	746	747	1073	517	836	753	860	733	1155	489	947	801	504	679	713	558	696	379	420	475	539	618	803	782	592
579	NKX3.2.579	3	46	20	7	25	37	0	3	17	11	15	13	12	8	8	3	17	30	10	5	16	4	11	9	19	10	30	12	17	6	12	5	81	18	74	19	41	13	0	3	8	5	12	59	35	20	1	3
580	BARD1.580	97	347	78	187	216	475	300	227	466	274	203	315	428	319	298	352	253	215	402	384	352	213	306	307	378	335	107	95	96	50	104	67	80	187	64	82	52	117	57	295	140	112	156	155	139	90	296	90
581	BAX.581	1306	1969	711	1269	1656	1256	1673	1265	1795	1349	1972	1445	1491	1407	1437	1305	1901	1384	1842	1435	1560	1770	1592	1575	1602	2369	1277	1684	2152	1799	2000	2069	2632	2534	1996	1028	2051	2135	929	1337	639	772	1687	971	825	1613	1435	1287
582	BBS1.582	2778	4230	1810	2424	3379	5696	2525	2901	4168	3678	5733	4950	4438	3267	4505	4372	2465	2618	4147	3747	4439	3162	3464	4967	3729	4411	2802	2962	2930	2794	3349	3018	2482	3797	3230	2890	3141	2851	2462	3676	2006	2432	2883	3384	3758	3345	4425	3331
583	BBS2.583	1880	3958	1279	1715	2548	4062	3612	2207	3235	2383	4836	3667	3583	2642	3338	3616	2917	2772	3605	3022	3664	3034	2827	4573	3342	4665	2554	2237	1561	1913	2238	2453	713	2740	2821	1822	1412	1549	1562	2128	1613	1690	1955	2147	2360	2044	3168	2540
585	BBS4.585	1311	2295	1071	1020	3537	1546	4472	2097	1789	3224	2979	4906	1490	1270	1940	1651	2682	1149	2663	3404	1928	3028	1704	2838	1798	3537	1166	1224	3129	1278	2185	2122	1370	1661	1835	1705	1298	662	547	718	530	597	1538	726	847	1224	2652	889
586	BCAT1.586	222	490	60	112	170	769	97	159	639	189	282	143	391	464	306	676	330	614	484	475	831	392	272	371	373	203	353	103	86	205	88	55	101	197	32	170	100	152	38	98	63	54	367	91	70	129	178	64
587	BCAT2.587	3882	5069	1300	3777	3777	2278	3896	2055	1853	4374	4711	4995	2400	2211	3458	1674	2909	1672	3190	2910	2264	3661	2717	3118	2776	3578	2036	2716	3965	3543	3471	4219	2617	4688	4076	3491	3254	3298	1917	1865	1028	1358	4215	1844	2296	2869	4031	2027
590	BCHE.590	78	243	327	53	295	9284	390	212	731	195	393	97	1294	383	328	1977	398	4035	234	864	210	271	282	657	126	95	1121	903	347	1611	161	20	53	478	999	816	543	648	236	1049	940	726	240	2296	1001	113	596	290
593	BCKDHA.593	3674	4738	2042	4598	4339	3098	5269	2280	3075	3865	5631	6145	2827	3107	3724	2335	3222	2125	3666	4016	2883	3928	3187	4589	3613	4624	2528	4167	3842	2278	3532	3808	1658	4895	3900	3098	2786	3067	4693	4081	2761	2856	3275	3909	5925	2521	4055	7200
594	BCKDHB.594	1440	2277	1004	1826	1794	3081	2468	1453	1914	2312	2289	2636	1784	1217	2123	2176	2119	1744	2454	2385	2108	2473	1536	1966	1645	2291	1182	1065	1696	1191	1548	1219	1966	2849	2033	1362	1326	1248	776	1360	708	715	1442	683	792	956	2087	737
595	CCND1.595	11734	23211	8489	9639	14122	26131	8638	14559	19540	12675	18264	14138	22739	19042	17577	20713	8871	14326	17556	12973	19107	13388	11787	15049	18350	16340	16484	22287	15851	15862	11956	21370	7163	16260	17198	12616	15750	15425	5083	11273	6919	8103	10777	13653	7928	18611	21891	4537
596	BCL2.596	2667	4944	3550	689	1810	2287	1168	1783	3779	1315	3852	1293	2202	2695	1772	3921	2258	1354	5331	1635	1831	2620	3165	2258	5812	1877	2581	4988	1640	1529	2105	5170	430	2173	3983	1263	3140	2848	2518	3899	2318	2486	2393	2616	3723	1688	2448	3572
597	BCL2A1.597	35	256	7	74	32	64	122	61	186	30	73	27	60	207	103	105	340	42	96	95	127	103	74	58	151	108	21	45	13	42	17	73	21	62	135	36	48	31	10	6	6	7	45	13	9	80	27	19
598	BCL2L1.598	8041	9830	4218	7416	8366	6103	8356	5935	6839	8453	10778	9595	6488	5528	6779	5310	6771	4014	8755	7582	9098	8945	7270	7196	7392	9266	4054	5656	8500	7217	10283	9701	6086	10231	6838	7597	6937	12397	3148	5580	2472	2738	7058	3540	4668	8809	8445	4835
599	BCL2L2.599	5275	9183	3137	3543	5533	11496	3915	5624	5206	7804	9573	6635	7038	6811	5555	8460	5229	9597	8088	6976	7850	7863	5760	10172	6130	8612	6687	4595	4219	5545	6170	4914	4606	4002	5386	5959	4618	4899	3359	3784	3591	3325	4925	5416	3960	4828	6084	4086
602	BCL3.602	2473	15939	371	3105	1035	1642	1051	1518	2496	773	2498	1219	3249	2432	1328	1301	2634	920	1757	1229	2450	1893	1461	2467	4122	819	1667	3333	1948	2647	1181	5291	2099	3102	7100	5545	3115	6421	4847	486	838	1129	1585	1428	763	1547	1336	1526
604	BCL6.604	1724	8394	1081	1845	1685	5294	1336	4730	3687	2074	6304	1339	8215	2964	2107	2875	1919	3678	5363	2122	8130	2140	4029	3891	3813	4298	5291	2412	2026	4069	2851	2828	2510	2042	2302	4296	4407	5692	1226	4407	1714	1049	1812	1535	1101	3742	2085	1729
605	BCL7A.605	1373	2716	951	1126	1260	1402	945	1080	1501	1156	1840	1208	1128	1459	1037	1426	952	889	2108	1178	1236	1508	1442	1441	2021	1413	1142	2183	1324	1213	1099	2299	2263	1555	1903	935	1156	1409	788	1457	825	959	912	1419	1142	1039	1594	1126
606	BCL8.606	180	18	37	1	27	19	9	23	2	32	17	166	23	39	5	11	14	5	93	85	17	149	6	9	22	23	579	98	858	7	9	29	287	53	965	77	41	15	2	8	7	4	440	16	4	5	75	5
607	BCL9.607	3191	5742	1955	4828	2973	4172	1373	2821	3589	3493	5487	4126	2781	2246	3316	3025	2019	2050	4376	2382	3345	3033	2771	3425	3928	2283	1733	2452	2840	2133	2932	2936	6792	4479	2693	2862	2217	4097	1752	3130	2013	2433	3330	2736	3375	1746	4146	2578
608	TNFRSF17.608	11	10	0	0	4	3	2	2	68	2	52	2	11	11	14	31	47	22	13	10	3	38	49	1	33	7	0	2	3	12	0	4	0	3	1	2	11	11	0	14	1	3	0	0	0	6	0	0
610	HCN2.610	35	49	11	14	43	13	9	53	27	81	77	36	16	27	38	18	42	12	53	24	23	80	24	40	36	29	111	11	33	17	49	48	42	60	4	25	13	51	12	10	0	4	49	19	2	11	33	0
611	OPN1SW.611	4	4	3	3	1	9	1	2	10	6	2	1	5	5	0	10	1	5	1	2	4	4	6	4	2	5	17	6	6	274	5	7	0	1	1	9	10	3	4	5	1	2	4	2	4	1	6	0
613	BCR.613	3362	5508	1942	4419	2943	5774	1164	3227	3395	3572	5260	2903	3158	3094	3047	4023	2121	3390	4783	2563	4311	3460	3435	4307	5034	2911	3747	3738	3071	3269	4143	3846	1224	5201	4208	3297	3188	3146	4082	5229	3016	2752	3361	4023	5489	2581	3801	4682
617	BCS1L.617	839	1522	476	1148	1138	933	1353	645	748	907	1337	1122	908	772	732	824	898	863	1050	1028	781	1102	1005	984	835	1541	903	1052	1160	1223	1172	1187	725	1358	1788	999	1174	1111	720	695	485	604	713	688	691	889	1060	856
618	BCYRN1.618	0	0	0	0	0	0	0	0	0	0	0	0	0	0	0	0	0	0	0	0	0	0	0	0	0	0	0	1	0	0	0	0	0	0	0	0	0	0	0	0	0	0	0	0	0	0	0	0
622	BDH1.622	1993	2761	842	2480	1835	1373	2210	1029	952	2322	2601	2716	1221	892	1679	749	1735	732	1731	1788	1314	2134	1306	1838	1280	2308	1230	1591	1963	1169	1596	2062	1669	3446	2031	1381	1318	2396	928	1787	480	769	1606	774	865	1264	2074	954
623	BDKRB1.623	6	87	1	16	5	19	3	12	15	2	19	0	22	21	6	9	16	9	11	8	32	16	5	17	22	10	47	18	6	6	3	62	4	31	26	17	31	13	45	12	8	14	6	21	9	3	2	22
624	BDKRB2.624	188	1017	89	142	180	807	133	495	509	151	770	57	423	949	290	754	1002	459	674	276	1596	679	513	826	2293	258	615	481	204	298	138	702	98	219	311	348	547	309	2001	599	916	772	162	1217	345	137	69	1720
627	BDNF.627	62	358	130	125	256	529	304	218	467	181	267	133	345	466	210	416	115	812	124	263	659	321	498	185	198	316	305	317	44	265	367	39	73	142	166	200	422	239	74	111	122	182	97	291	89	326	216	316
629	CFB.629	105480	11069	281	8997	3005	2589	8320	4552	15875	2322	4517	2212	8963	6628	8731	8044	4846	3177	26668	6594	10698	4710	21200	58941	14121	4043	1296	1711	3203	2234	1825	5063	718	3569	3108	1027	2609	6152	2070	4393	663	1759	23408	1227	1885	9954	2998	3471
631	BFSP1.631	49	112	45	69	120	202	138	96	96	85	147	82	154	148	100	193	106	197	119	189	107	146	123	164	131	181	105	103	89	162	73	52	74	137	89	79	130	251	14	41	36	42	53	85	39	151	63	16
632	BGLAP.632	92	146	58	48	117	92	145	90	88	105	179	165	114	83	110	84	85	90	82	163	77	108	118	149	70	180	116	177	137	257	85	257	149	133	214	133	177	121	94	89	76	70	64	96	74	240	149	100
633	BGN.633	2927	16304	1086	19089	9224	5349	4332	5958	17779	4545	11896	2160	5844	13174	10657	8576	6003	5745	8357	4942	21161	6670	11837	7979	18065	3326	3978	8967	1874	8916	10530	3704	10658	23348	3165	5688	20672	27657	2424	6337	3496	2600	3895	6781	6562	8473	2646	1612
634	CEACAM1.634	4373	9357	670	3737	3775	665	2215	2878	2799	1371	2507	2537	3118	2723	2003	2301	2671	781	4529	2380	2012	2477	2582	3660	3936	2396	1977	2366	1929	1406	2043	5124	165	3297	3533	1275	2309	3841	341	438	663	400	2969	786	814	2242	2050	559
635	BHMT.635	1	4	1	2	50	3	11	0	5	2	4	4	43	20	13	21	1	12	6	5	31	9	4	16	18	10	24	3	1	2	2	5	1	2	6	0	4	3	1	4	3	61	9	6	4	6	5	0
636	BICD1.636	201	483	114	3184	322	642	194	355	548	414	867	467	353	237	478	412	283	212	388	304	524	454	350	503	338	391	193	72	320	222	238	156	1700	1134	85	183	112	246	31	132	50	145	351	115	47	206	484	71
637	BID.637	771	1476	393	1310	1068	686	1407	599	1032	655	1135	806	635	999	860	812	1313	731	1029	857	715	1267	905	890	1115	1174	579	894	1102	862	865	1434	893	1862	1172	546	973	1030	293	574	251	366	826	319	422	988	658	570
638	BIK.638	964	1128	530	1330	964	167	1819	441	442	844	1370	1072	260	430	303	337	1292	105	791	878	459	1034	652	363	589	923	278	797	871	446	971	1211	1744	2290	1491	875	680	1969	153	73	37	53	588	53	59	703	656	73
639	PRDM1.639	160	1193	88	366	323	551	299	1051	3120	645	1424	182	1353	1098	878	908	690	312	1312	472	1480	1436	1030	925	1320	662	169	243	379	467	556	713	690	250	360	430	397	206	51	256	263	596	283	160	142	429	321	220
640	BLK.640	17	7	0	3	30	9	6	11	311	8	136	17	27	38	49	24	112	17	7	37	54	8	23	23	22	73	4	2	11	48	3	2	25	27	4	1	31	88	0	6	2	0	4	2	0	47	0	29
641	BLM.641	34	67	24	273	43	26	30	57	194	49	68	99	63	39	45	64	62	21	81	61	64	43	56	95	106	69	28	22	30	27	21	46	112	138	58	21	29	165	3	38	8	12	40	9	14	44	48	16
642	BLMH.642	1087	2233	804	815	1465	1993	1787	1255	1858	1459	1902	1717	1702	1871	1732	1702	1289	1585	2120	1702	1651	1595	1691	2236	1760	2483	1285	2433	1426	1957	1841	2005	1145	1763	1494	1157	1437	1029	792	1285	829	903	1125	1232	1279	1862	1709	1029
643	CXCR5.643	15	15	2	37	36	65	21	25	519	7	44	25	39	67	129	78	152	11	11	50	49	20	35	30	41	108	7	8	9	45	4	13	14	47	7	8	47	103	1	10	2	2	9	4	7	62	10	4
644	BLVRA.644	1114	2611	690	694	2191	3279	3564	1727	1958	2204	2454	1929	2761	2482	2312	2635	2083	3289	1999	2826	1964	2074	1788	2611	1809	4756	2008	1954	2456	2400	2258	1680	1166	2055	2414	2041	2381	3369	755	1462	923	816	1533	1094	1133	2210	1636	1429
645	BLVRB.645	3429	6053	2303	2850	4572	3142	9188	2467	2766	5015	6951	6148	3642	4006	3503	2553	5937	3063	4976	4629	2712	5901	3948	5390	3240	7861	3191	5354	5483	4058	4537	6880	963	3457	6629	5256	4020	4521	2181	1942	2051	1925	3597	2585	3168	3531	5735	3493
646	BNC1.646	57	202	38	38	83	18	12	44	54	38	50	2	34	71	12	34	159	17	264	31	12	78	55	67	141	43	31	160	65	20	35	241	0	25	96	63	30	36	65	17	19	45	76	30	21	6	21	13
648	BMI1.648	3403	5636	2645	2641	4415	8046	8178	4119	5995	6002	5423	6577	5534	5116	5537	6683	6029	4759	7252	6823	6044	6389	4912	5575	5214	6940	2811	3485	4803	3492	4441	4206	4744	3851	3887	3467	2918	9195	2115	3372	2274	2432	3750	2490	3356	3500	5263	2234
649	BMP1.649	781	2495	373	1336	1202	1094	675	966	1563	1049	1922	825	1486	1191	1328	1613	629	1133	1293	1102	1747	1089	1159	1643	1673	1415	1378	1512	1051	1442	1309	1175	592	1226	1690	1105	1791	1510	419	603	697	816	902	1192	664	1559	1462	568
650	BMP2.650	341	538	115	977	223	307	318	299	539	180	742	98	702	443	313	527	468	204	500	257	1147	409	412	239	905	374	385	378	233	149	183	697	39	1989	324	266	187	187	63	144	117	159	110	107	256	226	327	88
651	BMP3.651	601	933	171	84	88	19	73	74	420	104	305	18	144	115	38	185	225	78	482	196	224	294	509	65	1010	47	72	116	395	22	8	408	6	73	160	28	82	420	2	1	9	5	87	63	4	88	51	6
652	BMP4.652	432	1367	528	368	940	2935	1350	802	2440	1003	1624	671	1795	1684	1431	2533	802	1972	1560	2215	1540	1301	1793	523	2662	1287	685	1285	531	1102	551	565	224	980	1030	716	1095	778	89	259	400	471	358	1013	499	935	717	164
653	BMP5.653	16	42	0	14	54	1232	1591	1473	3568	120	616	652	2679	2045	1671	3157	133	1222	235	1962	3312	283	1057	1103	145	2659	24	151	33	452	5	10	117	96	1	7	73	1	0	0	0	1	0	0	4	1016	209	0
654	BMP6.654	254	234	94	521	206	228	163	344	406	185	399	148	431	347	313	550	327	200	375	205	730	342	497	350	525	487	141	251	163	175	144	32	3958	267	63	140	188	1755	64	74	56	91	144	66	95	445	133	112
655	BMP7.655	729	2034	1138	1158	1223	346	686	1563	1250	480	1838	1295	1765	1135	1592	1899	966	393	1458	1250	1774	875	1074	1444	1521	2291	1702	2050	1036	1045	722	1702	1479	1596	2379	687	1730	435	659	5208	810	2169	1064	1917	1189	2271	1546	1374
656	BMP8B.656	50	165	66	42	74	241	48	142	219	282	310	197	242	185	233	147	85	124	200	113	688	157	175	401	212	252	108	49	144	111	61	115	135	199	64	117	55	34	220	804	219	522	117	276	435	133	222	462
657	BMPR1A.657	2428	4328	1940	1410	3862	5702	4407	2446	3758	3738	3645	3898	3461	2992	3072	4786	3607	3205	4987	4359	3602	3611	3041	3610	3559	4381	2213	2213	2741	2159	3212	2283	2208	1795	2367	2234	2595	3316	1157	1782	1554	1708	2303	1974	1695	2207	3573	1829
658	BMPR1B.658	6356	7254	4987	6332	6007	2768	8946	4611	4107	10240	7949	8282	2355	1463	4865	3329	5836	372	6287	5471	3266	7493	5749	4893	3308	5029	1711	3213	6684	2794	7105	5660	16072	3752	4364	5596	5078	6511	4012	8357	3097	3768	9210	2030	5714	956	6097	4497
659	BMPR2.659	4614	9636	6014	6288	6903	15052	5803	9233	12896	9990	8600	10715	12081	9614	11557	13618	7995	5561	12603	7833	13072	8398	9901	7719	13433	7292	4367	5825	5368	5320	5198	6483	5902	8648	5581	6015	4753	10011	2806	5728	4091	4175	6476	5244	5049	5525	10377	3863
660	BMX.660	18	114	10	27	29	98	23	90	81	17	37	11	32	196	39	16	53	133	79	34	255	49	34	136	124	111	178	47	54	37	23	14	150	135	12	64	23	22	8	124	14	33	30	18	42	44	17	9
661	POLR3D.661	577	1419	377	1171	743	745	914	727	868	612	1160	888	984	737	709	619	589	729	1070	725	836	815	683	1167	977	966	611	1111	830	847	834	1288	429	896	1302	626	847	1309	488	558	508	467	776	547	639	669	876	908
662	BNIP1.662	333	672	219	453	533	371	1099	385	353	541	569	666	483	468	532	348	806	495	574	682	386	807	478	793	440	933	392	618	699	563	606	796	500	719	845	483	506	441	495	308	254	246	595	283	390	388	570	536
663	BNIP2.663	1384	4031	997	1538	1719	4799	2149	2165	3531	1546	2006	1331	3086	2525	2354	3736	2336	2844	2747	2669	3506	1892	2297	2445	3304	2841	2155	1640	1082	2065	1511	1727	2173	1714	1912	1499	1512	2042	1175	1549	1100	1152	1203	1672	1235	2029	1961	1190
664	BNIP3.664	4128	5523	3464	6430	5221	4098	8654	3127	3353	7932	8241	9007	3596	2955	5259	3488	7554	2375	6993	5779	3663	7584	4173	7209	3191	7244	3026	3198	7059	3083	6089	5446	3866	6251	5540	5747	3382	5641	1560	2144	1224	1303	4779	1209	1881	2646	6596	2400
665	BNIP3L.665	5079	8118	3612	8761	6526	10690	12424	5702	8380	10091	9324	11614	6433	6814	8350	9210	10356	8415	9703	10101	8326	8395	6137	8919	8046	9507	5110	5096	6498	5538	6348	5524	6595	7407	6292	5741	6400	7356	8032	15635	7798	8735	5531	7529	12376	4856	7780	11143
666	BOK.666	4432	5643	3208	3166	4966	6709	3451	2777	4278	3357	6907	3277	7529	4809	4557	6748	3612	5674	3183	4019	4916	4820	5129	4746	3339	5953	6032	4893	4282	4670	3675	1940	2025	6083	3700	5152	6546	8449	1077	2318	1711	1229	5193	3763	1842	3961	5358	1576
667	DST.667	9208	45625	6815	12035	11796	24720	4921	15843	18437	13244	17449	9025	20775	18012	14924	29081	7958	11267	24302	11014	27916	12351	14393	20624	25707	12517	11592	11284	5756	7217	10407	12455	1853	9146	11947	10778	8806	6927	3361	17757	7314	5553	12128	8008	8765	9308	16344	6340
668	FOXL2.668	3	2	39	78	9	3	13	5	6	2	26	12	4	6	32	2	13	0	97	8	37	56	12	0	89	6	5	43	7	2	6	35	65	65	39	1	119	3	5	9	37	15	6	56	45	32	8	17
669	BPGM.669	823	1810	556	875	1043	1485	1894	897	1211	1284	1232	1748	1253	1148	1103	1109	1345	1214	1211	1695	1322	1385	1272	1487	1189	1775	820	1035	1340	1008	1030	1161	1655	1306	1161	859	1104	2349	863	1729	838	1010	844	853	1376	1000	1211	1555
670	BPHL.670	664	1006	565	1143	1239	953	1818	459	728	1053	745	1503	833	809	817	704	988	794	913	1253	805	947	627	931	557	1307	595	941	1585	866	850	523	807	1296	815	694	881	631	358	459	231	292	565	433	507	812	1009	421
671	BPI.671	4	11	0	0	6	13	10	4	6	5	3	5	72	22	39	0	3	37	48	5	57	5	13	8	6	90	7	0	8	17	3	0	12	1	8	6	42	1	3	1	6	0	3	20	3	13	0	1
672	BRCA1.672	223	579	115	803	318	390	157	349	526	236	379	443	315	282	257	517	177	250	526	302	406	262	321	461	513	354	271	211	212	156	198	292	234	491	280	170	185	276	75	180	97	128	262	168	136	262	352	104
673	BRAF.673	267	714	269	460	483	643	440	529	679	579	804	686	585	498	563	564	412	244	743	498	586	621	518	633	730	480	272	373	278	179	299	492	618	483	573	308	294	565	130	387	208	249	436	263	279	197	568	290
675	BRCA2.675	60	225	25	217	41	43	54	115	222	56	77	87	98	67	110	131	63	32	138	71	117	46	82	114	214	69	47	37	23	22	29	53	27	100	29	33	34	33	11	50	25	22	57	23	26	46	148	21
676	BRDT.676	0	0	12	0	0	0	0	0	1	0	0	0	0	0	0	0	0	0	0	0	0	1	0	0	0	0	22	1	0	0	0	0	0	0	3	1	2	0	0	0	0	0	1	0	0	0	0	0
677	ZFP36L1.677	27453	77686	13423	42066	19933	42019	19064	24055	34655	10717	31640	12769	30088	33853	18901	33591	14132	19364	31982	22919	32528	24855	20842	14359	57460	15413	20648	61900	23880	16254	14576	48455	9674	36666	56703	20284	17897	25531	9598	25485	14054	17272	9656	27826	22454	11521	20154	18995
678	ZFP36L2.678	18990	35194	7880	12358	12523	11435	19188	14748	37000	10706	24929	13404	17035	22390	17246	21514	14706	10255	23547	17074	31761	18481	15757	10035	30728	12545	9633	15535	13695	12726	12456	22488	8306	12335	27379	14422	8236	14221	7351	10545	6909	7166	7060	9069	8701	9070	17760	10562
680	BRS3.680	0	0	0	0	0	1	2	0	0	0	0	0	0	0	0	1	0	1	1	1	0	0	0	0	3	1	2	0	0	0	0	0	0	0	1	0	0	0	0	2	3	0	0	0	1	0	0	0
682	BSG.682	19904	27599	10621	48422	31668	29371	30747	18350	20862	29384	34540	35730	26929	24875	27836	19916	20035	20201	22739	23533	21866	26110	20716	29378	22085	35718	19004	26493	46024	42496	41930	27509	37081	40640	31841	31036	41897	43190	29533	28731	15142	17938	24001	23770	34062	31647	31874	26099
683	BST1.683	22	121	23	57	73	154	172	80	290	101	193	65	203	242	175	296	212	200	173	174	332	153	213	218	315	189	128	91	46	61	35	43	25	106	50	43	82	111	18	42	41	36	30	66	35	75	43	45
684	BST2.684	1098	3356	415	1160	1509	2424	3151	3040	3644	1327	4460	750	5316	5625	4784	4140	2821	2690	3419	2781	3917	2377	3818	4456	5986	6614	1748	2381	2814	3503	1372	2636	595	1635	2872	1572	2557	2222	2219	5033	2587	3568	907	4746	2821	5639	1669	4219
685	BTC.685	106	189	54	81	104	256	156	105	137	134	260	136	192	161	100	102	206	194	157	206	169	232	128	150	144	184	141	53	74	38	74	104	27	132	60	62	45	123	46	100	43	118	69	41	92	43	93	108
686	BTD.686	1359	2621	1092	2071	2753	2440	3096	1476	2262	2929	3618	4150	2033	2121	2799	1704	2413	1075	2400	2466	2064	3031	1698	3071	1822	3012	1022	1642	3392	1314	2053	1846	804	2229	1571	1874	1494	1783	1058	1773	918	1184	1805	1419	1856	1037	2920	1857
687	KLF9.687	3471	11263	2509	3942	6180	9882	4168	11964	8913	10217	17255	5178	14201	6130	8055	8068	4432	7674	15343	6758	16701	7351	9562	16630	8404	14566	9847	2775	6037	6728	12121	5868	5161	5467	7858	8975	8272	9880	3809	9193	6429	3362	8133	3701	4922	6985	8122	6274
688	KLF5.688	7003	17143	5480	2991	4484	1282	2953	3991	5260	2738	8317	2596	3834	5542	1574	3832	6964	2112	14012	3045	3458	7091	5674	2968	13928	1766	7097	10217	7561	2289	2660	21142	2900	5063	11598	2614	4963	5139	939	4988	1780	1588	2835	1252	1775	1617	2476	2471
689	BTF3.689	15038	34158	11846	26029	23044	20648	41390	13639	20019	17216	22001	23104	21459	24941	17917	17589	23787	21412	23747	24909	18569	21283	17780	25668	21959	32314	18062	28741	23805	17704	18845	24989	31020	40765	26327	14918	20536	24604	16092	18855	10979	14521	15187	14679	17525	21257	18533	20483
690	BTF3L1.690	0	1	0	0	0	8	1	0	2	0	1	1	0	0	2	0	2	0	0	0	1	0	0	0	0	0	1	0	0	0	1	0	0	0	0	0	2	0	0	0	0	1	0	0	0	2	1	0
694	BTG1.694	7325	12698	6004	9363	9190	7623	10825	8181	17123	7530	11977	7340	12323	10473	7939	9226	10018	8036	18764	9249	11316	10581	9680	12312	11242	13768	9100	11460	10796	9112	13941	14849	13586	8717	16639	5809	16513	13907	3601	11062	5571	3660	7453	6626	7499	9419	6214	6492
695	BTK.695	117	249	12	64	161	283	269	157	766	87	238	101	176	392	286	391	444	310	286	303	366	215	297	319	366	432	74	68	47	64	53	87	40	91	71	38	71	109	27	47	19	43	75	53	46	191	77	47
696	BTN1A1.696	2	0	2	1	0	1	3	0	8	1	2	0	3	1	3	4	8	2	4	3	0	0	5	1	10	0	2	11	0	1	1	2	0	4	2	0	0	3	114	24	35	15	0	45	75	2	2	14
699	BUB1.699	42	114	18	816	55	38	75	52	191	57	74	63	26	66	60	121	96	32	81	58	75	61	55	58	152	98	41	31	27	28	25	53	126	181	48	14	26	153	6	17	3	18	37	14	4	55	69	7
701	BUB1B.701	50	126	21	793	63	24	56	53	147	37	56	120	36	47	55	64	62	19	85	53	68	48	52	90	110	109	16	17	40	37	36	45	213	169	54	17	39	185	5	8	8	28	59	7	16	68	88	8
705	BYSL.705	626	1381	395	1210	867	748	794	576	739	771	1127	853	838	751	869	569	661	578	838	724	600	843	663	1281	655	907	642	1010	1363	954	1141	1117	800	1422	1199	746	873	1280	508	499	382	304	972	483	442	660	911	525
706	TSPO.706	6783	6074	3732	7287	6899	3474	12758	3711	3863	7053	12505	7940	5125	5116	5675	3042	7363	3509	6398	6386	3838	10456	5133	6021	5228	10746	5462	8710	8629	6841	8027	9673	3901	12572	8945	5303	9795	11778	1796	2478	1344	1521	6860	2290	2959	6624	7430	3455
708	C1QBP.708	2222	4837	1488	5166	3938	3618	6390	2532	2926	2957	3459	3918	3092	3354	2961	2954	3914	3284	3798	4158	2873	3878	2809	3867	2903	5408	3219	3333	4430	2631	3312	3317	4692	5448	3057	2445	3578	3760	2426	2626	1858	2030	2946	2382	3230	2450	2762	3000
710	SERPING1.710	8401	15210	2946	12154	6762	30428	9586	13092	33384	7388	17889	4985	32751	23066	22163	29425	7379	19868	13471	16347	30666	10212	14919	20727	23669	18652	11872	14810	6799	19135	10346	9282	5548	23982	9556	9957	20107	24115	7331	19750	8410	9689	8438	11446	10088	21124	8285	12952
711	C3orf51.711	2	0	0	0	0	0	1	0	1	0	1	0	0	0	2	1	0	0	1	0	2	1	0	2	1	0	0	0	0	0	0	0	0	0	1	0	0	0	0	1	0	0	0	0	0	0	0	0
712	C1QA.712	1473	3110	270	1867	1487	3586	4028	2017	4497	1092	2535	746	2851	5113	3102	5765	2866	5474	3019	2865	5361	2513	2807	2292	4054	3098	1222	2357	1486	2123	1163	2685	1155	1400	1530	962	2318	1794	354	963	465	573	1426	977	669	3407	1221	644
713	C1QB.713	1760	3204	303	2319	1679	2739	4878	2848	4590	1367	2653	824	3351	5527	3742	6318	2879	4558	3969	3064	6209	3193	3096	2928	4864	2828	1157	2360	1446	1576	1366	3105	1072	1328	1212	871	1923	1743	498	1100	455	653	1509	961	734	3332	1457	779
714	C1QC.714	1748	2946	257	1993	1726	3383	3531	2650	5041	1390	2932	948	3130	4816	3710	5851	2391	4199	3854	3028	5946	2797	3410	2875	5046	2914	1180	1943	1203	1300	1015	2524	910	1116	1204	564	1587	1611	460	1087	381	605	1485	1052	800	2986	1558	731
715	C1R.715	10715	10597	2161	14899	7767	29879	9924	13100	32009	7351	15078	4377	23180	22334	21048	30270	7290	18202	16197	13152	34268	10001	16766	21644	24696	15565	11375	9565	6099	13934	7388	5530	3962	19618	5934	8652	17478	22977	1070	5151	2775	1921	8484	4583	4395	18849	6956	2051
716	C1S.716	9348	9309	1933	11285	8837	44704	19096	16333	44529	8415	15971	4988	30751	29414	27742	44348	12163	30904	18882	21829	46680	13276	23170	27777	30909	26598	11786	9351	6308	16621	8257	3619	4680	19029	4922	9120	15717	22959	1170	5457	3139	2335	6910	6120	4665	20286	7454	1983
717	C2.717	2107	1447	385	1191	1250	714	993	1030	1244	1188	1514	1056	855	950	964	824	2220	336	949	876	1814	2273	1037	1552	1351	928	366	540	1399	799	1926	1349	922	1387	2110	1446	1053	478	10	162	18	53	1220	45	51	875	1987	25
718	C3.718	24436	7715	1299	18451	2672	9910	5353	6220	49770	3517	6378	5427	14421	16396	14600	16161	5304	4403	31378	9409	15892	7100	21895	24262	28596	3488	6751	6868	3536	2351	1920	7731	361	10956	2552	1688	6303	10767	3107	20156	2773	12934	10632	11158	6822	14747	7031	7162
719	C3AR1.719	173	439	62	253	258	603	432	382	1043	199	542	202	561	670	516	950	330	612	907	526	1330	463	584	420	723	860	200	201	100	108	158	247	132	146	160	101	185	176	70	169	135	96	223	203	150	419	205	223
720	C4A.720	18200	12236	507	68549	9299	15184	881	13629	35112	5120	10544	1682	12648	12583	12900	11447	2682	7105	15558	4782	59498	3150	13016	12565	28606	1408	2512	7176	4589	8265	3062	2124	1901	23277	3210	2197	7432	56854	2181	11054	1571	4379	9407	851	1984	13055	5387	3272
722	C4BPA.722	130	15	0	3	0	3	0	20	14	2	14	1	4	0	6	7	19	5	13	7	16	8	21	15	89	13	1	0	0	0	0	6	0	0	0	1	1	0	0	1	0	0	0	0	0	23	0	0
725	C4BPB.725	5	0	0	1	0	0	1	0	0	0	0	0	0	1	0	0	2	1	0	3	1	0	0	0	0	0	2	0	2	0	2	0	0	0	0	0	0	1	0	0	0	0	0	1	0	0	0	1
726	CAPN5.726	2151	6294	3200	4162	5432	3585	3546	2899	3898	7975	10496	7561	3768	3078	7434	3499	4813	1284	4941	5332	5187	6580	3387	5328	4211	5584	2128	2344	5065	2805	4962	5735	2999	5364	3687	5125	4051	1439	561	2233	973	1220	5821	1599	1624	3147	8310	2373
727	C5.727	340	667	226	274	667	525	478	342	798	446	564	637	517	496	551	630	428	392	689	583	1051	471	550	679	586	714	341	399	239	247	240	331	851	361	435	287	255	601	135	308	197	255	328	292	351	373	576	239
728	C5AR1.728	68	832	27	298	101	909	165	505	542	109	601	57	464	948	411	514	553	469	568	249	1605	394	321	1014	857	602	333	117	61	106	53	243	193	110	151	103	159	164	62	89	52	64	92	128	68	132	61	79
729	C6.729	3	30	4	5	25	58	45	37	86	8	20	13	71	21	53	140	12	75	13	75	58	6	16	25	5	122	71	11	1	38	9	1	11	8	2	6	26	9	46	20	4	22	7	27	25	23	5	28
730	C7.730	1579	9147	629	1229	3482	24934	15191	11919	39205	2652	11078	5847	35849	24284	22180	45229	2541	22644	3935	14961	43085	2732	7786	12434	4681	25106	12965	3441	1450	11075	4393	33	3254	5949	1242	1404	7246	5634	1710	7803	3106	2523	3290	5504	4296	18763	2832	1754
731	C8A.731	0	0	0	0	0	0	0	0	0	0	3	0	0	0	0	0	0	0	0	0	0	0	1	0	0	0	0	0	0	0	0	0	1	0	0	0	0	0	0	1	0	0	0	2	0	0	0	0
732	C8B.732	0	0	0	0	0	0	0	0	0	0	0	0	0	0	0	0	0	0	0	0	0	0	1	0	0	0	0	0	0	0	0	0	0	0	0	0	0	0	0	0	0	0	0	0	0	0	0	0
733	C8G.733	4	7	0	1	2	1	10	2	6	2	3	1	2	3	2	2	6	1	6	4	2	5	5	5	7	2	5	5	3	17	2	8	2	2	25	4	4	5	6	3	3	2	2	5	1	14	10	2
734	OSGIN2.734	731	1666	672	1297	882	2399	1126	1245	1733	1358	1342	1285	1663	1141	1606	1834	1387	1652	1808	1535	1932	1365	1215	1911	1468	2187	913	976	1079	1209	1505	977	1398	1572	1060	1163	1097	2955	528	1075	760	710	959	676	843	1255	1164	768
735	C9.735	0	0	0	0	0	1	0	0	1	0	1	0	0	4	0	0	0	1	0	0	0	0	0	0	1	0	1	0	0	0	1	0	0	0	0	0	0	0	2	4	1	0	0	0	0	0	0	3
738	C11orf2.738	9190	9792	4591	8646	7270	8448	6441	5740	6436	8172	12695	8159	8225	8198	6441	6653	6206	6031	7808	7264	8179	8334	6277	7559	9097	8984	8397	9234	9384	8490	9387	8650	6493	13242	9704	7184	7613	15030	5173	5094	3769	3726	8170	6059	8525	11066	9208	6799
740	MRPL49.740	3995	5509	2842	4992	6081	5086	13184	3732	4531	5690	7466	7435	4036	4971	5646	4336	8003	4900	5945	7496	4451	6994	5428	6739	4680	9509	3538	5143	5392	3713	4737	5723	2726	5458	5229	4594	4028	4951	3166	4139	2607	2865	4461	3900	4452	3083	5402	4855
741	ZNHIT2.741	767	434	249	586	109	519	121	0	0	4	0	0	217	0	314	0	0	132	0	0	0	0	70	394	0	199	309	734	719	726	823	594	682	880	486	349	643	1615	1026	674	336	527	781	686	1087	811	519	994
744	MPPED2.744	2058	4455	1251	907	1963	1264	1886	867	1206	1621	2778	2482	1402	777	933	916	1541	766	2418	1091	740	1771	1144	1373	2268	1947	1829	2926	1882	1269	1017	2578	63	965	3499	1638	2818	1643	345	924	834	813	1433	794	729	1008	2097	1096
745	C11orf9.745	43	125	37	19	40	46	15	43	37	39	86	38	52	46	34	52	81	38	102	34	47	62	45	68	101	38	88	39	66	47	31	95	16	71	70	34	24	22	38	55	49	283	33	36	54	27	67	105
746	C11orf10.746	2689	4470	1709	3774	3436	2088	7788	1948	2385	3371	4511	4857	2341	2780	2491	1996	4629	2213	3734	3305	2137	4044	2947	4187	2631	5913	2392	3475	4841	3358	3759	4413	4552	4799	4561	2599	4373	5641	4096	4000	2223	3177	2728	2489	4355	2770	3199	6303
747	DAGLA.747	1101	1442	340	322	859	534	215	625	890	987	1590	732	628	583	691	754	509	193	1105	674	1259	851	669	1020	1084	782	375	266	670	424	1026	421	482	447	361	478	588	736	389	884	422	402	572	449	946	588	835	769
750	C16orf3.750	4	22	1	5	4	0	1	2	2	4	7	0	0	2	0	2	6	3	8	4	2	5	6	1	15	4	9	2	0	2	1	1	0	0	7	1	3	0	4	2	4	4	4	1	4	4	2	4
752	FMNL1.752	579	1020	166	498	329	691	414	468	3086	397	1211	424	840	1153	1067	1415	894	531	970	810	1621	713	947	855	1497	655	540	581	241	581	270	796	283	482	604	312	459	493	171	367	131	302	386	305	201	756	507	280
753	C18orf1.753	2376	2858	3002	1969	2713	3203	2209	2827	5004	2363	3951	1268	2898	3053	3314	6252	2821	1591	5286	2858	7605	4158	5061	2944	6578	3302	1932	2630	755	1724	2481	1944	1715	4284	2544	1557	2213	6577	897	1399	1149	1173	2387	1629	1697	2400	2449	1211
754	PTTG1IP.754	15242	22417	8902	17070	20519	24318	19419	13394	17780	17640	20725	19086	17970	14039	17864	17171	17267	20672	19387	16873	16629	19180	17524	20524	19055	23033	13708	14929	20772	16375	19372	15762	14530	26652	17676	14659	24235	30596	8889	16362	8296	7677	15211	15256	12481	16255	16735	14250
755	C21orf2.755	1515	1991	700	1400	1148	1371	2166	1089	1462	1937	2434	2035	1743	1305	1248	1547	1656	1411	1817	1487	1432	1622	1308	1577	1829	2390	1528	2033	1615	1896	2244	2271	1379	2467	2243	1380	1591	1313	1103	1339	718	764	1518	1211	1660	2590	1948	2146
757	TMEM50B.757	3408	5707	1840	3658	4486	5562	9076	3226	3998	3966	4798	4621	4206	4705	3924	5255	5591	5326	5042	6175	4675	5241	4206	4606	4775	6699	3204	3535	3748	2914	3879	3388	2363	3934	4671	3105	2443	4264	5822	5972	3816	3853	3226	4713	6558	2903	3252	6806
758	MPPED1.758	5	31	44	7	12	14	38	18	26	28	73	61	42	21	47	23	30	3	8	50	19	24	48	24	16	122	71	52	23	21	11	38	26	35	56	64	56	2	2	0	19	8	13	0	1	43	52	2
759	CA1.759	0	0	0	96	0	4	0	0	3	0	2	0	0	0	0	0	3	1	2	1	3	1	2	0	1	1	0	6	1	1	2	1	0	1	1	1	29	1	0	0	0	1	0	0	1	0	0	3
760	CA2.760	15	110	4	29	33	322	126	66	126	29	55	33	94	155	119	155	117	244	119	110	85	210	60	149	495	93	82	1316	35	25	57	52	143	47	12	25	23	379	20636	6479	12668	10367	22	12612	22716	39	12	19327
761	CA3.761	24	46	30	13	5	28263	587	882	5077	11	121	243	5793	1464	9709	1831	73	32571	228	3704	1996	79	127	424	84	1032	644	51	4266	885	4	38	172	51	49	806	44	35	14	22	28	64	35	8	49	256	48	28
762	CA4.762	19	108	22	7	127	28	75	56	47	108	169	13	147	69	64	98	76	37	250	100	143	218	123	196	300	69	245	286	56	93	159	137	44	147	56	56	91	37	2193	1909	706	486	21	1093	1512	49	13	1161
763	CA5A.763	0	0	0	0	0	0	0	0	0	0	0	0	0	0	0	0	0	0	0	0	0	0	0	0	0	0	0	0	0	0	0	0	0	0	0	0	0	0	0	0	0	0	0	0	0	0	0	0
765	CA6.765	2	8	0	0	2	0	1	0	0	0	5	0	1	3	0	0	0	0	1	0	0	0	0	0	5	0	0	0	0	0	0	1	0	1	0	0	0	0	0	0	0	0	0	0	0	0	0	0
766	CA7.766	3	13	0	8	1	3	2	2	3	1	1	0	0	6	1	0	2	2	3	0	0	0	0	2	3	0	2	3	3	0	5	11	46	1	8	13	1	0	0	0	3	21	2	0	0	0	0	0
767	CA8.767	281	118	46	212	185	263	789	275	205	76	256	59	957	206	614	883	175	248	125	537	485	170	356	236	255	915	73	72	223	146	103	64	384	126	137	124	141	39	8	124	3	20	40	5	24	568	53	44
768	CA9.768	1	3	5	3	1	8	4	10	3	3	4	1	3	7	6	7	3	37	3	8	0	1	2	6	8	9	13	9	1	5	8	23	0	1	18	5	14	10	2	2	5	32	2	1	0	8	8	3
770	CA11.770	398	1651	345	231	544	851	1334	458	811	530	1124	546	918	966	692	878	817	802	908	883	754	714	726	1252	812	1348	830	1036	855	1729	1089	779	174	498	1264	871	1000	516	1108	1022	733	1047	434	1063	1259	1122	913	1218
771	CA12.771	521	1910	597	129	932	3186	839	1103	426	714	1083	2248	738	1085	537	1725	450	2571	1332	1131	457	865	1255	1013	1243	1812	1082	1266	2022	469	741	2419	1003	431	1645	1015	1996	1216	594	5469	4179	4410	513	1109	2713	1115	1491	4456
773	CACNA1A.773	16	30	7	3	22	47	6	24	38	28	21	5	42	38	4	36	19	13	35	28	24	7	14	18	64	30	24	16	10	52	28	24	24	38	22	13	37	13	31	10	15	18	6	34	9	23	14	3
774	CACNA1B.774	32	46	33	5	46	30	62	119	57	138	233	201	182	110	230	70	66	16	116	126	178	26	79	137	74	234	103	45	27	84	38	51	333	54	31	55	51	11	253	42	42	54	40	95	189	141	98	66
775	CACNA1C.775	1172	2946	535	1332	1417	6512	445	1783	2968	1010	2203	774	4163	2226	2318	4367	621	3761	1473	1446	4101	911	1371	2550	2176	1935	3233	1549	556	2301	1826	545	783	1674	943	1685	2082	1981	722	1355	1353	789	2071	3156	832	2505	1864	539
776	CACNA1D.776	346	1023	683	2830	1072	160	171	498	993	265	721	564	544	396	463	937	386	148	430	416	1234	536	455	434	453	419	344	254	263	174	469	359	8015	1547	531	120	731	383	72	199	167	130	548	225	167	257	202	239
777	CACNA1E.777	1	3	0	1	1	2	0	1	0	0	2	1	5	1	3	1	0	2	1	0	0	0	1	3	2	0	6	1	2	1	2	0	2	0	6	3	2	5	4	7	4	40	0	0	1	0	0	0
778	CACNA1F.778	1	17	3	1	2	1	2	0	7	0	10	8	0	1	1	2	1	1	6	7	4	6	1	3	13	1	6	5	1	0	1	7	0	0	42	0	5	0	137	32	53	46	0	45	84	5	1	69
779	CACNA1S.779	0	0	0	1	0	2376	0	0	26	0	0	2	133	0	264	17	4	558	10	47	0	1	0	1	1	6	5	1	181	20	0	0	0	0	0	24	0	0	0	0	1	1	0	0	0	1	0	0
780	DDR1.780	24335	33221	11856	19935	18504	6143	8932	13641	12432	14602	28609	20977	12169	13673	13409	9896	12239	3953	23449	12793	13113	16815	16409	20641	20757	14224	15206	23902	16309	7924	13396	34582	13303	23128	28995	12628	16122	12697	11346	21436	8591	11842	18116	12381	17214	10756	19879	17907
781	CACNA2D1.781	287	945	151	121	603	3416	921	971	1496	1470	2107	1558	1491	998	1341	1734	1731	718	3146	1148	1349	1639	1135	1765	1342	984	313	114	230	139	437	342	86	308	59	608	82	142	33	167	164	124	648	263	128	163	1319	65
782	CACNB1.782	233	556	98	283	165	1534	140	137	478	164	645	176	425	258	585	230	174	1080	326	402	313	323	320	405	484	257	466	507	545	390	265	437	177	204	499	178	356	265	2860	1151	1329	1273	194	795	1765	346	345	2786
783	CACNB2.783	283	778	163	200	418	2274	371	468	569	425	563	260	1129	512	516	993	315	1250	579	540	1073	435	374	843	508	735	1038	626	276	1149	617	87	758	573	431	590	667	667	184	515	655	373	358	962	520	643	551	436
784	CACNB3.784	479	1384	449	1019	745	840	489	391	778	581	1117	761	683	732	657	779	542	771	780	833	777	709	832	813	1034	883	701	847	608	885	725	709	943	1189	1038	672	1248	870	196	430	354	530	663	514	342	996	883	275
785	CACNB4.785	455	890	257	480	576	359	588	485	423	472	641	1093	393	359	516	556	555	147	564	736	418	346	407	576	493	726	356	317	360	367	471	285	75	222	808	306	514	306	117	281	300	263	446	323	232	544	784	172
786	CACNG1.786	13	73	21	11	12	326	67	9	35	75	90	93	64	26	142	19	75	206	64	64	44	64	39	46	18	69	19	9	175	49	31	76	5	8	24	59	29	10	0	0	0	2	20	0	0	16	94	1
788	SLC25A20.788	1038	1701	406	1049	1559	1210	3043	963	1391	1862	2193	2365	1108	1338	1517	959	2468	813	1966	1751	1056	2587	1678	1860	934	2764	492	822	1858	1616	2144	1803	446	1091	888	1493	959	1392	407	424	486	323	1171	638	618	671	1929	725
790	CAD.790	2399	3641	1222	2869	1926	2602	606	1801	2422	1914	2772	1759	2008	1781	2155	2621	823	1256	2511	1357	2758	1963	1730	1749	2821	1610	1955	1421	1265	1362	1508	2116	905	3162	1867	1461	1383	2024	1225	1831	952	1150	1954	1603	1835	1424	2345	1571
793	CALB1.793	1	1	5	0	0	2	0	0	16	24	2	0	2	0	0	2	5	2	11	0	1	4	1	1	23	2	1	3	2	6	2	9	0	3	8	1	4	3	6	3	0	1	0	1	1	0	3	0
794	CALB2.794	8	25	1	2	11	74	27	17	65	4	29	14	38	21	28	69	6	136	52	41	22	14	31	18	35	41	79	21	6	32	5	4	3	19	15	17	16	8	16	55	10	6	6	21	5	22	6	12
795	S100G.795	0	0	0	0	0	0	0	0	0	0	0	0	0	0	0	0	0	0	0	0	0	0	0	0	0	0	0	0	0	0	0	0	0	0	0	0	0	0	0	0	0	1	0	0	0	0	0	0
796	CALCA.796	292	275	31	5	153	76	16	14	101	75	159	9	1	89	1	11	211	28	271	18	23	86	84	47	708	23	32	191	28	363	215	136	7	560	167	46	220	40	0	3	2	5	43	3	4	6	54	4
797	CALCB.797	1	1	3	3	4	24	1	1	5	1	2	0	2	1	6	1	7	3	0	3	3	3	2	2	2	3	9	4	6	10	0	2	4	10	2	2	5	15	0	0	0	4	1	0	0	1	1	0
799	CALCR.799	1	1	0	2	2	7	13	4	5	1	2	1	9	14	11	7	1	2	6	4	1	6	13	5	2	15	3	2	2	1	4	2	6	2	0	1	3	2	4	18	3	6	1	1	2	20	0	13
800	CALD1.800	28673	103514	21351	51656	88108	272303	56847	77250	81491	73689	63878	36803	122751	88719	74850	167878	53523	260310	68024	76732	123718	69474	67866	77792	83330	117027	91456	67882	37261	80956	81514	7784	18911	56554	38493	85567	85771	83338	26053	73421	54834	45809	80718	116132	46052	74688	64157	30745
801	CALM1.801	14445	31269	9544	16168	21821	65737	34023	22384	27037	27050	33419	27460	36089	30854	29238	38355	24600	42255	27490	34553	36335	27662	22945	35369	21873	40356	29156	23727	22185	33667	30543	16875	15432	22472	23777	27413	27689	33037	23079	26167	22194	19721	20102	27154	34513	23696	26353	34253
805	CALM2.805	18543	32815	11237	20400	24443	37392	52196	17586	23022	25778	26403	29067	26887	25367	21034	28178	36529	44540	25624	32920	22251	29377	22308	31593	22553	41827	26290	25987	26977	28360	20417	22105	29580	32951	30680	20806	24895	28001	11576	19720	10773	14588	17663	17170	14655	19916	20279	17260
808	CALM3.808	10633	20619	8913	20230	15813	43235	17989	16590	18096	15267	22492	16625	25660	22264	20530	21463	13517	30390	16795	20952	20432	17366	15262	19867	17411	22760	19973	22526	16517	24710	17605	16946	14984	24245	18598	17841	19013	18202	6453	13131	8461	7722	15361	15766	10020	19186	17869	7631
810	CALML3.810	363	1735	238	122	562	215	402	559	368	373	283	1467	406	364	178	333	319	252	692	229	632	125	265	473	257	1501	990	869	974	806	432	182	1	197	2377	124	790	143	29	106	0	2	366	2	5	1156	879	3
811	CALR.811	51389	63106	21483	104382	63724	37778	74933	52157	40459	70661	75293	95011	44527	41894	56536	32916	43519	22897	55026	47534	53240	63092	42215	60379	45002	65703	33446	36983	72657	43969	73294	67613	111947	81769	63312	51522	62032	61280	39135	41409	23826	27187	60170	29830	39285	41415	71370	43207
813	CALU.813	8207	15939	4568	12601	13946	30242	18945	14571	17090	13983	15195	15695	19940	16686	17220	23835	13976	22376	14361	18673	22522	16582	14636	18711	13329	22978	9797	9050	11032	9291	10207	7781	7108	15037	7474	10254	7544	16692	7098	8876	6804	5763	11807	10335	8705	9900	12833	8616
814	CAMK4.814	41	205	30	40	168	2149	435	388	574	160	298	122	1148	435	304	957	131	435	182	542	359	155	324	510	218	408	72	147	53	586	42	28	57	177	73	92	108	116	6	23	42	19	49	58	14	147	316	18
815	CAMK2A.815	15	15	7	3	25	1183	30	70	129	20	57	21	366	174	268	183	7	550	16	120	149	28	56	116	18	72	258	53	114	105	24	2	26	21	32	32	77	16	18	62	20	11	12	17	12	75	52	4
816	CAMK2B.816	293	621	359	1654	521	1046	226	692	235	848	677	1672	639	160	989	258	298	350	408	529	788	329	554	704	257	1212	294	130	1888	1069	1281	218	1014	686	143	632	660	236	219	1524	109	491	627	95	164	5125	1761	197
817	CAMK2D.817	2005	4345	3388	2721	3105	6602	2992	2717	4251	2854	4302	2485	4608	2843	3190	5498	3268	3885	4410	3715	3835	4781	3123	3825	4757	3922	4286	4214	2816	2652	2722	3945	2138	6027	5920	2389	4697	4408	5548	8166	4309	4801	3705	4065	6868	2564	2975	6976
818	CAMK2G.818	2606	5880	1951	2830	5291	17994	5235	4740	5571	4232	6218	2889	9647	6297	5213	9576	3416	11912	4605	6776	6964	4230	4438	7276	4840	6988	7211	4525	3204	6659	5402	1936	1322	3533	4420	5889	4364	4271	1803	3770	3416	2445	3376	6998	3207	5167	4168	2178
819	CAMLG.819	1730	3475	1347	2156	2466	3585	5065	1564	2358	2014	2443	2319	2472	2806	2325	2771	2800	3245	2874	3210	2427	2665	2081	2402	2447	3448	2111	2943	2985	2679	2454	2546	4802	3350	2746	1838	2358	4344	1732	2438	1622	2233	1803	1969	2322	2392	1967	2097
820	CAMP.820	19	8	0	2	6	1	13	2	9	4	8	11	6	0	0	5	31	1	7	6	5	14	16	55	20	9	9	5	1	10	14	8	2	45	26	1	10	5	15	4274	42	43	18	0	5	4	8	356
821	CANX.821	40430	56771	25609	86785	55736	61049	59718	45477	51387	65920	57578	74832	43772	43235	59141	46823	46194	31719	62590	48578	52351	60392	43210	55033	53347	51056	28813	33012	59023	30458	51936	43726	70518	85258	45526	40158	36027	62686	46078	70133	36094	41220	53464	38606	60933	29420	55597	61344
822	CAPG.822	2861	6702	2756	1683	2960	1967	8833	2239	5190	4332	9431	6138	3796	4321	3771	4095	6321	2893	4399	5499	3112	7671	3582	6139	5045	7668	5443	11038	2835	2986	3323	12547	379	2784	11277	3124	4993	2801	4727	6398	3383	5063	3215	5366	8049	4930	6853	11979
823	CAPN1.823	13554	23259	7656	18270	13476	12254	11156	10564	12859	11691	19750	14545	13426	12858	14370	10980	8741	8453	16607	11733	12532	13004	11912	12937	16460	13092	14619	17391	13512	10256	12467	19220	4132	20640	15735	11344	13836	14562	9896	17100	6278	7277	13560	12710	13627	11948	15254	15402
824	CAPN2.824	6904	13549	3169	9820	6098	10017	7825	8550	11842	18080	10781	9222	9452	8413	6146	10747	7385	11902	12362	9734	14331	10823	8993	13519	14026	8219	9019	5586	6556	4100	5301	6091	7049	17885	6411	5147	6268	7385	4002	14230	4527	6398	5007	10412	5922	6447	7244	14254
825	CAPN3.825	120	591	46	104	85	2954	36	43	148	66	407	47	195	75	465	203	138	1265	199	248	133	143	148	118	220	160	287	120	293	218	55	183	91	23	651	51	134	41	182	104	134	215	37	135	85	207	77	193
826	CAPNS1.826	14952	29193	15211	24778	23660	20448	25991	14429	15572	19812	24592	23672	20430	19984	19250	13865	14979	16415	19063	17180	16333	20230	15685	20308	17375	21789	19372	39881	27319	28369	25659	35729	22844	38649	45666	25941	36736	29715	15528	17406	11661	11669	19441	16709	21289	23079	22862	20615
827	CAPN6.827	194	1389	550	159	791	597	646	519	540	458	1212	637	806	527	1218	825	204	239	1085	643	1056	909	1081	986	1969	2504	1695	1929	218	1003	955	161	135	2331	2049	410	4439	615	2102	4826	6593	4203	727	5707	6244	1762	637	2241
828	CAPS.828	1619	2148	1842	872	2954	469	2661	543	897	2032	5412	1426	864	1151	887	725	1624	453	2925	1888	706	4324	1500	1797	2220	2005	1556	3952	1864	2495	2268	5360	1772	1835	4223	1981	4092	1393	2212	4629	1917	4170	3706	4796	4353	1524	1819	7126
829	CAPZA1.829	4058	8801	2997	7663	5559	5195	8319	4363	6924	5903	6567	7862	4520	5170	5427	5427	8482	4281	7067	7042	5916	7447	5590	6197	5914	7091	3354	5138	6055	4315	4487	6534	9275	8472	6367	3701	4750	7386	3820	4903	2940	3732	4833	3269	4444	4128	5384	4469
830	CAPZA2.830	4384	9174	3143	5722	7279	13878	19973	6926	8406	7630	6399	7944	9016	9972	8428	10859	13109	16831	8609	13472	8295	9559	7299	7986	7742	13029	7023	4804	6863	6518	5995	4784	4186	7488	4430	6048	4086	8305	2756	5337	3622	3641	4879	4728	4043	5089	6338	4007
831	CAST.831	11265	27328	9391	12041	14668	23472	15112	14447	18097	16507	20001	18352	17990	16654	14944	18561	14850	16063	21059	19926	17480	19565	14904	16927	19168	17628	12847	14236	13206	10004	11046	17179	10240	19032	16513	13866	15292	9765	6996	9647	6284	7052	12911	9915	8584	10213	16563	8039
832	CAPZB.832	11715	22922	8982	12770	16827	18994	20440	13931	15579	17624	23598	24867	16690	15565	17803	15600	15645	17670	19377	18205	17038	19119	16585	22062	15158	22662	14056	19298	16635	17296	20489	23124	14107	20251	22073	15892	22783	15813	7535	10626	6011	6485	16703	9300	9298	17965	17880	7363
833	CARS.833	1632	2392	806	2641	2026	2500	2600	1767	2099	1929	2645	2366	1997	1807	1994	1903	1754	2336	2328	2078	2065	2031	1993	2606	2025	2862	1803	1956	2340	1747	2033	2070	1380	2450	1976	1863	1912	2576	2008	2084	1439	1696	1905	1862	2647	1342	1923	3370
834	CASP1.834	460	1774	246	268	491	342	920	436	1313	354	996	353	534	1105	534	955	1042	628	1219	704	741	889	901	724	1491	790	579	724	447	266	275	1419	47	298	834	327	346	290	212	518	250	281	326	378	334	528	405	465
835	CASP2.835	1198	2475	842	1914	1289	1050	823	1184	2139	1412	1766	2062	1408	1258	1711	1171	867	609	1896	1204	1407	1193	1395	1622	1941	1180	849	2082	1349	1158	1641	2427	1531	3108	1541	1030	1154	774	891	1676	892	1120	1100	1013	1427	1384	1938	1133
836	CASP3.836	1065	2549	603	1649	1179	1114	1668	1032	1475	959	1612	1351	891	1264	898	1089	2083	1071	1742	1498	1247	1907	1187	1322	1571	1617	966	1027	1164	930	919	1640	1254	1584	1402	743	838	1471	1083	1511	579	1039	787	796	1650	825	989	1421
837	CASP4.837	1278	3147	724	1523	1597	974	2993	947	2087	1068	2374	1402	1152	1805	1171	1697	2396	1190	2405	1746	1672	1918	1787	1912	2186	2433	1015	1231	1230	1019	1029	2047	165	1327	1899	909	1143	2082	432	765	347	420	1121	569	516	1465	1111	726
838	CASP5.838	1	3	1	1	0	0	5	2	4	0	1	0	2	5	2	2	1	1	5	1	4	2	3	4	0	0	0	1	0	0	0	1	0	0	1	0	0	3	0	4	0	1	0	0	0	1	0	1
839	CASP6.839	674	1124	349	1713	788	791	1463	531	807	948	953	1097	691	745	653	706	969	737	1054	1047	564	1168	749	1032	724	1148	491	720	939	616	676	808	744	1066	851	599	627	825	283	654	280	323	599	367	509	472	900	505
840	CASP7.840	2358	3901	755	1517	2829	2240	4337	1941	2318	3403	4358	3397	1918	2176	2646	2023	3226	1645	3855	3506	2307	4541	2513	3516	2481	3028	1056	1524	2679	1403	2703	4038	1610	1712	2156	1955	1588	1718	635	1421	612	1034	1565	689	1011	1466	2245	1651
841	CASP8.841	849	1850	449	992	865	653	944	611	1400	822	1332	1260	551	761	835	1099	1127	587	1304	688	1087	1160	932	985	1326	1031	717	612	911	359	796	890	560	1348	783	363	595	2277	631	888	370	606	715	571	835	502	760	894
842	CASP9.842	945	2307	504	944	1277	1296	1070	655	954	1268	1723	1220	818	878	885	929	1167	677	1353	1154	1022	1211	995	1981	1149	1377	973	1224	1014	830	1076	1635	926	1121	2785	823	1331	1038	1238	941	566	758	1152	885	844	768	1034	1024
843	CASP10.843	274	1100	157	554	319	453	345	256	980	203	673	201	371	598	338	489	602	336	748	382	494	606	648	430	961	264	428	463	217	219	106	427	70	886	732	226	266	1277	723	654	380	503	255	424	671	209	256	504
844	CASQ1.844	68	351	29	46	237	11592	250	77	270	60	58	37	802	148	1567	315	66	4535	184	738	68	38	25	128	56	133	340	166	1949	479	283	78	43	56	307	328	253	111	124	168	111	162	174	285	180	97	100	194
845	CASQ2.845	169	875	238	91	1215	5824	238	213	585	164	450	202	1203	425	1153	805	150	5589	402	1273	307	147	195	238	220	283	4393	600	1286	686	803	2	29	519	557	379	470	493	169	413	265	116	359	1212	63	170	204	80
846	CASR.846	6	38	2	1	10	5	6	2	3	8	17	8	12	3	0	10	10	1	17	4	5	6	6	9	7	0	3	1	5	4	5	5	0	0	5	2	5	0	3	6	1	3	3	14	3	2	8	4
847	CAT.847	5056	8790	2595	6068	7236	8425	17182	6173	9142	10531	7870	14825	7089	9630	11978	7940	14072	3550	12339	11527	8862	13620	10391	11887	10988	15148	3571	5735	8787	4613	8110	8648	4199	5625	5560	6346	3462	3738	4192	6220	5701	5410	5525	7124	7978	4024	10489	8754
857	CAV1.857	4386	12493	3128	1972	13416	47030	13705	11133	12770	7556	8591	2995	22098	13761	12680	22091	6483	51141	12050	12116	20017	8843	10426	16678	15386	28700	24441	11889	7733	18093	19866	4070	2920	5633	8589	12760	18793	8500	2285	7935	6887	5035	6381	12994	6759	14801	8020	3562
858	CAV2.858	1588	5766	1464	1168	2416	7267	3595	3522	3734	2218	2399	1022	4538	4004	3209	5449	2970	5895	5069	3552	5501	2732	2953	3309	5583	4845	4601	2729	2445	3715	3439	2999	1287	1591	3211	2428	3003	3015	737	2361	1627	1625	1487	1978	1445	3993	2200	847
859	CAV3.859	4	28	2	1	28	628	18	19	28	22	8	17	98	48	145	67	13	279	22	89	27	14	40	31	22	96	5	4	172	32	31	10	8	1	6	24	14	1	1	0	6	3	1	7	6	44	5	1
860	RUNX2.860	743	2570	491	490	512	314	357	579	1225	635	967	405	486	575	500	710	572	184	1697	548	957	805	665	660	1476	443	952	1072	847	267	428	1439	187	527	1396	485	607	501	548	1353	660	754	593	639	1096	385	689	785
861	RUNX1.861	3209	4772	857	2745	1351	1427	872	2399	4536	1345	3231	1180	2210	2238	2248	2721	1730	908	6250	1343	4461	1758	2598	2725	5926	1517	2393	2368	2032	1710	2343	4464	532	2762	3361	2317	2645	6528	1453	1406	967	833	1936	951	1153	3131	1958	1804
862	RUNX1T1.862	61	163	35	53	148	423	57	125	431	116	167	67	356	266	250	412	114	227	209	220	368	152	243	86	385	122	95	56	34	50	99	15	10	107	38	65	35	76	17	80	92	50	99	191	103	104	97	23
863	CBFA2T3.863	1407	2079	485	676	910	643	399	583	966	956	1483	1090	535	737	748	570	788	237	1359	681	744	1137	785	767	1152	675	677	1191	970	712	1220	1345	407	613	933	556	613	955	109	247	108	92	596	212	203	631	1184	183
864	RUNX3.864	378	904	62	258	224	332	210	237	2026	186	710	190	583	654	576	819	731	141	614	425	766	464	512	487	810	355	181	181	203	263	127	513	1022	259	207	198	170	255	65	57	46	41	149	110	46	408	314	102
865	CBFB.865	1485	2854	918	2582	1762	1456	1913	1436	2743	1573	1880	2039	1673	1822	1714	2094	2654	1049	2582	2091	2209	2009	1880	1937	2673	2213	1239	1687	1458	1296	1481	2063	2127	2809	1983	1034	1374	1977	1302	1759	1190	1836	1031	1150	1547	1366	1651	1459
866	SERPINA6.866	1	2	1	0	7	1	2	0	0	1	2	0	0	0	0	0	0	0	2	2	0	0	2	0	1	0	3	0	1	0	15	2	14	0	3	0	1	0	0	1	0	0	0	1	0	0	0	1
867	CBL.867	1214	2155	743	1372	1214	3874	513	1580	3005	1619	1961	1548	2075	1709	1578	2957	946	1713	2356	1170	3005	1470	1723	1831	2619	1271	1167	1497	762	1029	1296	979	1186	1606	1068	1104	1165	1849	536	838	1181	1155	1223	1611	1034	924	1790	876
868	CBLB.868	605	1741	545	985	999	1016	734	918	1535	904	1370	1265	1133	744	1171	1057	881	785	1224	859	1452	866	883	1256	1153	1030	804	775	565	623	668	898	753	1841	839	723	606	1177	295	674	432	443	742	531	763	668	1097	731
869	CBLN1.869	14	23	5	3	77	33	0	1	9	5	5	2	1	2	13	11	1	4	4	8	6	5	15	6	19	13	13	8	5	2	6	8	0	22	6	7	2	20	14	1	36	9	9	184	160	4	7	13
871	SERPINH1.871	3043	6734	1560	6055	4229	10864	4414	4940	7404	3629	5780	3943	8487	7200	6895	7476	3265	8714	4722	5098	7692	5055	5434	5078	6639	6511	5748	6891	4186	7204	6438	15531	30881	10382	5494	10717	6956	8214	1811	3256	2893	2510	3900	5471	3187	6946	4925	2372
873	CBR1.873	6050	4845	1927	1965	5791	3771	10013	3169	4326	6406	8901	7634	4231	4495	4052	3472	6585	4028	5409	6253	3516	5357	4180	5716	3720	9326	3235	4914	5216	3292	4949	4504	1303	3409	4366	5533	5058	3792	1659	3304	2025	2562	3139	3335	3691	3208	5547	3680
874	CBR3.874	1000	1869	333	879	706	477	1001	284	556	450	732	593	428	837	161	432	463	456	428	710	317	563	395	275	441	918	424	633	806	419	352	386	169	408	656	509	610	783	119	139	162	212	591	210	332	556	398	202
875	CBS.875	2286	3196	597	2561	2646	1740	3455	1357	1495	4401	4249	4469	1685	782	4238	1356	2852	1026	3056	2794	2948	3119	2451	4276	1205	3166	874	1153	4418	1955	2999	1519	1570	3307	1179	2077	1626	6234	2979	2564	1494	1633	3637	1518	2236	1222	3951	2509
881	CCIN.881	5	7	4	12	12	47	32	14	15	11	18	13	29	29	17	57	16	79	7	22	33	15	19	6	22	57	37	29	15	9	16	2	5	10	7	22	32	17	3	5	6	10	15	11	3	7	15	4
883	CCBL1.883	475	868	337	278	685	373	760	389	391	718	1122	1093	489	414	494	405	510	282	599	605	417	656	546	776	486	913	605	660	627	481	642	720	324	437	1164	616	526	365	599	451	355	450	486	497	618	398	680	656
885	CCK.885	469	431	648	22	1291	947	5751	578	511	4359	3609	6614	1143	736	2099	505	3245	226	2376	598	747	4169	1356	2116	585	4911	548	450	923	1032	3303	2312	52	74	789	2482	495	189	1	2	2	0	987	2	4	799	2177	4
886	CCKAR.886	1	1	4	1	2	2	2	0	2	1	2	2	0	1	1	1	2	0	4	1	3	5	0	0	0	0	0	3	3	0	0	0	5	2	1	0	1	0	0	0	1	1	2	0	0	0	0	0
887	CCKBR.887	4	67	101	19	49	22	57	19	34	32	137	24	29	18	37	12	78	8	39	64	12	55	54	52	17	38	258	549	63	38	32	120	24	41	395	49	465	26	3	3	0	7	124	1	3	14	50	0
889	KRIT1.889	1185	2348	942	1352	1682	2076	1851	1454	2328	1513	2409	2100	2097	1543	1687	2529	1814	1612	2557	2142	2290	2007	2118	2563	2670	2502	1332	1472	1128	1200	1156	1625	1320	1839	1634	1061	1131	2411	1430	2012	1435	1593	1089	1390	1995	1270	1625	1874
890	CCNA2.890	106	175	20	1165	95	53	117	77	177	39	72	92	48	111	46	104	178	38	96	98	92	126	73	82	190	139	51	41	43	52	65	58	256	274	81	17	48	126	23	24	20	46	67	24	32	120	86	22
891	CCNB1.891	282	474	167	2115	400	283	655	292	348	326	318	485	241	342	259	312	522	212	543	383	307	380	315	338	422	581	250	177	394	201	287	251	629	651	375	172	269	755	149	253	132	194	269	169	208	318	277	220
892	CCNC.892	2863	4764	1789	5517	3740	2575	8283	2940	3217	4017	3970	6189	2334	3017	3666	2712	7075	1910	4665	5013	3252	5495	3380	4297	3253	5400	1818	1955	4186	1964	2928	3573	2326	5741	3272	2646	2336	2079	2790	2953	1898	2543	3099	1606	3438	1861	3515	3194
894	CCND2.894	1829	5805	1846	1763	2127	18971	2184	5134	7187	3449	3549	2735	8521	7113	5635	12055	1948	9027	4429	4719	10212	3296	5203	4271	5553	5050	5717	8347	2954	8833	4581	1716	2583	4016	8769	4254	8138	4911	13736	9033	7526	7648	3285	10479	7376	9174	4836	4843
896	CCND3.896	2571	5125	1206	2571	3235	3198	3920	2671	4187	2731	4348	2635	4095	3254	4134	2341	3031	2293	3517	3313	3789	3641	3338	5405	4114	4365	3332	3985	3642	3693	5655	5292	2542	3986	3186	2588	3527	3509	3325	3768	2116	2741	2299	2323	4055	3972	3035	4126
898	CCNE1.898	24	138	19	98	47	97	70	75	84	36	96	29	85	98	59	95	50	101	44	61	70	43	71	112	59	87	84	75	57	98	64	47	57	109	56	51	62	64	39	44	38	38	43	53	52	53	41	48
899	CCNF.899	516	904	427	600	489	142	146	382	470	351	658	749	271	366	321	325	336	108	533	267	338	530	359	500	481	487	425	626	427	388	361	633	141	418	563	341	217	528	674	262	312	294	275	220	488	506	660	555
900	CCNG1.900	6161	12417	6160	15261	11254	13254	14733	7321	9774	9519	8614	12886	9260	8848	9179	9178	9854	8163	11279	11432	9878	9865	8736	9861	8329	12244	4735	6360	10532	6446	8056	7380	15160	16199	7394	6329	6505	12699	3115	7643	3376	4233	7408	4047	5047	6752	8851	4628
901	CCNG2.901	6683	7379	6601	12849	7425	8748	9189	5564	7167	8451	9036	12500	5597	5108	6814	8608	7312	3864	8682	9060	7799	8349	5423	5015	7593	7002	4041	6237	11101	5074	7125	4472	8153	9619	8436	4321	6125	9087	723	2620	1915	1561	4920	2255	2195	5939	7081	1680
902	CCNH.902	902	2113	1215	1803	1656	1215	2318	1088	1338	1615	1871	2098	1271	1093	1319	1304	1818	988	1589	1787	1574	1735	1319	2151	1359	2380	1227	1430	2264	1128	1424	1486	2238	1597	2311	1199	1780	1217	1993	1351	1051	1302	1888	1121	1968	867	1390	1854
904	CCNT1.904	267	818	260	316	586	790	580	512	1049	554	662	789	685	634	585	662	682	248	750	763	797	697	616	767	826	469	179	114	99	80	118	184	57	250	100	270	36	117	108	394	313	266	389	368	358	117	595	373
905	CCNT2.905	1450	3787	1318	1629	1978	2024	2234	1592	2586	1850	2435	2384	1599	1743	1718	2278	2681	1413	2875	2502	2063	2517	2018	2510	2790	1884	1239	1425	1329	1198	1415	2056	2023	2301	2323	957	1314	1376	1543	1724	1489	1673	1346	1376	1787	1181	2079	1821
908	CCT6A.908	4581	9598	3404	10261	6388	8303	8065	5682	6963	6451	6579	7554	7160	7348	6651	6931	6276	6349	7601	7355	6544	7363	6020	7813	7015	8967	5883	6914	8065	5305	6748	8268	9818	13566	7474	4814	6055	15858	4859	6177	3686	4292	6741	4540	5804	5434	5974	6447
909	CD1A.909	26	10	0	10	3	1	9	7	47	4	8	1	5	10	6	33	23	2	3	23	7	41	12	14	18	2	1	6	1	3	0	18	1	4	6	0	21	1	3	2	0	4	11	1	0	20	3	5
910	CD1B.910	1	2	0	7	2	1	2	1	64	2	10	1	6	9	6	5	45	0	3	5	3	4	2	3	6	2	0	2	0	0	0	3	0	5	0	0	2	0	0	2	0	0	0	1	0	3	0	0
911	CD1C.911	172	268	7	136	134	88	231	158	749	75	271	30	79	203	176	241	318	108	135	205	122	355	133	102	131	249	26	74	30	26	45	73	10	54	91	23	110	66	9	23	17	9	110	27	9	130	43	61
912	CD1D.912	127	192	23	144	118	42	160	87	452	73	135	53	109	155	167	106	151	110	162	135	159	188	222	178	163	160	23	98	39	91	66	90	16	83	116	38	86	41	13	18	24	25	94	46	32	83	68	40
913	CD1E.913	159	162	2	76	71	44	100	63	874	64	267	23	77	122	144	109	403	41	176	93	86	315	121	126	88	120	5	53	14	15	76	63	11	69	69	14	50	31	3	22	16	4	66	8	4	119	46	31
914	CD2.914	275	560	51	165	224	234	458	151	1751	131	614	204	272	510	295	746	722	195	614	400	401	468	525	234	571	361	124	190	352	311	270	579	64	244	598	150	196	290	47	69	35	19	165	125	31	340	179	234
915	CD3D.915	85	255	16	51	78	70	342	77	773	51	327	82	149	249	148	315	566	89	253	177	152	206	213	141	243	245	53	95	121	154	80	300	17	97	195	76	125	118	9	30	15	3	86	50	4	173	84	109
916	CD3E.916	363	643	83	300	268	327	493	224	2419	166	986	250	561	663	522	947	856	263	682	479	579	530	591	502	804	413	179	418	465	630	440	1077	157	506	834	275	518	389	50	74	62	31	208	196	52	674	271	271
917	CD3G.917	34	83	10	19	49	34	62	30	463	26	90	29	62	100	60	132	158	32	121	91	92	68	102	39	126	54	8	24	28	25	14	51	1	37	40	17	0	32	1	5	6	2	16	22	3	18	29	27
919	CD247.919	86	181	15	87	83	101	157	65	633	39	186	72	103	193	129	194	292	57	155	139	144	120	211	157	257	128	33	104	74	127	75	271	19	77	120	65	58	84	19	37	19	29	54	53	27	175	65	57
920	CD4.920	1093	1458	171	847	764	1871	985	1066	6197	578	1734	696	1760	2166	2304	3071	1909	1247	1814	1314	2357	1342	1804	1872	2690	1224	543	956	367	602	395	1023	284	932	608	363	665	621	254	479	267	362	580	800	444	1356	823	255
921	CD5.921	152	223	22	185	102	104	85	77	1200	39	385	73	235	270	178	461	533	61	205	199	309	152	272	260	301	141	56	87	93	113	53	214	20	188	120	76	88	141	4	19	10	9	38	41	11	191	108	22
922	CD5L.922	0	1	0	0	0	0	2	0	2	0	1	0	0	6	0	1	1	0	0	0	3	0	0	0	0	0	0	1	0	0	0	0	0	0	0	0	0	0	0	0	0	0	0	0	0	0	0	1
923	CD6.923	134	286	22	148	101	118	121	74	1053	69	411	68	213	227	160	565	542	72	292	178	262	253	281	181	347	147	87	99	99	176	61	286	33	144	194	87	96	104	6	21	18	8	60	86	6	250	83	101
924	CD7.924	169	362	41	157	91	107	216	96	618	65	263	78	154	286	195	164	302	111	252	154	183	202	252	257	397	149	109	235	135	180	119	590	30	218	303	115	237	157	42	73	38	21	142	151	66	316	177	85
925	CD8A.925	394	904	119	213	297	307	736	327	1471	185	841	272	462	881	272	1021	802	327	871	508	473	554	392	530	796	661	259	292	531	251	366	1097	53	215	645	225	322	323	75	96	61	27	276	254	49	398	221	141
926	CD8B.926	107	232	71	81	98	94	329	92	423	57	208	94	108	280	139	191	183	106	197	132	99	142	74	118	203	256	53	163	219	90	127	421	190	119	204	79	157	50	4	10	8	7	94	64	22	105	75	4
928	CD9.928	35628	62558	22137	29527	50170	20366	76971	26744	27888	68760	78998	80917	25615	27653	40685	20980	65600	15732	57872	52338	29545	57603	33578	57992	33334	66904	22829	28468	57887	24080	46854	40842	18106	39391	45486	41931	28040	27187	73961	39655	35247	40287	31926	34061	69115	18140	54336	84010
929	CD14.929	1171	3440	328	1215	1035	2788	2534	1585	3505	788	2274	800	1988	4135	2413	5214	2068	3843	2063	2344	3455	1860	2126	1506	4198	1737	1314	1715	739	746	625	1200	317	676	1009	702	1001	1294	818	1136	390	729	897	1176	1105	1049	1101	783
930	CD19.930	8	3	0	0	35	29	24	18	317	3	12	10	30	29	68	19	205	19	10	44	14	3	24	19	24	69	11	9	8	12	4	1	7	37	10	7	54	41	1	2	5	2	5	2	0	27	2	0
931	MS4A1.931	29	17	2	21	114	49	100	47	1550	2	125	100	147	146	197	107	1045	92	65	207	81	45	119	51	106	416	2	21	56	34	6	10	80	211	21	8	99	282	0	4	4	1	15	9	1	117	10	2
932	MS4A3.932	0	2	0	1	0	1	0	0	2	0	1	0	2	2	1	2	6	2	0	0	0	0	1	0	1	0	0	0	0	0	0	0	0	0	0	0	0	0	0	0	0	0	0	0	0	0	0	0
933	CD22.933	41	87	76	48	181	303	68	91	1008	100	126	62	349	204	266	279	349	207	147	304	188	58	196	337	169	561	185	422	20	215	24	50	63	88	91	98	230	134	19	155	36	800	37	31	77	317	14	61
939	CD27.939	120	163	11	87	127	112	175	65	1017	33	450	77	167	217	231	282	486	126	155	157	137	152	267	117	258	153	36	110	130	116	78	195	31	165	76	52	150	171	9	75	11	67	63	34	11	287	74	8
940	CD28.940	103	250	13	55	88	250	45	60	668	18	143	42	113	121	116	269	338	175	131	121	197	96	110	93	177	82	18	22	33	73	22	32	23	223	27	35	29	31	3	14	3	6	81	15	13	71	41	8
941	CD80.941	1	21	2	12	4	8	14	4	28	4	17	3	13	6	12	17	42	0	15	12	19	17	22	9	27	19	6	3	0	5	1	5	0	8	0	6	1	7	2	3	21	4	3	12	3	8	2	5
942	CD86.942	124	569	33	178	133	326	396	209	713	66	303	119	260	487	369	515	564	234	408	341	576	331	325	519	430	311	84	149	88	82	57	191	58	113	99	98	86	141	36	74	43	34	105	66	48	189	145	49
943	TNFRSF8.943	15	35	4	17	12	39	16	11	63	5	32	8	18	27	33	20	23	33	18	18	34	24	41	46	37	32	10	11	7	28	2	8	3	8	8	18	22	20	11	2	8	13	17	14	11	40	5	7
944	TNFSF8.944	8	38	4	11	24	84	54	47	223	22	98	25	129	82	68	108	89	75	98	45	186	44	102	141	60	119	11	19	8	12	11	37	12	20	6	13	27	22	13	15	10	11	23	15	12	70	11	5
945	CD33.945	57	145	8	39	60	167	125	69	260	41	123	39	126	177	114	226	156	205	156	154	217	107	87	89	181	122	21	62	24	40	27	83	8	25	34	13	44	27	13	32	20	18	40	34	7	92	36	14
946	SIGLEC6.946	16	19	2	5	41	112	21	59	218	22	67	27	54	114	94	160	35	112	35	78	100	28	89	49	96	92	17	4	0	2	2	1	8	6	12	2	5	5	0	6	5	50	24	7	11	42	5	4
947	CD34.947	972	2900	446	1577	2182	4536	1665	2662	6354	2589	3843	1376	5464	3838	4429	2671	2195	2855	3116	2933	4722	2988	4705	2797	4311	3624	2983	1959	1317	2940	1692	1359	539	1793	882	2214	1667	1161	793	1580	1865	1134	1325	2936	2076	2990	1069	806
948	CD36.948	116	1221	27	187	221	1106	504	463	725	297	675	865	800	561	655	284	581	1036	535	406	581	1727	530	666	614	1025	520	67	418	272	292	56	50	66	62	352	114	1591	196	376	193	492	172	334	646	96	514	289
949	SCARB1.949	3483	3616	1298	5816	4337	1852	1743	2420	2417	3618	4316	3394	1942	1767	3764	1349	1928	873	2461	2321	3106	3164	2515	2922	2240	2967	1460	1512	3037	1848	3105	2586	2859	6015	2614	2710	2525	1275	1068	961	437	693	3931	890	1037	1909	3493	588
950	SCARB2.950	20908	36009	17758	41864	27394	29007	25110	26507	31257	35647	33480	55048	25853	22352	33855	28389	26425	12813	36109	27545	35398	32335	25627	36177	28677	35510	12374	16565	37610	15074	30196	22472	29253	52895	21683	21473	21151	33652	10396	14447	10067	11066	20844	11287	14305	16740	37873	11892
951	CD37.951	218	530	45	255	466	590	385	298	2660	173	612	306	694	678	949	834	1022	343	534	483	706	261	492	733	781	710	168	428	227	476	258	546	152	590	316	199	441	632	88	125	65	89	171	179	99	727	270	92
952	CD38.952	1368	3105	573	141	2224	1393	4726	699	4469	9795	8224	9685	1919	1073	4942	1433	5347	214	9840	3948	1688	9845	2194	3848	2479	6662	23	549	2815	1129	4067	3162	5	394	542	3532	1588	77	4133	1303	7203	6328	2593	6492	18717	1092	8485	10117
953	ENTPD1.953	967	3448	567	1580	2083	6815	2993	2736	5367	2091	2659	1579	4463	3864	3941	4674	2971	5710	3624	3278	5151	2912	3720	3631	3881	3569	3426	2115	1390	2654	1624	1200	1111	2150	1609	1325	1572	1514	678	1632	1758	2631	1269	2450	1713	2964	1980	1067
954	ENTPD2.954	701	1144	923	3361	1344	519	1042	508	510	935	2116	2191	896	574	1241	339	823	151	1066	747	832	841	877	1141	565	1270	515	758	829	1202	1503	1879	1016	1960	1341	1126	919	988	75	120	57	191	1043	102	95	879	1595	58
955	ENTPD6.955	15923	13437	5011	10142	12361	4658	8602	5283	4780	11362	14282	11274	4074	4021	6655	4890	8061	2533	8767	7610	6492	9444	6187	9104	6686	10423	5020	5900	13372	8190	10142	10937	5899	10806	14344	9500	10502	10131	3242	2353	1433	1978	9956	2124	2912	7381	10144	3928
956	ENTPD3.956	197	599	267	372	516	634	487	242	545	386	579	371	384	552	363	736	503	233	580	476	498	472	416	777	630	788	2011	2048	308	225	244	729	91	930	1613	193	923	156	427	277	632	540	491	472	1534	168	308	390
957	ENTPD5.957	3769	4688	3153	5986	5910	1677	2180	5498	3037	6533	4846	7544	1390	1831	2531	3776	3490	574	5359	2256	1661	6304	3274	5856	5667	2148	753	1535	3301	532	1288	3671	1223	4959	1375	1313	1904	1174	224	290	174	208	5139	242	251	585	3192	262
958	CD40.958	1278	1660	511	548	1047	1087	1812	826	1766	1019	2493	1130	1459	1564	1163	1233	2134	1051	1807	1364	1545	1180	1556	1953	2149	1437	1175	1765	1269	1215	1250	2436	137	902	1710	1098	1200	1040	1098	1570	954	1170	839	1267	1248	1079	1291	1657
959	CD40LG.959	19	56	3	11	8	20	45	32	479	34	143	13	71	33	31	71	106	12	101	39	114	69	101	46	68	51	7	7	18	51	17	14	15	37	38	15	35	29	1	8	5	2	3	15	0	25	11	43
960	CD44.960	9363	26390	6767	7767	12594	16365	12519	11852	19661	11423	14057	20782	16597	15159	12020	14717	9219	8468	19896	10434	11948	13726	11800	14934	18918	15851	15184	14682	14304	8559	8932	21771	4752	11326	15412	7217	10987	15307	4306	9478	7107	10818	10854	5953	11675	12901	14990	17221
961	CD47.961	7355	20979	6901	4571	9695	11267	13622	6311	10715	10256	14151	14325	9322	8140	8263	9446	13109	5731	14909	11392	9614	13966	8947	11254	12209	11496	7736	10624	14167	6406	9299	12178	3323	7899	12526	7929	8140	9279	2207	3583	3083	3848	9689	3546	3527	5650	11429	3980
962	CD48.962	237	466	68	219	376	441	1547	295	2419	157	631	278	536	1018	734	837	2093	529	623	736	629	606	755	563	731	892	116	377	283	394	235	525	126	402	374	147	278	478	33	63	43	53	164	164	73	538	187	124
963	CD53.963	447	1012	105	606	618	987	1278	684	3747	448	1313	469	980	1750	1227	1728	1901	986	1576	1132	1944	1125	1395	1459	1642	1411	283	540	433	551	458	842	399	565	523	268	540	705	110	281	132	157	415	307	173	862	412	264
965	CD58.965	295	648	146	251	335	368	694	220	370	284	460	359	254	362	197	410	645	567	501	420	341	540	405	308	450	663	297	294	285	184	265	295	299	234	366	158	332	395	174	266	183	251	228	224	347	184	193	375
966	CD59.966	20972	35956	9422	15189	24685	45614	41675	18687	30304	20888	24396	24558	26142	30002	24645	26901	28038	31094	29300	29065	30221	28656	24634	30815	29514	38052	19911	26782	23423	24808	21067	22707	10312	21807	25646	23521	22215	21383	22464	39809	19129	23106	17996	23153	30891	24084	22351	30522
967	CD63.967	21920	39206	11439	24643	31603	27779	55350	19556	25551	25874	36001	28971	28384	30886	23163	24917	36498	34897	29648	28736	23666	32831	24902	33485	26703	42151	25629	32736	36674	27650	31612	33515	39070	38191	38788	26714	41442	36168	31832	27513	21939	26438	27421	25704	39175	24281	23586	43655
968	CD68.968	700	2662	227	2116	1177	2878	1735	1677	4576	772	1855	794	1782	4172	2419	3905	2509	1935	3493	1670	3805	1959	2077	3165	3387	1509	881	1196	580	721	866	2010	540	1324	725	529	813	1183	274	524	274	462	1100	726	390	1617	824	288
969	CD69.969	123	1310	30	373	220	783	794	566	1817	137	949	94	513	1395	231	1001	911	1174	729	930	870	388	434	263	525	1317	378	162	237	251	160	289	89	85	646	94	278	119	32	82	96	33	64	86	29	131	92	167
970	CD70.970	3	0	0	5	6	1	3	2	22	1	3	1	6	13	4	13	28	2	1	5	8	7	1	9	5	5	1	4	2	24	1	3	12	4	3	0	4	8	5	0	2	7	1	2	0	5	2	4
971	CD72.971	31	96	16	34	60	49	124	29	258	27	127	40	79	59	69	119	139	27	95	108	70	69	105	125	91	142	33	63	32	81	25	68	21	49	64	35	57	53	10	29	16	16	23	18	14	94	25	23
972	CD74.972	99310	65607	7116	49575	36816	52009	53347	40747	142927	25375	66709	27114	79722	83244	75249	76010	60788	38926	70927	57635	58703	55660	72254	71780	86072	49808	22482	59564	36836	57770	34730	99565	24046	50634	43097	31959	51449	60962	34306	88986	25222	31763	35182	33591	33659	96393	33994	30194
973	CD79A.973	95	56	1	59	400	81	95	82	1818	22	483	77	218	189	367	242	811	104	52	186	143	137	228	86	136	508	5	58	140	175	33	25	61	253	35	19	477	422	2	159	1	18	38	6	4	257	20	3
974	CD79B.974	86	215	13	50	314	192	332	159	1412	105	227	143	237	358	433	203	836	342	171	371	218	370	406	184	340	546	99	99	185	288	163	121	88	217	46	95	192	219	24	75	46	53	58	101	87	292	68	33
975	CD81.975	32634	60056	18287	39089	46576	62246	48564	32384	42645	36535	59353	41542	54515	46935	49012	50577	26683	49482	41647	42377	48073	40643	39262	53786	48321	59424	42239	70655	57198	60900	58561	50640	26446	55945	54829	48148	69700	53184	156582	138484	85641	80082	37255	114407	180486	48594	45912	164879
976	CD97.976	2994	4282	1006	1296	1467	1857	1045	1285	3728	1258	3198	3190	2112	1831	1938	2369	1458	1678	2392	1574	2956	1503	2461	1642	3259	1156	2232	2115	2616	2496	1533	1981	178	3102	2159	1687	2112	2195	387	946	385	635	2698	701	509	1440	1549	527
977	CD151.977	17142	26263	9940	18707	21842	31303	29516	11513	13396	27012	26488	25011	19081	19545	8995	13739	14750	28335	24468	15913	17858	19782	21840	22805	15288	32518	20552	23844	34129	36683	21834	22692	15046	25430	36814	33104	39243	19994	9574	14810	11927	11132	20531	18068	18467	20183	20382	15088
978	CDA.978	16	69	8	42	152	207	147	116	185	123	46	31	152	122	197	65	58	243	76	130	184	92	177	152	180	126	117	37	90	285	212	46	128	68	23	61	125	92	20	25	39	26	45	30	53	143	35	8
983	CDK1.983	126	260	32	1388	124	83	254	118	229	59	115	162	139	162	139	157	265	57	174	177	173	156	125	149	261	186	72	71	120	108	113	94	781	712	91	43	64	497	359	641	404	632	63	310	452	198	115	365
984	CDK11B.984	1681	2812	862	1912	1704	2982	1062	1491	1995	2039	3030	1510	2498	1882	1822	2480	1056	2183	1999	1635	2001	1586	1875	2527	2212	2349	2216	2956	1931	2795	2298	2430	1761	2200	2900	1940	2730	2542	2105	2024	1270	1552	1812	2034	2270	2327	2093	2613
987	LRBA.987	5837	9459	10160	10136	7471	5859	3923	6815	8332	9944	12229	10332	4618	4125	7859	8172	5182	1512	10653	5332	7726	8175	5263	8099	9189	5551	5466	5249	5775	2519	4711	6206	6004	6645	9277	4031	8698	6735	3559	5369	2678	3306	12082	2824	4953	2927	8160	5121
988	CDC5L.988	1975	4221	1498	2751	2900	3610	3354	2580	3601	3293	4088	4219	3388	2743	3279	3274	2979	2322	4386	3394	3704	3528	3015	4475	3307	4260	1974	2326	2421	1766	2293	2561	2664	3127	2380	1886	1857	2642	1599	2472	1511	1636	2478	1665	2194	1942	3284	2406
989	SEPT7.989	3997	9055	3063	5633	6696	14025	11192	7004	11879	6819	8281	7365	11629	9823	8935	13612	8851	15500	9470	11191	11301	8644	8828	9682	9959	14584	7291	6450	5960	7257	5967	4874	6487	7499	5328	5199	6161	10550	3311	5754	4189	3959	5003	5454	4857	6909	5952	4635
990	CDC6.990	96	292	26	1054	143	63	208	130	269	168	130	297	96	79	145	92	124	35	121	125	145	106	98	142	218	212	142	70	188	81	69	172	251	460	130	24	94	110	196	197	130	129	160	159	188	150	154	335
991	CDC20.991	93	152	4	1467	69	48	101	63	128	21	82	65	30	91	44	60	87	25	65	66	52	74	65	49	142	105	29	30	54	50	68	39	267	558	52	10	31	193	25	120	20	35	62	46	49	119	42	20
993	CDC25A.993	79	252	27	410	103	106	136	168	201	121	144	193	124	124	129	85	215	74	263	107	94	127	160	134	115	110	57	87	100	151	220	225	265	227	172	125	172	118	49	41	122	90	82	41	48	119	138	40
994	CDC25B.994	504	1847	201	1098	467	1168	568	776	1574	518	1575	423	1147	1020	750	1164	828	1333	1060	679	1288	914	701	1520	1090	890	921	894	435	780	697	899	1193	965	1112	865	989	926	573	752	573	750	668	796	633	668	389	860
995	CDC25C.995	18	21	3	197	24	9	5	10	13	1	10	13	6	5	3	7	20	4	10	11	8	5	4	9	12	17	6	1	4	9	5	11	65	91	10	1	4	37	0	8	3	0	9	4	2	24	13	3
996	CDC27.996	1867	4616	1488	2404	2679	4831	3281	2972	4563	3236	3314	3311	3535	3403	3343	4380	3082	2881	4091	3827	4006	3373	3202	3590	3907	3689	1874	2431	2511	2119	2353	2430	2696	3102	2265	2028	1868	2263	1504	2528	1663	1778	2278	1830	2089	2088	2923	2127
997	CDC34.997	1670	2183	801	2532	1884	2257	2679	1298	1746	1879	2539	1904	2367	1966	1732	1608	1627	2468	2164	1868	1581	1974	1738	2204	1605	2890	2016	3266	2427	3263	2779	2515	2624	2923	3097	2125	2986	4426	1677	1406	1216	1116	1919	1934	2153	2530	2536	1814
998	CDC42.998	9006	20282	6823	11991	12499	15697	26985	10340	14360	13285	14566	16210	11947	14103	12536	13402	21529	16191	17587	17387	13204	18183	12091	15606	14048	19475	10024	11733	14955	9905	11557	15281	9944	15133	14189	10683	11817	10074	6862	11367	5820	6607	11921	7863	8243	8999	11904	10110
999	CDH1.999	35354	45348	25792	71224	32896	13768	25011	27283	27246	52676	57599	65357	19253	19215	40858	17742	27320	3760	46117	26208	29768	37565	24686	38680	32394	31053	16270	22623	48267	13774	37934	44532	13316	55822	33833	28972	26389	15965	17817	26674	12304	16195	35251	15161	21326	16080	52616	19676
1000	CDH2.1000	22	269	162	107	94	828	108	391	464	755	899	94	970	932	429	2393	609	426	1454	733	482	1029	865	775	1828	482	361	1002	135	394	71	70	179	349	165	55	291	166	34	195	165	1507	102	364	113	138	312	98
1001	CDH3.1001	4909	6498	1733	4576	3064	2933	3832	3360	7156	3472	4949	7656	3760	5115	6264	3571	2579	1643	6631	3496	6209	3108	6352	5611	5384	4723	1816	4460	3370	4071	2708	4641	585	4443	3769	2956	3429	3854	737	1546	766	1931	3886	1335	1253	6394	7140	523
1002	CDH4.1002	5	51	15	2	44	8	0	3	12	6	10	0	8	0	0	3	12	2	23	6	1	33	10	7	12	3	22	22	5	3	19	28	17	9	128	12	110	11	13	32	86	92	24	338	76	8	4	13
1003	CDH5.1003	451	1421	161	825	1264	2449	549	1791	2393	1203	1389	742	2595	1868	2198	1144	836	1282	1409	1007	2318	1403	1990	2023	2446	1256	1060	777	606	1732	1056	497	440	843	278	1119	822	798	387	643	801	710	688	1255	1174	1636	668	428
1004	CDH6.1004	26	143	18	29	113	259	58	115	170	253	707	80	119	168	188	118	198	152	170	97	377	193	185	273	373	194	93	35	89	103	107	20	27	38	20	261	79	37	34	69	60	72	79	49	64	136	128	5
1005	CDH7.1005	42	154	59	131	72	18	72	62	203	24	147	76	38	131	80	121	120	19	95	57	175	102	87	42	132	123	43	52	42	11	16	51	156	191	117	7	31	27	4	2	21	7	55	4	22	19	115	3
1006	CDH8.1006	3	38	12	4	14	71	16	28	29	8	38	73	19	31	13	24	5	50	102	30	23	20	8	21	40	41	206	62	27	13	7	29	0	17	32	17	12	0	23	100	175	110	13	293	79	31	38	60
1007	CDH9.1007	0	1	1	0	1	1	0	0	0	1	0	0	0	3	0	1	4	0	6	0	0	0	0	0	6	0	0	1	3	0	0	7	0	0	1	0	0	0	0	0	0	0	0	0	0	0	0	0
1008	CDH10.1008	43	415	75	311	250	748	390	458	1193	132	353	235	823	552	739	2448	114	594	224	586	1638	108	329	605	287	693	63	71	51	195	81	45	512	113	47	64	161	99	4	5	5	3	41	9	3	336	97	0
1009	CDH11.1009	651	2071	502	3193	1556	7193	811	1393	4800	1573	1984	675	2881	1826	2277	3539	971	3219	2443	1665	4876	1446	2248	1718	3961	1265	1574	1186	591	1901	829	219	477	2553	781	1092	930	2820	188	895	735	528	1141	1943	663	1424	1427	315
1010	CDH12.1010	3	11	0	0	3	22	3	4	6	9	11	3	5	2	0	4	4	7	13	14	2	9	6	3	7	8	11	7	1	9	8	4	7	1	21	7	20	6	8	9	18	22	2	7	9	2	7	11
1012	CDH13.1012	398	2088	376	806	573	1403	611	289	631	406	541	336	551	643	299	541	355	457	762	277	617	355	719	774	873	452	596	683	554	236	440	1081	169	1111	458	573	402	609	71	311	196	293	328	145	200	297	474	124
1013	CDH15.1013	20	2	0	7	4	340	22	2	10	26	4	10	38	0	35	5	5	94	3	19	23	6	2	3	0	11	3	3	77	10	3	1	6	8	2	10	0	2	2	7	1	1	3	43	1	0	5	6
1014	CDH16.1014	0	1	0	1	1	1	1	1	0	1	1	0	0	0	0	0	3	7	3	0	0	4	1	0	38	6	1	11	4	3	0	4	0	0	0	0	1	1	81	264	84	188	0	75	175	0	0	803
1015	CDH17.1015	205	131	10	376	163	287	52	199	117	95	85	24	122	113	107	223	65	139	114	87	127	260	68	153	66	117	109	49	25	54	57	45	23	48	153	35	62	38	12	52	38	24	117	92	54	73	68	30
1016	CDH18.1016	44	131	4	0	25	114	1	21	7	13	4	5	32	33	33	59	16	115	6	45	1	6	3	24	7	3	30	13	3	10	14	1	22	0	41	12	27	0	6	2	10	6	2	1	32	11	25	3
1017	CDK2.1017	1170	2806	693	1849	1359	1422	1628	1206	1586	1023	1523	1553	1355	1286	1226	1312	1310	1336	1493	1418	1420	1511	1299	1365	1556	1723	1096	1272	1245	996	881	1427	1359	1858	1524	1130	1096	1289	938	937	915	877	1253	951	1237	979	1148	1459
1018	CDK3.1018	466	1145	290	405	676	111	394	234	211	350	619	597	180	200	198	237	453	120	402	445	314	470	363	316	313	539	534	328	361	422	379	644	588	381	991	373	376	284	312	130	183	329	338	216	280	574	388	412
1019	CDK4.1019	3601	6491	2572	7525	5284	4550	8210	3307	4606	4048	5773	5523	4396	5052	4584	4126	4983	4953	5338	5571	4401	5088	4542	4967	4369	8160	3518	5390	5704	4271	4373	5194	4129	7522	5231	3593	4481	7356	2133	3044	2035	2282	4298	3124	3239	4106	4312	3701
1020	CDK5.1020	604	718	295	746	772	542	1283	548	516	779	874	914	676	670	599	496	606	539	600	776	569	756	515	778	545	972	511	617	807	666	935	571	702	1036	865	462	805	1183	581	723	374	613	685	579	911	711	604	818
1021	CDK6.1021	2573	3635	820	1204	1912	1610	843	2114	3026	2249	2317	3533	1747	2058	2035	2464	1491	661	3497	1627	2587	1876	2095	1851	3700	1739	1074	1114	2306	1440	1623	1868	445	931	1357	1539	946	10539	750	2202	1229	1082	1403	1698	1243	1738	3144	1849
1022	CDK7.1022	698	1413	546	1312	1133	670	1367	608	896	960	1269	1295	716	686	782	810	1161	704	1262	1033	874	1083	831	1284	889	1409	610	842	905	729	793	1019	1503	818	1039	621	965	1725	532	725	440	565	771	491	803	661	787	815
1024	CDK8.1024	273	720	198	521	571	1038	661	391	505	493	604	473	615	539	375	641	501	804	587	612	432	684	522	559	554	582	436	526	266	394	412	358	321	572	403	320	312	596	525	619	516	486	406	690	741	324	409	803
1025	CDK9.1025	2166	4770	1389	2324	2069	2796	1980	2041	3024	2529	3861	2700	2839	2482	2502	2404	2118	1969	3088	2558	2724	2699	2457	2803	3158	2543	2530	3432	3045	3491	3112	3476	3202	3041	5219	2118	3553	3124	3215	3204	2194	2722	2435	2903	3722	2612	2575	3669
1026	CDKN1A.1026	2766	44233	1096	4123	4358	13458	4590	14855	8413	2918	10125	2720	16993	13575	5449	7028	8558	6341	7719	4334	19181	5870	3699	9063	7607	9291	7757	5684	5439	7360	5331	12188	6463	5583	16387	21168	10452	5557	3713	8832	3471	2839	3916	3173	1817	4284	2993	2655
1027	CDKN1B.1027	4957	3705	2605	4235	4040	4274	6240	2483	5109	4717	6708	5060	4237	3520	4276	4771	5867	3321	5369	4810	4221	6992	4122	4414	4974	4951	2840	3615	4029	2214	3766	3903	4615	4869	5436	2236	3016	3878	2614	3555	3082	3069	3200	3295	4767	2214	4298	4264
1028	CDKN1C.1028	977	1859	483	1246	848	1699	1815	915	1366	1701	2712	1758	1951	1758	1740	1261	1377	1569	1956	1722	1338	1500	1111	2037	1446	2030	2195	2162	1173	1296	2106	1857	689	1499	3197	1242	2311	855	1046	945	1242	672	1088	1020	1156	1573	2107	1029
1029	CDKN2A.1029	28	33	15	103	29	205	55	24	167	44	44	36	121	64	90	79	63	137	38	42	150	62	29	23	73	40	44	63	23	63	38	50	123	269	57	17	60	997	4	26	18	14	42	44	30	77	30	4
1030	CDKN2B.1030	283	1204	166	519	286	2047	519	828	1448	878	757	552	1210	695	785	1059	642	1116	1043	558	2305	964	910	589	1316	653	704	636	324	823	359	1187	596	952	717	402	521	706	77	348	270	160	403	417	205	805	551	315
1031	CDKN2C.1031	323	702	174	614	600	1419	691	360	472	318	527	168	823	819	390	1020	571	1193	514	722	382	516	531	448	660	545	755	713	376	865	621	262	445	740	641	358	754	1622	300	685	613	577	324	1053	832	325	315	556
1032	CDKN2D.1032	163	903	81	260	192	482	271	142	312	179	301	157	344	292	177	291	258	398	216	267	275	208	164	233	278	336	384	378	212	297	249	245	171	246	438	300	364	390	117	148	149	109	157	177	132	231	144	209
1033	CDKN3.1033	20	50	1	514	28	56	79	16	41	21	27	22	25	49	14	34	61	48	25	53	32	28	31	21	44	33	14	21	28	11	19	22	123	206	16	4	12	99	13	6	1	8	18	6	4	19	22	5
1036	CDO1.1036	166	652	88	80	977	1044	885	550	724	313	659	1489	810	610	1521	937	202	789	507	1339	1016	590	904	654	841	1710	532	1504	448	594	596	31	198	2056	275	402	460	236	22051	10441	9602	12156	160	8598	16224	760	1387	18353
1038	CDR1.1038	1	4	2	4	1	28	1	12	19	2	5	6	15	11	6	79	5	17	14	25	55	7	9	4	17	8	5	4	0	0	6	2	4	6	6	3	10	1	1	3	1	2	1	0	0	0	0	0
1039	CDR2.1039	920	2065	655	1588	1232	3819	1418	1333	2529	1330	2152	1225	2295	1821	1542	2545	1622	2912	1677	1889	2604	1665	1678	1972	2047	2024	1887	1600	1052	2101	1223	1218	1690	2167	1683	1532	1599	3077	1354	1184	1013	1310	1082	1474	1760	1267	1291	1880
1040	CDS1.1040	2401	3612	1600	2345	2452	1024	2493	1608	1796	3862	3648	4424	1257	1240	2513	1250	2566	237	3489	2250	2118	3445	1986	2535	2134	2492	981	1803	3059	1101	2167	2807	1083	3001	3168	1971	2461	2356	2431	2778	1211	1863	2187	1110	2658	999	3001	2335
1041	CDSN.1041	21	40	11	13	32	43	30	15	19	24	31	9	13	10	9	11	34	15	51	39	15	44	14	21	79	35	34	15	21	29	12	29	2	20	36	53	13	46	60	126	82	150	26	50	111	5	29	140
1043	CD52.1043	157	562	42	226	311	252	977	229	1950	109	598	214	443	647	435	509	1918	264	484	552	382	452	628	390	1228	944	106	373	311	491	161	552	152	398	357	169	376	378	268	19262	763	2537	190	437	515	586	117	4135
1044	CDX1.1044	0	2	0	0	3	0	3	3	23	1	6	1	4	7	5	5	11	6	5	1	3	11	4	1	7	9	1	5	1	0	3	3	10	7	0	0	5	2	0	1	1	0	1	2	2	0	0	0
1045	CDX2.1045	50	191	157	4	39	0	80	7	33	87	518	30	29	53	73	10	31	3	68	21	28	265	9	1	15	7	48	130	21	24	46	65	2	83	515	78	72	3	2	4	0	3	91	0	5	132	15	3
1046	CDX4.1046	0	0	0	0	0	0	0	0	1	0	0	0	0	0	0	0	0	0	0	0	0	0	0	0	2	0	0	1	0	0	0	0	0	0	0	0	0	0	29	1	5	4	0	3	14	0	0	52
1047	CLGN.1047	1942	1130	1292	1227	2645	863	4514	1896	1074	5604	5851	7619	1833	825	1823	1627	2006	358	2355	3165	1981	4370	1074	4721	1164	3541	1751	1631	3793	1126	3390	2268	2348	1136	2216	2763	2932	7512	266	67	116	427	4932	121	203	642	2894	155
1048	CEACAM5.1048	84	208	3	133	36	23	25	53	9	25	164	5	148	145	11	58	438	4	749	8	3	131	122	139	290	11	274	26	103	37	16	484	68	127	37	2	11	18	0	3	0	0	7	3	0	16	7	1
1050	CEBPA.1050	2090	2357	1581	2464	1939	1341	2728	1387	1501	2651	2452	4169	1087	1996	1499	1483	2065	631	2277	2396	1665	3015	1512	1415	1605	2696	979	2962	3126	2051	1993	2759	976	1782	2615	1644	1269	3528	400	496	297	412	1227	699	527	2719	2969	696
1051	CEBPB.1051	1730	6526	374	1464	1006	2170	1263	2516	2662	1168	3930	684	3914	2905	1264	1719	1765	2200	3696	1342	3937	2096	2167	3618	2995	2264	3080	2833	2129	2463	1726	3506	3471	1492	9064	2327	4582	3448	2732	1821	2078	1668	2419	1503	1345	2633	1209	2383
1052	CEBPD.1052	3268	8527	327	2774	821	3347	1853	7000	5620	2429	12218	351	10041	5362	1386	2014	3362	5103	5897	1792	8073	5251	3148	3791	4727	4017	9544	3170	1926	3231	4121	3917	7322	2164	7599	4262	7700	11297	1006	2059	1911	719	4538	1310	769	3209	1295	1947
1053	CEBPE.1053	0	4	0	2	0	1	4	0	12	1	6	2	3	2	1	4	1	1	4	3	2	2	5	2	6	8	2	1	0	1	1	2	0	0	1	2	0	1	0	0	0	3	3	1	3	16	0	0
1054	CEBPG.1054	1701	3911	1002	2051	1575	2661	1978	1738	1998	2166	2707	2871	2309	2212	2482	1996	2419	1772	2705	2153	2042	2554	1887	2642	2508	2430	1744	2046	2444	2342	2008	2530	3061	2605	2609	2061	2011	3066	1443	1220	1014	1168	1626	1120	1315	1812	2226	1766
1056	CEL.1056	68	3904	165	12	218	77	108	162	114	72	175	257	117	335	105	194	66	45	465	175	100	99	66	233	146	315	752	1071	318	375	175	717	30	111	1614	85	533	29	191	830	148	132	32	263	307	328	212	127
1057	CELP.1057	0	106	1	0	0	0	0	1	0	0	1	2	0	0	0	0	0	3	1	6	0	0	0	0	0	0	0	37	0	1	0	0	0	0	0	0	1	0	1	2	0	0	0	1	0	0	0	0
1058	CENPA.1058	13	28	0	220	10	4	25	12	12	10	2	18	4	10	3	13	29	2	2	4	12	10	15	11	19	6	1	3	5	7	15	8	98	96	5	3	10	152	4	9	1	6	8	0	0	13	10	4
1059	CENPB.1059	4739	7631	2850	4014	4087	7992	3264	3770	4721	4481	6706	3937	5837	6150	4714	5204	4132	6626	5701	4713	4572	5331	4619	5274	6008	6510	6025	7148	5537	8574	6128	6959	2830	5074	6192	5634	6610	6140	4776	4805	3336	3743	4782	5246	6393	7709	6455	5845
1060	CENPC1.1060	787	2169	622	737	1004	1009	1053	977	1738	1253	1887	1557	1098	847	1006	1315	1356	784	1994	1482	1393	1274	1476	1903	1760	1539	864	884	492	585	587	1005	578	758	989	526	685	779	671	902	756	660	714	702	1095	602	1288	1108
1062	CENPE.1062	49	142	25	689	62	138	59	107	150	76	91	63	92	83	55	198	61	75	136	65	127	55	95	123	169	103	74	44	36	54	65	40	261	234	52	34	52	127	29	47	45	41	53	31	43	100	92	31
1063	CENPF.1063	196	366	44	1831	139	144	49	228	372	117	151	221	135	189	177	281	137	74	241	87	258	103	159	177	478	67	85	61	76	91	104	104	1057	956	92	52	103	798	20	74	27	62	166	38	31	263	190	33
1066	CES1.1066	2971	3533	2180	2012	7501	13182	5619	3213	8504	2107	908	4121	10995	6863	4360	11017	4123	6735	2310	6271	10866	764	4262	6457	5733	6562	3963	7628	1936	7595	4732	6071	1464	3580	2671	3502	5859	3089	404	980	1276	1026	1111	6380	703	6628	2633	218
1068	CETN1.1068	0	0	0	0	0	0	0	0	0	0	0	0	0	0	0	0	0	0	0	0	0	0	0	0	0	0	0	0	0	0	0	0	0	0	1	0	0	3	0	0	0	0	0	0	0	0	0	0
1069	CETN2.1069	2177	4080	1525	2155	3678	6634	7166	3205	3693	3591	3827	3907	5031	4780	4176	5100	3787	6828	3648	5486	4132	3541	3404	5443	3241	8592	3491	4127	4182	5594	4617	2686	4386	4450	4270	3441	5383	5216	2740	4905	2540	2919	2751	3996	3846	4771	3156	3892
1070	CETN3.1070	515	1176	532	762	888	679	1509	557	745	757	1050	1031	607	824	585	915	1183	856	1121	1124	776	847	757	1024	754	1586	725	647	768	656	803	1009	1244	1039	1182	442	858	530	430	683	424	492	555	428	591	617	717	641
1071	CETP.1071	5	7	0	2	15	7	13	8	57	6	21	12	50	27	25	8	77	5	6	18	18	14	14	10	13	11	1	1	2	32	14	12	18	13	3	3	5	10	3	2	13	20	10	12	18	26	7	2
1072	CFL1.1072	23487	45346	13523	36670	30375	34014	39807	25434	29100	29619	39119	38545	33873	29596	33694	25907	26270	31162	29013	31309	29034	29903	24476	35123	25921	38863	25764	36599	41564	39540	37352	38970	30113	54441	41286	33861	43019	50090	26434	27147	16364	16699	33769	23435	32333	32545	30340	26538
1073	CFL2.1073	2216	7200	1991	2657	6013	31813	15349	8008	7647	4478	4698	3280	15530	9635	10272	17027	5514	34888	5992	12620	9937	6599	6210	7123	6101	17417	9900	5588	5995	11402	6419	969	4540	4380	3839	6693	8225	7534	1880	4495	4139	2882	3640	6339	3315	8246	5124	2722
1075	CTSC.1075	887	2310	249	1428	1539	2459	1874	1751	5500	892	1730	723	1894	3025	2090	2796	2110	2018	2215	1933	2795	1950	2431	1745	3417	2139	954	995	585	999	734	1227	873	1342	644	640	1096	1044	1894	913	1036	1937	887	1693	2629	1359	745	2297
1080	CFTR.1080	2563	2321	201	2163	576	105	471	1005	3201	371	1202	50	531	1216	133	2645	2123	960	2578	902	30	1964	3279	1721	5820	844	143	373	524	61	185	1031	14	447	594	65	424	1122	78	238	18	31	1421	21	48	233	846	141
1081	CGA.1081	7	27	15	2	24	4	0	4	3	6	9	1	0	17	0	3	4	5	142	0	4	17	4	8	19	6	9	12	11	3	31	42	135	432	29	0	44	6	23	206	15	21	21	0	14	0	0	80
1082	CGB.1082	0	0	0	2	2	0	4	3	1	0	1	0	0	1	0	0	2	0	0	0	0	0	1	0	0	2	5	1	1	0	1	1	0	0	4	1	6	1	0	0	0	0	10	0	0	0	4	6
1084	CEACAM3.1084	1	8	0	6	1	8	1	1	13	2	1	1	4	13	5	4	15	5	5	1	5	5	8	5	22	4	0	2	1	1	0	2	0	0	1	0	3	0	0	0	1	0	1	1	0	2	3	2
1087	CEACAM7.1087	39	28	0	4	2	9	5	11	3	0	58	2	22	13	0	13	75	0	28	12	0	14	31	14	54	0	19	7	24	6	4	420	4	27	27	2	10	8	0	1	0	0	1	1	2	4	1	1
1088	CEACAM8.1088	0	0	0	0	1	0	0	0	0	0	0	0	2	0	0	0	0	0	0	0	0	0	0	0	0	0	0	1	0	0	0	0	0	0	2	0	0	0	0	0	0	1	0	0	0	0	0	0
1089	CEACAM4.1089	7	7	0	3	8	6	7	2	19	1	8	1	9	17	10	9	6	4	15	15	28	4	21	78	22	4	5	2	0	8	9	10	2	3	2	1	12	6	0	0	1	0	4	1	4	15	16	1
1101	CHAD.1101	154	178	22	16	49	29	22	19	59	24	138	34	70	39	14	23	33	10	58	43	106	60	57	25	69	21	98	146	106	20	66	94	2	27	245	77	106	30	30	29	31	45	37	43	49	34	61	45
1102	RCBTB2.1102	1208	2167	638	923	1517	3001	2137	1318	2194	1792	2232	2203	1906	1684	2026	2181	1477	1865	2310	2110	2002	2482	1748	2243	1954	2397	1205	1210	1391	1301	1271	1379	624	1300	1447	1057	1097	834	2004	3206	1702	2417	1076	1963	2340	1344	1656	2248
1103	CHAT.1103	0	4	0	0	0	0	0	1	0	2	0	0	0	3	1	0	0	0	0	0	0	0	0	0	0	0	5	0	0	0	0	0	0	1	0	0	0	0	0	0	2	1	0	1	0	0	0	3
1104	RCC1.1104	793	1330	176	2615	1055	388	545	424	923	733	902	801	562	632	551	487	609	255	735	745	635	707	554	387	894	514	158	661	1081	555	726	818	1950	1917	427	353	899	1099	377	725	341	320	787	636	755	765	687	996
1105	CHD1.1105	1140	3361	865	1653	1329	2305	880	1686	3071	1628	2196	2082	1954	1598	1649	2474	1506	1228	2822	1573	2670	1860	1724	3357	2931	1545	1214	1239	1001	1201	1015	1583	1702	1464	1809	1394	1159	1088	1235	1189	1194	1315	1236	1286	1209	1010	1876	1536
1106	CHD2.1106	5592	11557	4072	6319	5053	8675	1839	5371	8968	6724	10655	6938	7665	5218	6940	8624	4163	4028	10023	4627	8842	6183	6471	10131	10325	6949	4940	6001	4545	5054	5494	6873	4368	5055	6002	5927	4597	4321	4086	6006	4114	4854	5938	5089	6313	4665	8820	7116
1107	CHD3.1107	19122	35268	12564	14983	14034	19048	5665	17797	20049	27495	41112	17686	16132	16307	16942	24226	10888	13322	29083	14869	27771	18296	16457	24214	27901	21243	13829	14215	12605	15593	20832	18907	11469	18091	19279	15344	14666	7879	10797	11865	9408	8888	18945	10384	17077	17755	21823	13521
1108	CHD4.1108	9244	16719	6847	14141	8633	19970	4216	9765	15130	9898	14821	10186	14301	12303	11593	14280	5508	9375	14003	8112	14814	8149	9279	12772	15442	8231	10112	14617	8686	9208	8599	11522	6763	14773	11371	9499	8851	12162	11133	14619	8653	11659	10708	13849	14248	7855	12183	12272
1109	AKR1C4.1109	0	0	0	0	0	0	0	0	0	0	0	0	0	0	0	0	0	0	0	0	0	0	0	0	0	0	0	0	0	0	0	0	0	0	0	0	0	0	0	0	0	0	0	0	0	0	2	0
1111	CHEK1.1111	196	347	198	613	271	184	364	208	378	227	408	391	216	227	231	256	361	212	329	256	224	346	229	321	405	492	256	749	258	197	247	328	166	340	332	183	299	587	5108	5031	2966	3108	236	3024	9249	258	314	8068
1112	FOXN3.1112	4411	9993	4434	4095	5556	17266	3756	6476	8884	6216	7935	5990	9875	7188	8067	12024	4364	7833	9164	6674	9709	5692	6033	7009	9076	6010	6508	6233	4883	6267	5047	5432	4328	6952	4883	6102	4934	7585	4158	4972	4249	3610	5051	5679	5190	5422	7054	3757
1113	CHGA.1113	3989	1842	1528	52	1436	788	271	1747	1599	1016	1720	176	67	5425	36	1188	1121	1497	4573	550	465	1011	1699	2265	6933	669	2712	2033	1046	4612	2312	11069	51983	46067	3158	620	2218	792	9	16	10	8	913	52	14	164	1245	1
1114	CHGB.1114	223	384	196	74	144	244	476	1255	1095	295	589	120	2844	673	994	1584	204	348	1455	181	3387	250	382	2265	996	4067	8427	434	153	450	681	635	1621	3912	372	136	915	96	1382	435	1106	880	194	628	1306	440	311	1288
1116	CHI3L1.1116	79	125	25	210	24	495	118	96	711	12	38	31	76	431	95	640	221	18	652	62	288	346	178	194	331	46	10	84	47	186	24	139	66	493	46	13	49	360	9	65	13	667	173	7	32	56	64	43
1117	CHI3L2.1117	1556	212	3	190	56	201	654	305	1031	73	107	163	695	1097	631	555	201	100	3011	204	267	51	578	6256	257	287	20	52	65	82	62	31	8	101	22	21	139	148	10	42	1	33	162	5	6	738	77	74
1118	CHIT1.1118	3	133	10	186	27	11	84	114	213	7	15	16	24	24	177	753	1697	1	146	22	1442	71	270	4	222	5	2	24	3	65	15	51	12	1015	16	4	260	306	3	15	5	201	50	1	1	102	6	5
1119	CHKA.1119	2162	3057	1001	3919	2386	1013	2137	1357	1633	2320	3465	3068	1961	1175	2284	1142	2037	662	2708	2423	2156	2586	1844	4383	2210	3796	1270	2980	2683	2277	3559	3729	4684	4591	3717	2986	2149	5159	4602	2678	3511	3134	1650	2112	6842	2635	3048	7830
1120	CHKB.1120	885	1264	385	1118	1061	485	1543	535	894	1094	1721	1020	811	700	558	625	1491	591	1208	1098	600	1532	995	1206	1012	1585	622	983	1019	970	971	1131	492	708	1355	983	854	791	448	496	496	509	842	462	667	539	899	765
1121	CHM.1121	1051	2491	819	1127	1686	2493	2755	1535	2403	1935	2457	2498	1706	1632	1918	2377	2293	1424	2625	2374	2264	2585	1913	2505	2248	2302	879	783	1193	1089	1329	1084	973	1220	865	1238	731	1404	623	1154	862	826	1352	966	1118	844	2036	1045
1122	CHML.1122	363	961	345	949	477	815	229	360	627	559	412	873	578	460	535	684	436	380	735	435	541	394	485	482	730	423	366	285	341	268	345	296	648	1029	376	299	272	543	112	303	250	208	479	202	191	255	607	184
1123	CHN1.1123	190	549	176	369	646	3590	2435	1543	2103	560	1140	545	3400	2718	1805	3614	743	2947	825	2072	2547	654	1055	2283	705	3176	502	651	530	2001	753	243	1409	666	386	723	1015	595	238	711	508	683	264	896	1226	1969	679	876
1124	CHN2.1124	338	984	195	1539	817	1861	759	664	958	512	1000	732	801	563	902	979	605	552	653	1029	703	367	686	967	402	925	555	483	338	949	1132	97	1657	1354	619	904	707	1052	60	163	433	317	292	216	193	945	749	140
1128	CHRM1.1128	10228	7332	6809	1610	9808	3092	9941	4579	3579	13482	15715	16818	4956	3374	7982	2342	7217	627	8342	7140	4561	12031	7638	7022	3361	9312	2484	4558	11817	10367	10738	12575	1154	3623	12006	13467	8721	2089	38	41	4	7	9647	6	19	7446	15673	17
1129	CHRM2.1129	0	0	0	0	2	21	18	101	42	8	83	22	248	285	36	346	33	55	70	95	102	35	43	92	85	85	116	34	9	1	0	1	106	1	0	0	10	0	0	1	1	0	4	1	0	7	30	2
1130	LYST.1130	992	3050	815	894	1431	2732	752	2023	3201	1481	2227	1605	2299	1852	1738	3354	1330	1422	2983	1668	3140	1856	2155	2055	3666	1829	1497	1167	682	826	849	1414	775	1022	1493	830	1022	867	455	995	820	1101	1340	988	1072	1166	1743	981
1131	CHRM3.1131	45	63	19	297	205	111	14	57	161	44	78	40	105	65	50	70	29	76	40	64	81	67	38	84	67	58	189	19	66	21	141	12	412	27	8	51	28	8	906	795	662	440	120	574	1261	15	46	721
1132	CHRM4.1132	6	19	2	0	3	9	4	7	8	9	17	4	2	7	6	9	2	1	12	0	7	3	5	8	3	3	20	5	4	1	0	5	0	8	5	2	2	4	2	2	1	3	12	3	1	4	1	3
1133	CHRM5.1133	1	4	1	0	8	4	0	1	4	4	7	8	6	1	3	2	2	0	6	5	8	4	0	8	8	3	6	2	1	5	3	9	19	8	3	1	1	4	3	2	1	0	2	0	3	5	6	2
1134	CHRNA1.1134	0	1	0	9	2	916	0	2	62	0	1	2	161	0	171	44	16	402	31	78	11	2	2	1	1	0	1	9	540	37	0	2	4	13	1	13	0	25	0	0	0	1	2	0	0	1	1	0
1135	CHRNA2.1135	5732	7418	1936	1815	7774	4052	3321	3104	2753	14561	11249	9587	3280	2374	6877	1077	5177	189	5313	5896	5020	6407	3330	6221	3657	5495	684	560	14449	5444	10786	6482	2243	1886	3641	11607	3803	4269	17	14	29	19	6375	19	26	4679	15713	24
1136	CHRNA3.1136	5	15	2	13	13	15	30	18	119	12	31	30	18	10	47	25	33	3	32	8	13	9	29	18	11	21	460	16	60	24	24	27	10	22	17	18	13	32	5	2	1	2	32	1	4	16	39	0
1137	CHRNA4.1137	9	8	4	5	5	18	21	74	138	14	48	39	210	159	60	103	19	11	21	58	157	27	29	40	50	45	13	14	13	6	11	18	4	4	6	11	20	2	1	2	0	3	4	7	1	74	6	1
1138	CHRNA5.1138	67	287	51	207	211	177	422	90	221	246	328	449	121	89	264	91	386	23	374	186	195	254	156	337	183	297	93	40	721	192	242	213	127	159	115	302	123	148	11	16	11	13	222	10	14	84	515	14
1139	CHRNA7.1139	49	328	103	12	66	34	69	50	91	31	239	121	92	72	97	43	86	11	115	23	42	76	87	57	122	77	127	29	14	3	31	102	2	20	84	49	44	4	4	17	1	6	45	1	1	15	92	3
1140	CHRNB1.1140	227	401	142	142	328	1036	513	150	353	218	282	406	331	370	403	286	265	526	359	385	221	365	326	377	336	505	198	427	564	314	292	282	158	237	337	182	289	336	507	463	322	527	215	345	526	284	320	758
1141	CHRNB2.1141	10	26	9	3	12	9	3	15	18	16	16	37	6	33	20	27	10	3	28	9	28	13	13	11	17	17	99	9	11	19	24	11	25	22	5	11	5	5	5	1	4	2	7	2	5	15	19	2
1142	CHRNB3.1142	0	0	0	0	0	0	0	0	0	0	0	0	0	0	0	0	0	0	0	0	0	0	0	0	0	0	0	0	0	0	0	0	0	15	0	0	0	0	0	0	0	0	0	0	0	0	0	0
1143	CHRNB4.1143	5	6	0	3	9	1	2	2	17	5	7	1	4	5	5	2	4	0	18	2	3	2	2	1	5	5	75	5	4	0	0	15	0	3	7	1	0	1	0	3	1	3	3	5	0	5	3	8
1144	CHRND.1144	0	0	0	0	0	143	0	0	6	0	0	0	15	0	34	3	0	91	4	28	0	0	0	0	0	0	0	0	37	4	0	0	0	0	0	3	0	0	0	0	0	0	0	0	0	0	0	0
1145	CHRNE.1145	18	100	16	40	29	51	43	27	64	36	81	33	86	40	33	26	78	20	40	47	76	32	23	85	49	53	24	30	23	30	14	31	41	32	53	25	37	15	57	74	15	34	15	19	36	50	50	48
1146	CHRNG.1146	0	2	0	3	0	71	0	0	6	0	1	2	14	1	20	4	0	17	0	13	0	0	1	0	1	0	0	0	8	6	0	2	0	0	0	2	0	0	0	0	0	0	0	1	0	0	1	0
1147	CHUK.1147	981	1812	677	1599	1372	1677	1779	1240	1721	1728	1780	2127	1519	1314	1595	1596	1837	1344	2112	1795	1553	2275	1596	2282	1760	1911	1031	1046	1143	930	1174	1266	939	981	1116	900	872	1398	779	1010	810	782	1356	858	1154	788	1294	1260
1149	CIDEA.1149	1	4	1	0	1	3	10	5	1	1	4	0	0	4	0	3	1	7	1	0	2	2	0	0	1	2	27	18	0	2	0	3	1	1	8	0	13	2	0	0	2	0	1	0	2	0	0	2
1152	CKB.1152	29533	41400	29007	55470	61241	61839	47412	39085	20238	40910	68479	41413	54038	34232	37494	37349	27733	56048	41128	47471	50853	60009	44218	52511	27728	46397	78680	74550	24607	49820	84263	53914	27018	51192	93205	45325	87641	30627	16699	22831	16481	10972	72984	36478	22640	43262	45716	10928
1153	CIRBP.1153	20728	38477	16298	17263	18083	17824	14805	12072	16900	21154	31350	22566	14746	14923	15887	18614	21662	12907	24431	19510	17829	18173	15011	23348	21267	28033	24780	24351	20571	20696	19682	23046	19136	24583	33890	20118	21446	23941	18776	22215	13498	14802	16782	15607	21519	20959	23078	24239
1154	CISH.1154	256	3386	240	958	516	409	534	455	837	283	533	601	962	653	554	505	433	477	596	950	468	476	372	622	1071	645	418	1628	568	536	471	1376	392	1269	1588	2249	525	1386	1921	2465	1668	1049	414	1173	2510	777	904	3402
1155	TBCB.1155	1885	2562	1133	2551	2419	3860	4301	2176	2770	2786	3545	2410	3556	3461	2311	2832	2652	4805	2421	3341	2614	2504	2240	2666	2616	4373	3091	3056	2560	3105	2362	2143	2982	4218	2921	1903	3768	3662	2010	2229	1370	1539	2154	2252	2317	3122	2143	3055
1158	CKM.1158	155	449	136	7	920	47030	1313	811	1265	366	339	109	5570	802	10611	1324	18	24287	627	4058	505	141	345	687	314	1967	507	291	8366	2313	779	31	570	443	337	1074	1606	318	323	140	177	63	338	143	87	531	505	2
1159	CKMT1B.1159	903	3092	487	1862	770	193	938	652	472	834	609	1082	510	811	1076	396	809	142	854	690	705	320	682	1423	841	554	964	1667	1802	562	872	1704	713	787	1458	704	1098	1063	153	74	102	72	958	140	63	549	878	119
1160	CKMT2.1160	160	377	68	123	380	3607	459	313	366	243	417	156	863	543	973	604	233	1885	263	646	348	178	295	481	254	679	323	163	648	424	405	71	162	215	181	317	346	224	490	633	257	281	234	286	191	366	202	611
1161	ERCC8.1161	196	454	193	363	358	390	548	289	437	354	407	456	343	352	339	422	379	355	417	474	419	425	270	466	384	571	222	251	284	223	241	258	273	351	247	154	241	255	172	329	183	220	270	240	238	196	311	282
1163	CKS1B.1163	620	991	302	973	694	609	2143	572	744	643	792	1125	636	838	667	636	984	699	870	1060	656	905	734	1109	770	1737	632	867	720	550	679	848	567	958	763	542	514	782	627	695	572	542	536	695	1014	565	755	1267
1164	CKS2.1164	162	597	102	1151	432	182	1320	325	260	248	381	267	440	446	343	385	378	309	249	553	380	295	257	614	270	1429	313	437	392	455	717	568	2264	863	913	311	611	1469	217	291	407	256	275	305	318	599	278	228
1173	AP2M1.1173	16035	22671	9780	13954	20621	25581	24023	14972	17692	19962	27026	24731	21480	19073	20071	18489	17014	20125	20979	20489	19993	21569	18701	25204	18363	28679	18481	23502	22913	25904	26412	22018	12520	18558	23958	21698	24527	24349	15158	18914	12734	13315	19315	22118	22237	21242	22160	23251
1174	AP1S1.1174	1714	2486	1420	2355	2999	1610	5953	1526	1629	2707	3445	4001	1560	1867	2318	1467	3622	1505	2713	3118	1870	3616	2418	3122	1678	4734	1463	1923	3205	1751	2495	2803	1433	2771	2275	2078	2214	6056	891	1350	688	885	2263	927	1396	1689	2803	1269
1175	AP2S1.1175	2678	3666	1531	4311	3492	2874	6125	2496	2679	3624	5324	5715	2963	3451	3577	2337	3817	2762	3661	3617	2501	3970	3086	4139	2357	6412	2510	3692	3912	5433	5248	6185	2137	4262	3477	4013	4060	5543	1596	1944	1209	1243	3648	1675	2366	4358	4332	2133
1176	AP3S1.1176	1251	2783	828	2266	1690	4226	3256	1716	2424	1913	2318	2075	2587	2686	2245	3000	2177	4998	2290	2849	2599	2389	2100	2671	2223	3429	2106	2498	1943	2743	1685	1535	2803	3693	1731	1589	1881	3990	8335	6627	4999	6417	1349	4439	10767	2117	1732	9471
1178	CLC.1178	0	5	0	0	4	1	5	3	23	2	12	3	19	56	7	3	17	25	9	15	4	6	1	0	9	3	0	0	0	0	0	0	0	0	0	0	0	0	0	0	0	0	13	1	0	0	2	0
1179	CLCA1.1179	1	2	0	0	3	0	0	0	0	0	1	0	0	0	0	0	3	1	0	1	0	0	18	0	1	0	0	0	0	0	0	3	0	3	1	0	0	1	0	0	0	0	0	0	0	0	0	0
1180	CLCN1.1180	4	127	2	2	1	69	2	2	3	5	5	0	0	10	5	3	6	13	11	2	4	2	1	3	28	4	10	12	16	0	1	15	0	4	6	2	17	2	0	3	0	3	2	4	2	0	5	3
1181	CLCN2.1181	162	308	175	331	234	127	57	182	268	237	485	271	196	174	230	233	162	108	297	289	279	210	223	303	226	361	222	195	259	197	207	181	179	154	270	147	203	371	424	213	350	429	275	332	1221	156	319	497
1182	CLCN3.1182	3898	8116	3650	6742	6385	3997	3456	4737	5244	6824	8122	8930	3585	3686	4761	5256	5466	1392	8069	4640	5699	8578	3980	6444	5946	5041	2956	2945	3758	1048	3756	3776	3042	5490	4335	2812	3167	4946	3089	4032	2568	2688	5531	2821	4513	1309	5954	4756
1183	CLCN4.1183	402	604	210	332	262	1743	158	431	728	245	696	219	763	537	601	980	358	429	715	446	541	431	422	493	636	435	316	414	367	253	251	408	133	503	366	217	165	151	309	978	261	414	504	321	582	80	376	531
1184	CLCN5.1184	344	857	191	428	261	429	241	364	812	587	526	452	392	350	550	851	293	219	670	391	788	524	432	492	556	352	282	273	263	254	232	350	572	273	338	225	320	660	584	481	281	275	302	238	415	274	317	456
1185	CLCN6.1185	956	2306	595	819	969	2057	448	877	1508	1601	2188	1132	1706	893	1016	1900	757	983	1623	1243	1537	1192	1123	1667	1704	1352	1389	975	748	1096	888	993	782	971	1222	960	1034	1137	505	762	563	689	702	756	735	767	1489	653
1186	CLCN7.1186	4376	5258	1984	3589	3702	3676	2034	2895	3266	4127	6786	4250	3078	3117	3754	3636	2785	2125	4931	2974	3956	4125	3766	3605	4088	4449	3296	3402	3487	4035	4987	4529	2773	4134	4549	3143	4016	6110	3702	3694	2121	2582	4096	3672	5201	4131	4684	3808
1187	CLCNKA.1187	89	59	17	19	15	20	15	9	11	41	66	13	14	8	22	34	21	23	17	15	18	62	26	40	82	38	5	24	4	20	11	24	15	26	52	17	21	6	37	96	13	11	3	12	35	7	16	99
1188	CLCNKB.1188	15	39	28	8	24	78	32	50	45	46	74	21	37	42	32	80	29	63	37	67	33	42	73	20	50	118	21	102	35	62	14	61	5	30	75	23	69	23	154	667	27	30	13	112	301	43	35	595
1191	CLU.1191	17944	52651	11262	15424	37084	182002	37150	55790	72957	24882	56198	12418	101028	75680	52430	134313	17022	139273	36251	48221	67555	41872	36801	85889	76735	84329	72578	112081	29997	62927	52829	27741	16817	45506	39766	48742	93216	74317	435601	645693	204481	304017	28837	351747	437011	48404	34975	591005
1192	CLIC1.1192	13706	24973	8950	23636	20757	11742	38505	10809	12900	18763	25091	25303	14078	15884	14885	11031	26895	12510	18804	19924	12548	24416	16048	19068	15383	31277	11578	19020	26816	16127	18646	23258	19765	22081	23351	18235	18839	24791	7324	7769	5328	6336	15787	7181	7508	12739	18676	9850
1193	CLIC2.1193	126	464	84	200	369	730	534	236	1055	318	346	224	577	708	471	726	803	780	577	609	579	712	680	390	845	479	327	264	206	281	195	308	162	262	146	235	270	346	71	218	196	219	203	229	215	353	171	137
1195	CLK1.1195	2430	9877	2272	5324	2898	1461	4931	2418	3987	1884	6211	2728	4802	1803	2465	3217	3781	4116	5495	5278	3824	5063	4489	6994	4457	5696	3559	5418	1469	4142	2036	6576	9427	4197	10244	3893	4084	2978	2632	2022	3663	3820	1417	2412	2389	2288	3213	4285
1196	CLK2.1196	1230	2301	830	1676	1316	1001	1142	967	1857	1277	2453	1697	1901	957	1117	1422	1100	1249	2095	1515	1454	1541	1741	1800	1777	2065	1366	2138	1297	1725	1413	1976	1514	2142	2784	904	1519	1914	1242	1210	1094	1276	885	1306	1448	1373	1597	1736
1197	CLK2P.1197	33	45	30	25	26	60	17	20	30	17	47	33	51	23	44	39	39	24	44	63	46	66	38	34	38	44	17	34	10	30	18	72	25	44	61	17	72	53	48	47	68	62	10	26	52	53	59	31
1198	CLK3.1198	2369	4101	1384	3066	2797	2218	2335	1701	2653	2587	4166	2928	2702	2079	2078	2280	1978	2015	3347	2720	2606	2649	2395	3206	2561	3596	2348	2402	2245	2789	3081	3210	3566	2645	4429	2146	2937	2565	2052	1905	1477	1808	2094	2002	2423	1947	2584	2512
1200	TPP1.1200	7761	11866	4542	9608	8777	13849	6441	7710	11011	8562	14386	10655	10177	8384	11517	9100	6169	4807	11366	6080	12023	8812	8456	11988	9427	7810	4543	9683	9587	8627	10563	10868	6730	11698	10076	9995	9323	17993	6227	9581	5382	6531	9771	8674	8855	6262	9671	5460
1201	CLN3.1201	4264	5360	1338	4033	3760	1634	2595	1887	2062	3037	4298	3582	1960	1926	2045	1453	1918	1036	3000	2123	2076	2890	2555	2907	2462	2608	1525	2704	4545	2711	3484	3651	1991	2839	3574	3437	2541	5787	3064	3073	1942	2222	3488	2641	4310	2389	3436	4551
1203	CLN5.1203	2013	3631	1483	1736	3116	2671	6256	1786	3100	3874	3541	5042	2430	2520	3100	2621	4475	1893	3998	3815	2931	4140	2823	3567	3007	5164	1697	2465	3276	1532	2614	2707	1448	2753	2960	2680	2039	2241	1543	2225	1382	1551	2397	1765	2021	1427	3569	2120
1207	CLNS1A.1207	2295	5168	1941	3786	3522	3122	5758	2293	3244	2838	4186	3766	2942	3281	2984	2941	4296	3029	3914	4081	3039	3975	3055	4153	3477	5428	2509	3641	3225	2681	2695	3807	4932	5016	3766	2112	3112	6769	1844	3370	1786	2019	2428	2135	2683	2663	2961	3146
1208	CLPS.1208	0	0	0	0	0	0	0	0	0	0	0	0	0	0	0	0	0	0	0	0	0	0	0	0	0	0	0	0	1	0	0	0	0	0	0	0	0	1	0	0	0	3	0	0	0	0	0	1
1209	CLPTM1.1209	9711	10928	4062	9947	9404	8334	7649	7559	7104	11488	14045	12924	8319	7580	9341	6255	6366	4314	8946	7406	8407	9794	7298	8931	8137	8011	6199	8007	11267	8569	13677	11044	6480	11622	9568	8225	9892	8613	8402	8371	4897	5312	9763	7472	11961	6921	11249	8280
1211	CLTA.1211	5316	7335	3346	8012	5955	4756	14328	4018	4763	6462	9427	7654	5213	5939	5184	4121	7925	4550	7601	6784	5210	7748	5647	6974	5607	9456	5029	7956	7281	8315	7482	9336	6023	8437	8540	6304	7262	8307	3671	5007	2676	3463	6456	3718	4695	6895	6480	4718
1212	CLTB.1212	2486	3808	1151	3298	2759	5499	3616	2805	3458	2742	4073	2271	5391	4283	3177	3403	2615	6579	3022	3424	3792	3440	2854	3855	3285	5300	4952	5413	4259	6541	4604	4480	4031	4669	5034	3852	6167	6375	2471	2393	1831	1672	3084	3133	2795	4984	3013	3016
1213	CLTC.1213	18958	33887	15357	34578	26461	39097	29355	28090	31647	38281	37164	41460	28483	22078	36284	32741	21666	16170	39364	25328	35845	33809	24194	33780	31157	30104	16932	18207	25766	14409	22061	24530	21386	35988	22311	22714	17120	18477	18465	27796	15711	17639	30718	19268	27186	14066	31601	25483
1215	CMA1.1215	3	9	2	8	17	128	1	4	20	4	10	0	16	81	15	28	49	66	27	0	18	69	19	8	94	26	58	17	0	4	4	1	3	0	4	14	44	14	2	16	12	1	1	35	8	1	1	0
1230	CCR1.1230	101	406	22	121	72	347	187	238	612	82	285	79	203	579	197	752	231	301	376	267	367	194	300	115	394	240	60	96	39	56	31	82	23	50	84	31	93	147	29	42	35	73	95	78	24	121	82	33
1232	CCR3.1232	3	5	1	3	2	30	2	2	14	4	12	2	7	10	10	4	9	7	8	8	3	8	6	5	18	4	0	1	6	1	0	2	0	0	1	1	2	1	1	0	0	5	2	0	1	1	1	2
1233	CCR4.1233	21	61	0	38	26	48	35	27	372	11	118	19	73	56	44	108	247	20	81	62	117	79	93	70	76	52	3	3	3	4	0	11	2	16	2	2	5	26	3	1	2	5	9	1	3	13	8	1
1234	CCR5.1234	210	460	50	125	133	257	210	165	1265	98	445	168	202	431	213	783	366	167	521	326	348	291	400	114	538	247	86	115	161	125	84	238	23	76	186	53	82	109	25	42	33	28	112	68	39	200	157	92
1235	CCR6.1235	132	214	32	56	81	71	66	53	674	75	251	48	91	98	153	124	449	28	131	124	181	188	178	131	234	125	32	46	48	71	29	49	34	75	46	29	53	103	15	48	20	34	52	46	33	101	51	82
1236	CCR7.1236	72	220	18	86	124	112	59	64	797	24	307	40	92	240	153	161	532	35	275	52	191	162	166	148	247	230	142	760	91	83	41	940	29	101	893	13	277	194	27	175	43	101	35	124	100	226	43	104
1237	CCR8.1237	2	8	1	15	6	0	10	2	49	1	20	1	11	1	6	7	48	2	19	3	12	9	22	6	10	2	0	0	0	1	0	4	1	6	0	2	0	3	0	1	1	0	1	1	2	2	1	0
1238	CCBP2.1238	59	203	19	51	53	118	30	62	174	64	59	71	70	70	70	98	91	48	140	82	130	127	84	81	161	52	70	54	59	55	69	96	18	92	109	49	44	72	24	124	20	35	43	45	40	49	119	67
1240	CMKLR1.1240	185	629	101	476	437	1840	220	521	1229	511	617	241	913	797	968	1671	433	1102	733	681	1025	530	849	354	886	494	514	245	170	626	191	207	98	228	105	251	223	370	107	196	155	169	234	267	215	481	267	145
1241	LTB4R.1241	281	1140	160	214	171	184	156	227	315	151	332	424	199	486	255	417	244	123	296	363	445	340	364	429	394	572	329	527	162	257	157	372	65	250	539	160	230	93	259	527	258	359	207	438	416	686	424	443
1244	ABCC2.1244	13	61	13	7	14	12	5	4	19	10	27	13	12	15	5	13	12	8	27	7	10	20	9	15	24	12	19	6	10	2	11	23	5	7	15	5	6	8	25	9	13	23	19	14	21	3	12	9
1258	CNGB1.1258	2	1	1	1	0	1	1	1	4	2	1	7	0	9	9	2	4	1	2	0	3	1	5	4	5	1	4	4	3	1	0	3	0	1	9	2	2	4	14	45	6	10	4	8	2	2	3	10
1259	CNGA1.1259	162	525	547	225	252	73	256	193	148	349	388	419	67	158	100	124	280	39	334	126	425	316	179	244	523	161	162	328	262	55	238	359	198	268	339	195	122	325	21	144	83	54	158	77	29	78	224	149
1260	CNGA2.1260	0	1	0	0	0	0	0	1	0	1	0	0	1	0	0	2	0	0	0	0	0	0	0	0	1	0	0	1	0	0	0	0	0	1	0	0	0	0	0	0	0	0	0	0	0	1	0	0
1261	CNGA3.1261	0	2	0	0	0	0	0	0	4	0	3	0	0	0	0	0	1	27	2	0	6	0	0	0	2	0	4	3	0	0	0	1	0	6	2	0	1	0	0	1	3	1	0	7	3	0	2	4
1262	CNGA4.1262	5	17	2	1	12	19	7	12	7	5	10	4	5	28	6	11	5	13	12	6	16	9	7	9	17	7	18	11	7	12	6	36	7	5	18	5	20	6	12	39	5	5	7	20	6	57	9	5
1263	PLK3.1263	164	3143	92	456	194	492	308	477	579	117	678	79	631	733	263	434	628	411	472	334	887	321	394	417	983	405	896	499	251	503	204	1050	253	304	914	529	511	377	749	305	222	444	108	333	249	232	192	388
1264	CNN1.1264	19366	67244	13243	22549	72309	210226	70912	60082	46179	37619	51489	12802	138905	70174	56447	106175	23516	270496	32731	68182	69054	35322	39208	64460	39532	98305	146449	87516	38006	136250	91259	1634	33305	50217	53521	98097	176808	83594	16837	44681	44487	26896	45964	115734	39162	73806	33140	27650
1265	CNN2.1265	5934	15153	2536	4624	6790	9400	7959	5250	9632	6843	9687	7663	8731	9094	9590	7138	5868	7280	7944	6813	9779	6454	6840	7149	9091	7072	7994	12280	6298	10544	10434	13659	2145	7347	13998	7642	9743	10780	5580	11591	3754	4229	5730	6342	8241	12287	8868	6275
1266	CNN3.1266	5063	14332	3068	7086	8477	15717	15711	10219	12594	9945	10527	8037	14019	12593	10504	13072	10058	14665	13079	12099	16788	15179	11538	14796	14533	17598	10192	7855	5857	7215	7678	7776	10037	10056	7168	7545	8293	9185	1900	8647	3883	4709	7533	5493	4499	7270	7064	4729
1267	CNP.1267	6060	10612	4033	11929	8132	9716	7465	5883	7815	8034	11413	12321	8522	7439	9124	7199	6365	6230	8185	8460	7880	8708	6335	8410	6384	9771	6425	8067	9247	8478	9325	8387	6848	12497	8246	9158	8363	5978	4168	6332	3522	3803	7685	5228	5382	6811	10760	4820
1268	CNR1.1268	33	206	121	36	77	193	71	199	168	64	91	29	213	124	176	100	104	105	90	90	452	124	153	233	253	250	196	120	51	40	69	84	65	114	44	27	111	64	30	231	82	134	73	46	117	147	26	98
1269	CNR2.1269	1	1	0	2	11	7	0	8	113	1	7	3	9	14	13	9	41	6	3	23	13	5	6	8	9	29	0	3	1	6	1	1	0	10	0	0	2	14	0	4	1	1	0	1	0	3	2	2
1270	CNTF.1270	4	50	2	8	5	106	4	6	24	5	15	8	14	26	23	18	6	18	26	22	15	4	7	18	11	17	12	3	14	10	3	7	13	22	16	10	3	11	15	8	7	11	12	10	10	9	2	18
1271	CNTFR.1271	77	161	104	9	203	1274	297	600	732	187	472	305	1528	980	1066	1963	246	621	340	1173	564	156	355	333	629	1025	766	424	117	574	609	210	267	274	158	175	389	76	412	198	291	190	137	439	387	529	234	401
1272	CNTN1.1272	423	1413	567	502	1995	12245	994	2066	4711	2332	2625	2104	4856	3637	4838	8812	1424	3783	2758	4663	4595	2499	3927	2873	3681	1349	1783	951	374	1210	832	48	65	1592	465	1467	260	853	148	1007	731	481	918	2824	923	1500	2219	412
1277	COL1A1.1277	4013	18289	2195	35892	8258	53842	5065	18491	41622	6252	28281	4130	27295	22727	37688	57044	4950	38441	10846	12429	58312	7873	14087	14667	19660	17046	28206	18909	3399	17188	11635	2695	21083	28991	9433	7046	18507	43027	4720	8538	9423	6778	9162	25787	10425	18895	11725	4012
1278	COL1A2.1278	7971	32398	4165	39648	16958	131579	11690	44270	75540	16169	43276	10277	56618	40854	72335	136881	9482	79250	23641	27085	91810	18412	28096	32870	39175	36668	54113	29017	10554	43698	22931	2544	24136	40114	9119	25055	33199	54371	4574	20203	14099	9798	16118	34671	17047	43194	20941	7445
1280	COL2A1.1280	12	11	65	996	373	31	29	5	16	14	163	87	3	6	62	20	10	6	34	37	15	66	28	18	188	50	5	16	47	141	424	108	8176	257	16	27	949	1	1	73	11	7	237	3	13	57	52	80
1281	COL3A1.1281	5253	22681	3930	33300	15471	55835	14597	29578	46502	10818	31025	6384	29027	25365	47037	69851	9399	32808	18398	15817	72895	14272	22481	22156	30112	25428	25792	19591	5566	21003	19377	2162	19438	34426	8203	13896	15407	46970	4861	19338	15003	9540	13234	39748	14187	31600	14578	6668
1282	COL4A1.1282	4575	13179	2795	15429	8420	60444	4089	20425	20378	6918	13349	3559	31810	13408	24670	35857	3768	21955	9867	8191	31649	7012	12760	20965	15923	14155	14637	13379	4529	21307	13509	731	12592	14421	7632	14441	18989	22999	3040	10189	9238	7283	10691	19817	8317	23243	12515	4580
1284	COL4A2.1284	9156	25074	4310	26840	14546	94300	4695	35279	27904	12868	22475	5410	55505	25642	38669	58872	5038	44509	17647	13595	46020	13069	18839	33388	29789	20494	29098	26944	7276	43485	26023	1747	12348	29630	16984	25849	46019	37771	5237	14273	15489	11253	17865	36428	14377	36973	21657	6291
1285	COL4A3.1285	80	644	15	131	185	305	114	182	259	72	445	51	466	151	284	758	68	229	154	402	532	133	115	291	308	620	185	78	52	373	125	6	338	93	132	118	214	172	362	574	622	822	63	426	262	355	172	1136
1286	COL4A4.1286	211	974	82	399	454	2307	282	939	1115	325	939	183	1926	567	1420	2235	135	680	386	752	2231	323	408	996	807	1339	529	340	168	887	641	53	351	498	268	533	478	784	841	1606	1028	1178	375	1332	822	1095	571	2026
1287	COL4A5.1287	2274	6612	1633	2360	3033	7617	1848	4724	3627	2984	4953	3331	5366	4008	5910	6825	1749	2567	5827	3763	5264	3377	3690	6220	5503	5156	4799	3730	2480	3833	3682	5210	2211	4315	4380	2475	2853	2685	2908	4571	3094	2917	2262	4575	3113	4225	5098	2840
1288	COL4A6.1288	1379	3375	1005	187	1954	5864	1186	3808	2324	1874	3270	1640	4885	2955	4067	5481	1042	2282	3837	2722	3048	2203	2307	4958	3753	4746	5369	3321	1552	3654	2506	4737	320	1319	2299	1900	1816	906	1294	3394	2179	1576	1525	3667	1994	2608	3175	1544
1289	COL5A1.1289	1412	4260	957	5171	2260	12700	952	4418	9287	2463	7253	1489	7429	5525	7731	12229	1817	6752	4160	3740	12985	2625	4020	5207	7163	3536	5844	3946	1169	4955	2681	802	2722	5284	3102	3168	4160	4973	496	1952	2314	1034	2369	6361	2128	5136	3178	1011
1290	COL5A2.1290	429	1206	215	2172	754	3179	501	2940	4829	695	3038	611	3082	2538	3066	7842	782	2518	1715	1466	7333	1089	1942	3301	2892	2164	1708	823	256	939	822	216	1862	2231	311	505	1103	2236	103	651	570	451	652	876	538	1842	769	281
1291	COL6A1.1291	3968	14711	2211	7566	7735	47990	4585	17940	20639	7824	20896	5040	31942	20021	24785	40347	5145	31254	12569	14522	33145	7273	13544	19150	22068	15135	36465	16292	4744	23151	12339	3855	9644	12004	12736	12260	25291	12594	4249	8696	11099	7198	7237	23294	10182	21166	11115	6202
1292	COL6A2.1292	8546	24561	4294	15289	15473	104179	11518	42075	40430	21128	48075	14791	70157	46284	51557	89833	9962	58832	21828	26606	75695	14610	23602	35303	39768	37787	67921	30272	12389	51481	36365	5799	15984	25619	15984	26401	55209	29164	10432	23136	22729	15166	18195	50470	21266	52605	24150	7973
1293	COL6A3.1293	5105	14787	2963	10815	8392	64418	4882	23270	32342	5547	14096	3436	41598	19357	32523	59895	3876	28859	10781	11109	62013	6309	10152	30360	21916	21372	22333	9353	4503	22193	16992	1078	8562	12943	9053	12002	20167	27407	4064	15254	10841	7495	11870	24624	10860	24443	11329	3285
1294	COL7A1.1294	1341	7735	596	2069	2004	467	508	1685	1951	1157	5766	1057	1732	2320	1414	2885	1186	614	3688	1798	3407	1518	2412	4052	3746	3239	2999	1760	716	3167	2436	3508	301	949	4790	1925	1975	635	1141	533	1325	822	828	2144	1021	2642	2730	1028
1295	COL8A1.1295	304	546	56	1788	568	2347	173	527	3291	531	1134	252	877	764	1266	1858	238	998	416	526	4117	486	940	1014	1514	315	408	308	91	474	144	53	118	1205	209	436	202	1030	389	711	290	1196	402	410	314	683	452	190
1296	COL8A2.1296	787	877	686	1056	910	2570	442	934	2479	1010	1955	402	2067	1616	1791	2477	633	1712	1434	919	2663	1088	1941	1422	2638	832	1839	2357	569	1586	1112	437	266	2238	1085	908	1926	1874	277	617	560	892	974	1907	692	1572	1952	538
1297	COL9A1.1297	15	1275	606	55	399	309	402	58	2061	92	1590	83	297	88	530	821	4746	116	1066	454	1274	1249	478	586	175	694	348	24	54	112	950	59	27	268	632	749	986	219	4	15	13	18	4862	6	1	8	3009	1
1298	COL9A2.1298	3769	2784	1046	6161	2398	678	1429	1307	746	4507	3275	3066	1087	1016	1690	748	1037	253	2862	1667	1146	2374	2117	1828	2729	2076	743	2286	3165	1278	7659	4896	55443	6670	3493	1632	3189	359	3847	5606	2597	5684	2999	2764	8172	1881	2060	6490
1299	COL9A3.1299	42	67	10	43	52	78	28	46	30	20	188	21	85	275	58	105	164	138	71	79	32	129	39	69	160	56	307	114	24	32	90	45	100	100	77	27	95	842	65	224	70	103	118	164	74	43	41	178
1300	COL10A1.1300	3	18	4	993	15	22	13	7	852	17	33	25	13	27	136	22	8	5	6	57	278	12	58	9	104	5	20	1	9	5	1	0	5	1332	9	15	28	1231	0	3	6	16	49	7	0	31	14	9
1301	COL11A1.1301	0	4	5	23	1	15	0	0	21	5	41	1	5	6	10	16	33	9	40	1	15	211	20	3	11	0	28	28	0	3	0	6	1	75	7	1	1	50	3	5	8	17	6	100	43	4	6	22
1302	COL11A2.1302	9	62	9	9	14	19	6	9	18	6	56	8	25	20	15	29	8	7	17	18	29	21	22	22	22	41	51	7	6	25	24	31	24	24	53	4	18	2	28	4	35	38	2	21	18	31	8	19
1303	COL12A1.1303	1898	6163	1621	5529	3974	20832	1236	2551	3572	4464	5199	3074	3624	2593	5408	7826	1613	6293	3715	1930	6739	3420	5205	3776	8907	1645	4795	5132	3064	3721	5560	118	3131	5821	3693	5544	4960	6899	1293	5356	5064	2921	4389	9643	4003	3423	5609	2793
1305	COL13A1.1305	65	448	60	54	184	466	62	332	892	228	631	220	847	434	727	1349	144	364	237	487	906	101	363	675	314	750	349	197	52	511	126	45	100	167	78	156	324	160	80	227	169	165	70	142	71	591	169	49
1306	COL15A1.1306	1543	4755	589	5564	2761	9166	973	4498	10334	2464	4416	1415	8432	4451	8158	9117	1512	4244	4251	3152	11406	2742	5806	4835	7843	3779	2200	2103	1274	4861	3395	374	2094	3931	1123	2536	3252	3844	326	1062	695	1004	2222	1194	1049	6957	2519	346
1307	COL16A1.1307	1611	4729	714	4341	2285	6131	1312	4032	6839	2044	7407	1234	8088	4932	5997	10952	1574	6047	3778	3946	8871	2751	4789	6570	6504	4605	5546	3901	1338	5187	3772	1742	2228	3951	3868	3139	5205	4487	964	1854	2630	1749	1727	5773	1837	4482	3268	1576
1308	COL17A1.1308	2484	4705	3325	2496	5403	2263	3339	3666	7460	4970	4749	7837	5668	6574	8270	5861	2238	764	5529	2977	4081	4659	6353	10201	5470	6230	2217	4040	4376	3257	3590	4919	6	5203	4379	6132	2153	1045	2449	2756	2741	2039	5923	3668	5395	4640	13283	2468
1310	COL19A1.1310	1	2	7	2	7	812	4	15	56	13	25	21	42	20	22	34	18	356	57	26	27	23	43	20	17	28	97	3	15	20	5	1	3	7	4	5	2	3	0	2	0	3	5	2	3	7	15	0
1311	COMP.1311	55	51	39	2505	158	30	34	42	3971	161	1054	73	137	583	657	255	245	306	621	331	3678	918	585	46	1123	22	250	998	54	99	29	381	40	8526	137	26	1264	10132	15	496	22	272	313	229	104	204	43	35
1312	COMT.1312	7156	10349	3258	7156	8876	5395	9478	5552	5900	6957	11846	10489	6171	6746	6635	4644	7365	4529	7575	7706	6282	9481	6878	9153	6315	9665	5760	9014	10459	8112	10769	9188	3204	8910	11100	7105	9311	8693	5445	6513	3635	4154	7718	5321	7684	7306	10453	6264
1314	COPA.1314	13011	20398	10898	22008	16057	17947	15086	15167	17632	18156	23318	24149	15050	12898	18202	17158	12540	8517	20830	15038	18740	18293	14522	19390	17591	17786	10813	12687	16223	10095	14093	17119	18576	33068	16906	13039	16018	19889	13320	16613	8589	10638	18670	10920	17484	10808	17837	18575
1315	COPB1.1315	7712	14193	6401	11660	12471	10079	16909	9918	11646	12865	15975	17740	8813	8430	11784	10423	15471	6650	15695	13394	11453	17550	10676	14421	11413	15344	6531	6483	8981	4833	7341	9995	7895	12489	8001	6539	6658	8743	5825	8337	4467	5456	10365	5259	8333	4592	10448	9212
1316	KLF6.1316	3185	49515	1422	8612	3428	10836	5223	8374	9045	5154	16133	2378	7350	7414	3200	7683	5001	12996	12617	6863	11930	7255	6012	3843	8741	8508	12726	2925	2266	2309	6053	8368	5250	3262	20903	9308	3824	3929	2601	6630	6770	3157	2270	4104	4686	2280	2895	8607
1317	SLC31A1.1317	11459	7850	3197	5424	9613	3626	13151	7170	4463	10786	10643	13983	3677	4107	6654	4593	7778	1843	7762	6798	5230	10967	5158	8402	5115	8791	3781	5049	6074	2639	6276	6326	2115	4466	7155	5634	5696	3697	5752	6452	4712	4140	8362	4343	11051	2143	7118	11774
1318	SLC31A2.1318	468	1103	240	293	612	374	841	397	749	322	809	414	536	502	563	413	593	264	598	476	784	628	510	569	889	492	375	918	412	265	431	441	274	341	469	321	540	752	6399	7254	6998	9000	444	5865	12529	379	421	14965
1325	CORT.1325	9	26	1	3	17	15	19	10	14	19	30	15	20	13	12	12	12	9	29	6	15	19	11	25	10	17	17	26	14	36	22	25	25	11	30	16	15	17	10	14	18	23	10	17	15	23	17	12
1326	MAP3K8.1326	327	2189	97	241	98	355	207	371	365	143	528	36	218	546	127	443	519	570	398	225	945	318	358	246	956	594	519	117	63	137	41	241	168	82	320	140	117	222	1665	435	324	705	62	465	693	75	66	849
1327	COX4I1.1327	10434	21182	7561	19574	17310	14573	37417	8769	10368	12100	17719	15974	13983	15691	9920	10830	17606	16647	14476	17114	9898	16664	12748	18153	11828	26846	15796	23429	24641	25387	19784	20841	13230	20867	26825	14624	23818	15974	14692	14947	10911	11538	12833	13186	16860	19925	14675	20474
1329	COX5B.1329	2993	4513	1832	3969	3447	4298	9637	2526	2943	3603	5838	3662	4123	4465	2423	2505	5258	4715	3480	3850	2819	4929	2910	3732	2474	5490	5003	4915	4766	5378	4338	5335	5668	4801	5920	3159	6135	7176	5140	4083	2869	3393	2617	3429	5316	4136	3419	5408
1337	COX6A1.1337	4082	7660	2865	6031	6905	4274	14139	3566	3473	5602	7708	6909	4607	4438	4334	3690	7959	5084	4962	6079	3340	7120	4151	6642	3795	10517	4792	6108	9132	6774	7691	6988	8660	9601	9110	5151	9795	8174	4717	4551	3066	3245	4502	3746	6099	4918	4883	6799
1339	COX6A2.1339	0	0	0	0	0	3758	0	0	96	0	1	0	217	1	624	12	0	1691	27	300	1	1	0	0	0	1	10	1	744	45	1	0	3	3	0	83	1	0	1	0	0	0	0	0	1	2	0	3
1340	COX6B1.1340	5083	8137	3679	8189	7408	5925	15616	4464	4340	6302	8923	8163	6449	6434	4825	4733	7844	7593	6442	7839	4641	7473	5895	8733	4939	13106	5485	9148	10205	10541	8493	9587	11675	9490	10416	6652	10857	12324	6620	6441	4450	4914	5932	5261	6772	8159	6507	8950
1345	COX6C.1345	2150	5929	2034	3134	3620	5983	7303	2636	2657	3092	4181	3538	4753	4262	2679	4499	4097	6529	3957	4726	3278	3773	2867	5344	3135	7132	5044	4918	4165	6369	3825	4184	5909	4774	5125	4117	6447	7578	3908	4521	3180	3706	3088	4107	4042	4779	3742	4370
1346	COX7A1.1346	233	1147	191	244	799	4162	2404	782	926	763	903	298	2292	2111	1144	1647	872	4922	847	1964	1034	715	939	1296	743	2426	2226	1196	1260	2512	1009	171	658	579	824	1144	1967	995	230	454	511	433	521	1011	329	1481	519	309
1347	COX7A2.1347	3115	6339	2467	5062	5608	3729	13699	3118	3028	4955	5865	6573	3902	4366	3568	3200	7376	5043	4660	5784	3353	6382	3909	5954	3291	10036	4193	4475	6596	4959	4887	5251	7189	6977	6062	3617	5885	3374	4049	4158	2723	3531	3858	2924	4727	3843	4088	5911
1349	COX7B.1349	1924	5209	1549	3745	3776	4513	10385	2554	2244	3165	4393	4092	3537	4115	2659	2954	6124	6305	3813	4927	2597	5419	3110	4517	2739	7918	3904	3704	4418	4623	3366	4276	5336	3992	4527	2734	4665	4872	2972	3815	2656	3134	2998	2971	3476	3186	2830	4472
1350	COX7C.1350	5300	11700	4935	8335	8623	12550	20382	5638	6379	7985	9703	9456	9120	9087	6391	7279	11261	11966	9311	10537	6619	10084	7196	10378	6503	16150	8702	12339	10876	12783	8351	11190	10675	12007	12462	8012	11559	6173	7703	9355	6609	7761	8057	6874	10220	9976	8200	11367
1351	COX8A.1351	5752	7245	2998	8482	6659	7391	15390	5504	4838	8108	11063	9214	7264	7055	5995	4769	10008	7321	6636	8198	5170	9818	5687	7245	5532	12567	6695	9490	10629	8594	10315	9859	7363	11151	8269	5698	10007	9232	6676	5830	4109	3506	7484	5854	8502	8056	8211	8552
1352	COX10.1352	598	1223	318	837	716	1537	798	644	801	803	902	774	805	675	649	920	608	965	948	802	792	673	729	912	872	1033	675	627	616	739	680	647	573	878	571	534	642	628	351	535	393	322	539	601	535	557	713	425
1353	COX11.1353	1726	3772	1270	2166	2502	4289	4735	2202	2798	2612	2319	2662	3024	2479	3180	3594	3485	3679	2945	3641	2718	2844	2171	2449	2133	3784	2060	2019	2692	2643	2720	1857	2458	3444	2311	2407	2148	2900	1564	2164	1315	1610	1917	1891	1910	2106	2363	1666
1355	COX15.1355	2140	4257	1914	3618	3835	4472	4105	2329	3003	2872	3261	4227	3041	2640	3458	3048	2993	2496	3708	3427	3038	3438	2879	3499	3086	3634	2057	3007	4009	2637	3329	3456	2087	3337	3532	2874	2866	3078	1790	2671	1756	1751	2960	2026	2645	2379	3675	2086
1356	CP.1356	5872	1994	183	5461	705	282	716	2561	11156	833	2179	450	2649	1535	1505	3178	1878	1238	5686	3059	7694	2834	10858	3291	11193	1697	117	270	1312	66	83	871	28	2136	1021	70	551	5602	6	44	5	32	1584	16	19	2527	1347	36
1357	CPA1.1357	8	9	3	0	14	3	21	10	12	11	8	38	17	17	22	7	7	2	4	7	8	2	6	25	5	32	6	5	38	10	14	5	0	1	18	14	7	1	1	4	3	2	7	5	4	36	38	0
1358	CPA2.1358	0	0	0	0	1	2	0	1	0	0	2	3	2	1	4	2	1	1	2	2	0	2	5	0	0	8	0	0	6	1	0	2	0	1	2	5	5	1	1	0	4	1	0	5	0	11	2	0
1359	CPA3.1359	401	1280	49	338	1221	3059	2259	907	4020	531	2012	738	1911	2287	3059	3028	1461	3309	1129	2265	2195	1623	2381	2058	2262	4272	492	292	72	777	195	88	140	210	106	395	455	305	27	175	146	85	520	269	203	1346	207	22
1360	CPB1.1360	189	333	1	188	66	40	521	145	121	64	54	37	37	377	383	307	142	29	913	225	112	213	110	1750	157	48	12	10	12	12	11	121	20	50	18	4	39	310	0	4	2	0	1850	1	0	58	11	0
1361	CPB2.1361	0	2	2	0	1	1	1	0	2	0	1	0	0	0	0	1	1	1	1	0	1	1	1	1	2	0	1	1	3	0	0	0	0	2	2	0	1	2	50	186	28	53	1	51	243	2	1	108
1362	CPD.1362	9807	14959	5972	14834	9805	8066	5856	10494	11213	10798	11068	13897	7720	7703	11154	9076	7533	2577	15572	7539	11714	12507	10073	11056	13616	7386	3975	6733	8018	3494	8738	9994	8438	10715	7001	6013	5845	13761	3267	5688	3454	4135	10388	4159	5545	3956	10941	4388
1363	CPE.1363	31849	31980	11461	22690	46201	15494	60414	28950	18129	80771	53671	75600	25014	17439	35730	26517	36866	7265	31848	43754	23321	46407	23276	58888	20210	56292	14584	9561	43664	20588	53967	25204	76123	18975	26117	41512	33760	11977	1625	4295	1696	4935	37547	2233	2648	12379	38698	1366
1364	CLDN4.1364	28120	157259	9344	38191	13242	5495	11290	14594	13072	14157	45781	9423	13675	16559	7935	9607	28415	5618	32915	12912	22175	35007	12734	11355	40331	11645	26585	25194	19337	5883	7689	67179	7255	17636	155452	18453	24900	45916	6200	8358	5590	6688	19325	9137	11838	4692	9153	13582
1365	CLDN3.1365	13306	11254	4139	12979	6241	2637	5248	2864	2113	7976	11963	2013	3525	2410	2679	1644	4672	1266	4826	2932	2448	11772	3996	4109	4952	3187	10197	16381	8113	4730	8978	10653	17355	16808	31786	3546	20518	31490	4298	3263	2114	2966	19262	3975	8072	2428	5958	7176
1366	CLDN7.1366	3917	9316	3157	12374	6123	949	4032	1653	1759	2808	4689	1422	1143	2421	728	1230	5119	520	4212	2683	1512	6332	1814	2192	4324	1198	4437	6183	4952	738	2112	8430	3564	12728	10528	1535	6371	7584	6092	7137	3642	5230	4510	4252	8216	908	1903	10970
1368	CPM.1368	2156	4016	587	735	4745	2975	6309	2165	2589	6014	9208	3659	1659	3783	4604	3319	8187	2964	12159	3241	5381	29915	5789	6945	4242	6039	738	566	1572	1669	10713	7354	1553	697	1234	3302	3767	1805	55	239	153	129	14134	171	177	1339	4310	119
1369	CPN1.1369	0	0	0	0	0	0	0	0	0	0	0	0	0	0	0	0	0	0	0	0	0	0	0	0	0	0	0	0	0	0	0	0	0	0	1	0	0	0	0	0	0	0	0	0	0	0	0	0
1370	CPN2.1370	0	1	0	0	0	1	0	0	0	0	0	0	2	0	4	0	0	0	1	0	0	0	0	1	0	0	0	0	0	0	1	1	0	0	1	0	0	0	0	0	0	3	0	0	0	1	0	0
1371	CPOX.1371	556	990	502	1322	720	875	780	564	946	736	1021	885	753	602	831	818	693	620	1097	790	826	870	730	868	857	927	536	683	634	606	674	785	963	1385	931	503	613	795	478	572	507	482	488	502	586	532	816	503
1373	CPS1.1373	28	180	244	40	106	147	108	50	147	33	46	62	130	100	102	174	35	68	29	59	53	45	68	130	41	92	64	102	92	102	77	122	133	100	119	64	534	43	31	130	71	99	129	119	65	44	83	81
1374	CPT1A.1374	4079	8519	3330	5280	8905	4904	5632	6584	7125	7945	11609	9844	5307	5785	6428	5331	6817	2592	10383	6767	6260	9261	8285	6040	6092	7293	2591	3621	4707	4403	6668	6614	2373	5324	4337	5143	4240	7056	5681	4633	5696	3142	5580	7460	7478	3376	10112	8023
1375	CPT1B.1375	187	830	148	516	200	1555	271	253	350	194	423	317	514	335	426	231	255	540	145	415	388	236	227	306	272	660	312	285	372	609	202	390	618	187	652	189	383	122	233	86	195	173	87	136	165	901	120	280
1376	CPT2.1376	1952	3086	1464	2065	2718	1945	2580	1841	2004	2623	3290	3510	1475	1702	2720	1771	2682	1171	2937	2215	2002	3353	2148	2957	1885	3265	1482	1679	2639	1575	2592	2560	1167	3351	2195	1495	1911	1358	1700	2723	1571	1564	2682	1841	3247	1445	2770	2940
1378	CR1.1378	42	53	2	49	38	235	37	73	404	32	104	33	45	187	175	204	168	162	141	62	408	98	102	142	246	66	23	12	15	23	24	10	4	28	14	3	36	49	7	29	8	2	46	25	34	43	9	12
1379	CR1L.1379	2	4	0	1	0	1	5	1	7	0	1	0	2	1	2	2	7	0	5	1	2	2	10	2	4	1	0	1	0	1	0	0	0	1	0	0	3	0	3	2	0	1	3	0	0	3	0	2
1380	CR2.1380	1	3	0	4	28	16	1	3	1291	0	40	9	12	9	55	12	106	2	9	9	7	1	17	10	12	30	2	7	22	11	2	3	2	125	3	4	216	405	4	4	1	4	18	2	5	57	2	0
1381	CRABP1.1381	11	35	98	1	29	10	33	0	19	97	91	8	39	1	166	13	37	4	285	80	2	351	30	13	813	62	147	270	12	152	9	125	7	43	1448	130	1484	43	98	101	968	406	50	863	337	9	23	51
1382	CRABP2.1382	2672	11072	1666	500	1508	350	1990	1326	2305	764	2382	1083	2045	2016	1019	1659	3494	1083	2780	1949	1797	3326	2285	1386	6012	1464	4864	9889	4372	1589	635	8205	182	3682	15009	453	7282	1984	9803	5666	4646	6847	2158	4598	11579	2998	1156	10220
1384	CRAT.1384	8664	11766	4697	8049	8378	10497	3755	5443	3586	7015	7721	4265	4507	5340	6442	4920	3484	5103	5942	5755	5259	5954	4786	5587	5535	4706	6896	8635	5926	6193	5976	8909	3590	5813	9735	6177	6909	10212	1634	1849	1758	1496	10105	3266	2504	4891	6917	1773
1385	CREB1.1385	2158	4106	1956	2900	2877	4265	3332	2726	4611	3307	2874	4618	3535	2961	3620	4079	3147	2682	4213	3644	3819	3442	3275	2816	4353	3267	1677	2131	2574	1997	2221	2790	2793	3650	2228	1924	1711	3144	1128	2071	1529	1676	2307	1659	1742	2153	3511	1608
1386	ATF2.1386	913	1874	660	1508	1608	1785	2074	1562	2449	1759	2442	2770	1738	1565	1848	1702	1993	1057	2362	2046	1972	2109	1724	2344	1919	1917	650	914	885	519	801	973	1303	1558	660	964	474	721	771	1372	928	880	1222	1122	1298	580	1719	1330
1387	CREBBP.1387	6151	10655	4361	6203	5967	10847	2643	6779	9807	7596	11682	7593	9143	6397	8330	9460	3663	4280	10692	5260	9791	5842	7390	7907	11719	5393	4866	5369	4322	5121	6182	7923	4143	6319	4415	5696	4176	5651	3244	5877	3988	3889	5891	5287	5794	4758	9312	5115
1388	ATF6B.1388	6758	10102	3490	7166	6616	4158	5103	4588	6236	6831	11494	12177	5950	5667	5811	5644	5053	3300	9119	6977	6403	6622	6407	9245	7924	8797	5023	4961	5717	4731	6075	7244	5225	6239	7848	5630	6729	4920	4304	5015	2750	3199	7173	4224	5459	4254	7268	6219
1389	CREBL2.1389	4025	7123	3129	3505	4574	6730	6642	3940	6555	6451	7192	7809	5297	4789	6256	6149	6519	3865	7420	5897	6447	7206	5303	6900	6131	6005	3752	5095	6025	3646	4959	5744	3267	6742	5702	4895	4278	4273	3106	4346	2328	3071	4995	2714	3801	3589	6099	3071
1390	CREM.1390	543	2847	388	666	728	2046	1618	855	874	645	1297	626	1180	1502	944	1087	3357	1487	1007	1068	1764	1510	943	5422	1267	1631	1188	1710	1297	1535	707	1160	2609	967	3185	1402	2441	1798	3870	913	955	1240	803	927	785	757	653	1377
1392	CRH.1392	0	0	0	0	0	0	0	0	0	0	0	0	0	0	0	1	0	0	0	0	0	1	0	0	0	0	0	2	0	0	0	0	0	0	0	0	0	0	0	1	3	0	0	1	1	0	0	2
1393	CRHBP.1393	17	27	6	7	10	103	245	56	85	163	263	63	163	521	85	344	192	110	139	624	37	337	105	46	107	133	57	63	41	94	30	53	15	7	8	44	13	8	40	78	255	96	20	199	209	58	62	206
1394	CRHR1.1394	35	72	20	12	22	58	26	7	84	42	38	16	18	19	28	17	13	19	25	16	48	15	41	7	53	8	14	64	46	75	60	19	5	19	99	90	101	62	21	34	49	45	27	50	37	36	24	26
1395	CRHR2.1395	0	2	0	0	17	18	3	1	2	3	6	0	2	0	1	0	1	9	1	6	2	18	2	4	1	2	62	2	0	1	2	0	0	0	1	1	32	1	11	15	20	5	19	37	15	1	0	6
1396	CRIP1.1396	146	669	122	332	253	530	517	307	866	154	609	153	614	711	310	392	1347	889	440	535	398	498	490	439	869	939	1056	561	397	488	160	435	257	763	312	346	529	628	3989	4123	1691	5059	218	3276	6737	722	95	4319
1397	CRIP2.1397	2424	3865	672	6292	2301	3852	3110	2770	3862	2891	4890	2759	4820	5335	3046	3284	3606	6041	3293	4341	3541	3740	3226	3389	4314	4632	5375	4511	2580	3970	2723	3205	2966	6787	3350	2861	3384	9490	14644	11868	5258	8559	2515	6890	16824	3921	2673	11686
1398	CRK.1398	1812	3374	1121	2305	2565	3999	3517	2342	3333	2949	3334	3419	3189	2555	2764	2986	2999	2422	3501	3037	3272	3467	2892	3507	3550	2763	1652	2002	1925	2418	2130	2292	1409	2622	1912	2321	1775	1657	1893	2458	1848	1900	2461	2375	2956	2119	2963	2360
1399	CRKL.1399	3960	6703	2522	4305	4507	7296	3242	3850	6286	4417	6695	5634	5678	4883	5340	5426	4002	3495	6783	4558	5514	5473	4569	6588	6420	4857	3640	4966	4559	4076	4274	5711	2197	5455	4347	3143	3875	5279	3076	4563	3026	3033	3964	4290	4124	3630	5863	3984
1400	CRMP1.1400	230	1000	202	437	254	743	90	288	435	269	514	185	399	357	431	815	217	999	487	323	672	303	303	330	800	432	814	512	211	687	278	270	442	973	346	491	693	574	152	479	357	162	435	489	237	450	172	196
1401	CRP.1401	2	1	0	3	1	0	1	0	1	4	0	2	4	2	0	0	0	0	6	0	0	1	9	1	1	1	62	0	0	1	2	0	0	2	1	0	2	9	0	1	0	0	0	0	2	15	0	1
1404	HAPLN1.1404	3	2	2	0	0	163	300	331	847	26	74	223	238	309	405	653	171	204	94	454	609	96	218	199	175	485	0	28	4	19	1	17	91	15	1	2	33	30	1	0	0	15	0	0	1	302	32	0
1406	CRX.1406	0	1	1	0	0	1	0	0	0	0	0	0	0	0	0	0	0	0	0	0	0	0	0	0	0	0	0	0	1	0	0	0	0	1	15	0	0	0	1	0	3	1	0	0	0	0	1	0
1407	CRY1.1407	955	1983	684	1190	1197	1818	1694	1210	1443	1344	1327	1551	1178	1189	1232	1728	1852	1060	1787	1529	1952	1619	1504	1130	1512	1394	1354	885	981	872	1103	847	1757	1299	1458	781	741	1868	751	1264	659	712	1061	1208	948	842	1071	491
1408	CRY2.1408	3699	7876	2617	3238	3983	9307	2582	3750	4995	5063	8196	4764	5632	3804	5082	5151	3447	4957	5794	4891	5416	4299	5370	8779	5905	6062	4702	4840	4100	4775	3303	5143	3718	4002	5204	5461	3936	3831	2667	2513	2271	2182	4249	2786	3334	3624	4987	3717
1409	CRYAA.1409	0	0	0	0	0	1	0	0	0	1	0	0	0	0	0	1	0	0	0	0	0	1	0	1	0	0	1	0	0	0	0	0	0	0	0	0	0	0	0	0	0	0	1	0	0	0	0	0
1410	CRYAB.1410	1499	4707	940	2056	3870	33675	6000	5189	4364	4341	5751	2596	14316	7656	8283	6191	3037	26039	6646	7836	7533	5444	5155	7164	5483	10893	9157	7143	7293	8454	4791	6863	6393	3213	11092	15102	9666	3244	4916	13310	6877	8216	3149	7576	9136	5354	4280	9875
1411	CRYBA1.1411	1	0	0	0	0	0	1	0	0	1	0	0	0	0	0	0	0	0	0	0	1	1	0	0	0	0	0	1	1	0	0	0	1	0	2	0	1	0	1	2	0	1	0	1	1	0	0	2
1412	CRYBA2.1412	8	19	13	17	22	6	99	5	8	12	43	40	8	67	14	1	39	5	17	24	7	23	5	53	0	50	9	8	26	37	52	53	81	6	7	46	11	11	0	2	0	1	18	0	0	15	26	0
1413	CRYBA4.1413	0	4	0	1	0	0	1	0	0	0	2	0	0	0	1	0	9	1	2	7	0	0	0	0	1	5	2	0	2	9	0	1	0	0	11	2	1	0	0	1	1	0	6	0	1	13	6	0
1414	CRYBB1.1414	3	7	1	2	5	7	10	11	13	2	8	4	4	21	5	14	14	43	13	8	21	8	11	8	17	12	13	9	2	7	6	1	1	3	4	3	10	6	0	2	3	5	1	1	4	3	2	1
1415	CRYBB2.1415	1	9	7	0	6	1	0	3	2	0	17	16	0	11	2	2	14	5	8	10	1	22	1	8	2	1	7	14	2	4	1	26	1	2	19	22	23	1	2	1	3	0	0	2	2	15	29	10
1417	CRYBB3.1417	6	20	3	3	5	0	5	1	2	1	5	3	2	1	1	1	1	0	2	0	1	2	4	0	2	1	6	11	7	9	9	6	0	0	14	1	6	1	2	3	4	2	1	2	6	8	0	2
1418	CRYGA.1418	0	0	0	0	0	0	0	0	0	0	0	0	0	0	0	0	0	0	0	0	0	0	0	0	0	0	0	0	0	0	0	0	0	0	0	0	0	0	0	0	0	0	0	0	0	0	0	0
1419	CRYGB.1419	0	0	0	0	0	0	0	0	0	0	0	0	0	0	0	0	0	0	0	0	0	0	0	0	0	0	0	0	0	0	0	0	0	0	0	0	0	0	0	0	0	0	0	0	0	0	0	0
1420	CRYGC.1420	0	0	0	0	0	0	0	0	0	0	0	0	0	0	0	0	0	0	0	0	0	0	0	0	0	0	0	0	0	0	0	0	0	0	0	0	0	0	0	0	0	0	0	0	0	0	0	0
1421	CRYGD.1421	0	0	0	0	1	0	35	27	14	1	1	3	31	31	35	17	2	7	3	47	20	6	10	6	7	81	0	1	0	3	0	4	3	1	1	0	5	0	0	0	1	0	0	0	0	22	2	0
1427	CRYGS.1427	24	51	10	7	11	4	13	1	10	4	12	5	3	8	2	16	13	16	12	14	5	19	11	3	6	15	27	27	8	36	13	18	5	8	44	10	27	11	26	9	10	24	3	30	15	66	16	20
1428	CRYM.1428	5621	2893	2479	942	3832	768	5655	2335	1447	2639	4882	3739	1245	1958	956	1570	2626	1316	3406	1867	592	3321	4629	3100	3479	3599	2601	4374	3688	3012	2091	8091	3593	2031	5639	1684	3304	817	3	15	4	3	3396	9	1	1348	1879	60
1429	CRYZ.1429	1445	2122	1218	1001	2117	4830	5705	2119	2164	2271	2560	3081	3052	2220	2755	3805	2562	4461	2203	3235	3673	2379	2743	4006	2480	4425	2558	2184	2138	2424	2846	1735	915	3933	3152	1510	2995	3172	4021	8260	3506	5341	1811	2829	7365	2501	2544	7091
1431	CS.1431	5935	11493	5026	13803	8301	13652	6461	6478	7802	8457	10398	9727	8796	7133	8940	7935	5283	6274	9222	7391	8356	7981	6502	9316	8116	8080	6551	8143	7408	6757	8053	7991	7678	13366	7649	6384	6033	9023	5075	6850	4414	4633	7722	6275	6292	6637	8675	5362
1432	MAPK14.1432	1970	4013	1492	2517	2887	6208	4039	3135	4813	2750	3642	2885	4652	4110	3797	5405	2761	4433	4046	4115	4561	3757	3545	3393	4030	4955	2953	2644	2230	2066	1947	2348	1205	3291	2146	2129	1618	3218	1359	3034	1939	2165	2018	2444	2435	2223	2844	2318
1434	CSE1L.1434	2820	6425	2647	6601	4579	6648	6056	4324	5144	5205	5345	5868	5709	4523	5410	5401	4281	4454	5794	5173	5026	5048	4700	5663	5284	6617	3674	4357	4575	3663	4392	4270	5371	7056	4551	3562	3597	6417	2333	3962	2365	2577	4204	3269	3256	3384	4919	3189
1435	CSF1.1435	909	1656	285	887	587	2194	400	1306	2450	704	1505	454	2711	1667	1805	1955	663	1504	1401	1129	1976	936	1559	1357	2516	1433	1038	1174	595	973	525	836	437	1126	605	864	963	923	461	1233	715	623	749	930	859	1707	961	796
1436	CSF1R.1436	1428	3043	414	1317	1425	4206	1348	2525	7298	1546	3152	1435	2856	4454	4565	6308	1417	3239	3784	2786	6031	2369	2682	3897	4995	2416	1042	1863	531	905	718	1505	325	827	946	557	1032	1075	401	944	418	566	1085	1611	815	2313	1682	669
1437	CSF2.1437	0	1	0	2	0	0	1	1	0	0	1	1	0	1	0	4	4	3	2	1	0	0	0	0	3	0	0	0	0	0	0	3	0	0	0	6	0	4	0	1	0	1	0	0	1	2	0	0
1438	CSF2RA.1438	121	248	17	99	126	178	314	156	717	80	233	118	187	343	344	380	493	222	312	287	356	276	287	655	415	376	76	128	84	71	106	160	52	68	73	37	87	146	32	59	20	31	74	40	71	235	128	40
1439	CSF2RB.1439	264	381	24	292	202	580	124	318	2065	174	799	136	535	635	532	891	1029	473	782	330	837	423	878	368	1440	295	152	107	67	176	18	114	30	225	48	118	80	89	43	95	32	68	188	72	87	327	152	84
1440	CSF3.1440	47	246	7	8	0	223	7	543	50	9	204	1	118	371	22	60	273	132	126	23	1040	21	61	55	211	157	846	110	18	43	3	64	7	10	65	296	54	12	8	30	9	25	15	2	23	23	0	9
1441	CSF3R.1441	209	489	19	174	100	467	188	205	601	139	365	102	271	535	384	515	235	435	392	288	971	259	382	581	965	255	76	117	41	62	53	162	47	64	94	51	49	94	66	36	42	50	104	120	75	172	82	56
1442	CSH1.1442	0	0	0	0	0	0	0	0	0	0	0	0	0	0	0	0	0	0	0	0	0	0	0	0	0	0	0	0	0	0	0	0	0	0	0	0	0	0	0	0	0	0	0	0	0	0	0	0
1443	CSH2.1443	0	0	0	0	0	0	0	0	0	0	0	0	0	0	0	0	0	0	0	0	0	0	0	0	0	0	0	0	0	0	0	0	0	0	0	0	0	0	0	0	0	0	0	0	0	0	0	0
1445	CSK.1445	3106	3910	1437	4039	2942	2534	2380	2233	3959	3617	4925	4492	2371	2819	3496	2682	2637	1666	3937	2749	2889	3375	3192	3599	3228	3472	2202	3269	3517	3203	3946	4651	2540	5332	3990	2522	3128	3858	1390	1749	994	1058	3164	1693	1699	3395	3928	1533
1446	CSN1S1.1446	0	0	0	0	0	0	0	0	0	0	0	0	0	0	0	1	0	0	0	0	0	0	0	0	0	0	0	1	0	0	0	0	0	0	0	0	0	0	0	0	0	0	0	0	0	0	0	0
1447	CSN2.1447	0	0	0	0	0	0	0	0	0	0	0	0	0	0	0	0	0	0	0	0	0	0	0	0	0	0	0	0	0	0	0	0	0	0	1	0	0	0	0	1	0	0	0	0	0	0	0	0
1448	CSN3.1448	0	0	0	0	0	2	0	0	0	0	0	2	0	1	0	0	0	0	0	1	0	0	0	0	0	0	0	0	0	0	0	0	0	0	0	0	0	0	0	0	0	0	0	0	0	0	0	0
1452	CSNK1A1.1452	14086	27386	9631	19911	16689	21348	20889	15725	18365	25235	21177	25061	16374	15540	16865	20378	20541	16068	25133	19779	19458	23200	16157	20527	21036	22035	12662	12456	16119	15541	20363	18802	30223	20942	17386	16277	14785	23487	10772	13931	8660	10215	16528	10547	13136	13926	18153	12246
1453	CSNK1D.1453	10040	18280	5736	10747	10690	14032	7083	8306	10558	13075	16777	13560	10170	9558	10952	11415	9293	9018	13004	10304	12192	11737	10497	15138	12023	13803	10161	9469	10958	10141	11234	11535	6667	11618	11527	9983	9908	12187	7063	6678	4926	5697	11251	7412	8522	7977	12415	7261
1454	CSNK1E.1454	4896	9616	2837	7646	4936	5127	3563	3495	4999	4883	8790	5621	5146	4166	4119	5331	4087	4152	6703	4946	5857	5684	5235	5977	6211	6724	4890	5408	4298	6042	4930	6402	7594	8257	8687	4172	5997	6751	3330	3474	2786	2894	4312	3604	4130	4649	5649	4323
1455	CSNK1G2.1455	3390	3785	1156	4476	2157	2754	1805	2222	3261	3011	4573	2642	2632	2499	2431	2738	2207	2032	2998	2559	3107	3012	2519	2718	3544	3075	2584	2307	2274	1799	2792	2676	2149	3843	2016	1623	2017	4333	2248	2379	1354	1556	2822	2517	3032	3063	3133	2839
1456	CSNK1G3.1456	1090	2531	900	1871	1422	1960	2122	1358	2061	1613	1687	2123	1571	1571	1617	2010	1823	1393	2211	1923	2035	1992	1665	1572	2338	2066	995	1288	1441	1184	1402	1410	1866	2287	1295	822	1104	2033	787	1169	737	976	1153	923	1061	1079	1568	945
1457	CSNK2A1.1457	2571	4592	1736	4078	2989	4390	2572	2695	3696	3226	4431	4389	3139	2748	3486	3325	2624	2183	4075	3159	3750	3455	2770	3979	3959	3547	2096	2564	2873	1774	2239	2916	3051	4246	2815	1938	2219	4363	2482	3048	2053	2068	2678	2446	3639	1898	3234	3336
1459	CSNK2A2.1459	889	1721	721	1194	1652	1983	1255	917	1431	1281	1932	1683	1495	1396	1210	1406	1220	1171	1447	1258	1251	1517	1202	1487	1413	1454	1197	1640	1086	1434	1482	1702	723	1308	1742	1194	1832	1870	924	1523	949	956	893	1223	1574	1442	1334	1257
1460	CSNK2B.1460	4754	8018	2956	6482	5961	5206	8783	3946	4615	5251	7786	7318	5376	4872	5104	3877	5143	4060	5315	5433	4433	5534	4838	6239	4515	6896	4446	7614	7466	8054	7134	7598	9293	8863	9988	6410	7804	8380	5562	5493	3285	4233	5495	4365	5885	5913	6029	5961
1462	VCAN.1462	372	929	194	4019	543	2581	2271	4024	8251	902	3308	11360	5142	3369	9215	4640	704	1408	1883	5473	16821	1210	3089	4471	3899	5073	1039	461	1996	1897	284	316	1031	5106	159	424	1060	3409	373	1507	251	290	1030	2398	236	7739	8987	189
1463	NCAN.1463	3	2	1	0	0	1	0	3	1	2	3	1	0	3	1	2	1	1	4	0	1	4	2	18	2	1	80	0	0	1	1	2	1	0	4	2	5	1	2	5	5	3	3	5	4	5	1	2
1464	CSPG4.1464	1181	3373	712	1263	1902	16651	618	3785	1910	1244	2324	472	7392	2967	3949	7132	431	5904	1397	1807	5718	900	1408	6892	2331	2634	7525	3505	1166	5838	4532	142	755	2092	2727	4313	6469	4275	1216	2732	2228	1691	2810	5672	2084	3835	2516	842
1465	CSRP1.1465	40348	136696	31631	40493	126112	354101	151071	99997	88085	72053	93532	38321	217280	123847	112833	198054	52536	377546	56526	127823	119230	67287	74093	122754	71216	190052	212385	146415	76989	239788	130947	20805	44235	106997	113346	187989	219838	137069	51711	90105	96984	61125	77229	212997	94655	139281	72074	52737
1466	CSRP2.1466	605	1654	299	546	1017	1943	4476	1527	2677	9355	6132	8259	3002	2237	3090	1828	4175	1475	8921	5281	3927	6873	2347	3925	2079	8044	961	966	1362	1755	2015	2956	769	567	1069	2539	1025	562	102	456	111	93	926	101	134	2093	5890	150
1468	SLC25A10.1468	2595	2782	1160	5616	2568	653	1606	1121	971	1937	2968	2695	1057	946	1718	743	1608	335	1875	1511	1295	2126	1431	1516	1437	2248	1180	2480	3483	2287	2962	2183	1861	6017	3597	2104	3018	5498	3087	2199	1471	1545	3303	1785	3904	2868	2729	3159
1469	CST1.1469	130	903	64	777	3463	563	59	182	745	119	295	186	151	18	1658	192	548	267	25	80	1307	759	336	33	220	21	23	7	267	10860	39	18	7	6301	121	87	184	16	24	64	20	50	1370	0	133	20	4916	110
1470	CST2.1470	6	62	7	85	14	8	49	2	69	2	3	1	6	8	16	18	3	6	11	33	46	2	20	45	28	10	3	14	7	4	8	8	46	2850	40	6	88	242	2	22	11	112	9	4	39	13	12	4
1471	CST3.1471	13002	37916	7488	16829	23918	22874	29172	11725	17693	16617	32029	21715	21330	20246	18706	18621	24079	20143	17173	21219	16441	21498	14529	19987	17161	32672	15548	21201	29645	25972	33911	24232	17288	21092	24401	25781	33708	18637	22670	17979	13318	17660	22280	17394	31671	22072	19687	25341
1472	CST4.1472	15	53	4	78	233	13	16	5	19	5	33	10	3	5	45	8	78	6	29	4	93	103	63	31	31	10	4	11	26	149	7	33	2	210	15	6	17	1	2018	10951	1161	3952	82	303	13373	14	104	15065
1473	CST5.1473	0	4	0	4	6	12	1	1	7	3	0	0	1	3	0	1	0	6	4	0	16	0	0	4	3	0	1	1	0	1	13	0	1	62	0	5	7	9	0	6	0	3	3	0	0	9	2	0
1474	CST6.1474	7	15	2	15	4	3	5	2	480	6	18	0	6	16	8	4	52	10	7	15	158	14	21	4	34	1	20	44	40	7	5	6	4	56	19	6	64	1022	52	125	697	1320	119	469	1527	29	32	811
1475	CSTA.1475	549	1005	305	160	571	150	1987	554	429	492	661	1064	422	459	451	387	839	165	898	632	315	553	499	969	457	1009	551	1003	513	610	660	1788	15	338	1505	463	933	222	182	510	193	247	273	202	240	1244	717	327
1476	CSTB.1476	4190	4928	1872	4747	4062	5268	8799	2804	4459	6050	10102	6377	4540	4854	5033	3690	6681	4352	6531	5011	4802	7863	5620	6800	5220	8304	4901	7848	5727	6016	5624	7885	6972	6500	8074	4184	7569	8441	4879	5161	2905	3427	5878	3375	7136	5466	5927	6145
1477	CSTF1.1477	1669	2643	1047	1307	2121	1883	2185	1316	1820	2414	2552	2523	1362	1304	1635	1521	2078	1067	2301	2124	1653	2494	1652	2593	1722	2599	1162	1500	2463	1480	2130	1904	1276	1536	2380	1382	1497	2374	878	1294	752	866	1921	959	1325	1128	2025	1320
1478	CSTF2.1478	689	1226	384	768	918	688	808	690	905	861	1178	1272	817	668	874	725	684	525	1057	855	809	986	829	1044	895	1010	532	770	697	461	598	896	436	1083	903	560	572	1250	1219	1145	803	823	798	939	1533	468	815	1464
1479	CSTF3.1479	916	1999	718	1768	1265	1058	1732	940	1518	1481	1901	1695	1108	1173	1257	1434	1566	1046	1893	1478	1326	1786	1223	1659	1399	2099	1021	1044	1284	1042	1149	1520	1714	1675	1577	1029	1203	1525	979	1417	794	990	1096	798	1287	1147	1525	1466
1482	NKX2.5.1482	0	0	0	0	7	2	0	0	0	0	0	0	0	1	0	2	1	1	0	2	0	0	0	0	0	0	0	0	0	0	1	0	0	41	0	1	1	1	0	0	2	1	0	0	0	0	0	0
1485	CTAG1B.1485	0	0	0	0	0	1	0	0	0	0	0	0	1	1	0	0	110	0	0	8	1	0	0	0	0	0	0	0	0	1	0	0	0	590	0	0	4	0	0	0	0	0	0	0	1	0	0	0
1486	CTBS.1486	2044	3108	1278	1163	2955	2088	7030	2560	2917	4640	4208	7161	2080	2364	5319	2531	6569	1051	3984	3699	2804	5371	2233	3748	3242	3969	1129	1361	4215	1251	3651	2601	1819	2367	2667	2693	1892	3906	1035	1504	888	1102	2340	791	1753	992	4106	966
1487	CTBP1.1487	7590	10000	4147	10511	6644	8335	6299	5706	6930	8645	11519	10483	8101	6358	7299	6995	6077	5782	9042	7669	7225	7752	7404	8232	7584	9607	6454	8995	8687	9715	9416	10067	10481	11355	10026	7200	9122	12073	6017	6099	3853	4487	7746	6196	7961	8663	9468	6649
1488	CTBP2.1488	5036	7642	2629	6227	6260	10200	6915	4562	5916	6020	8295	6954	5862	5295	5255	6507	5160	8630	7160	6787	6995	5599	5671	6087	6373	7051	3352	4788	5178	5098	4445	5918	7474	8054	5563	3896	5356	7882	2764	3915	2184	2881	4915	2691	3561	4550	5808	3286
1489	CTF1.1489	611	1127	373	383	623	2037	737	597	819	664	1288	814	1300	896	679	1122	463	1437	938	850	982	755	767	999	914	923	1078	1469	572	1306	960	1018	379	640	1461	954	1412	613	526	583	532	471	550	762	748	1066	753	702
1490	CTGF.1490	2777	36675	9573	18987	6394	50873	16789	45832	22773	30972	36826	2532	24259	18503	17112	24362	5785	75972	35351	23593	68259	11008	22402	7767	66665	24602	62421	10121	6377	29650	14806	4344	3263	8071	6139	11895	9350	18859	1165	21415	8374	3823	5707	10544	13689	19958	5606	7012
1491	CTH.1491	369	696	207	178	450	260	717	246	334	740	676	650	285	247	605	211	483	94	607	410	388	742	286	737	302	506	155	285	420	252	390	325	353	433	521	365	319	234	371	358	165	195	483	160	241	87	514	343
1493	CTLA4.1493	23	123	0	66	14	19	24	17	94	4	106	4	36	17	22	44	125	15	75	25	39	45	53	53	44	103	9	10	11	10	4	24	13	9	25	8	19	11	1	4	1	1	2	1	2	48	12	16
1495	CTNNA1.1495	18456	28216	10703	30630	19621	31043	16239	18687	22422	22752	29713	28728	25881	17368	23326	23009	14512	19907	26793	19204	25182	21145	19863	27377	24580	24019	18347	19202	19076	16839	19815	21479	19168	34331	20728	18290	18143	25172	11879	19719	10581	13258	21445	15137	18076	15923	23287	16816
1496	CTNNA2.1496	5	14	4	0	41	967	4	9	35	3	11	0	134	31	22	22	8	172	14	35	2	2	7	14	11	3	379	2	70	19	13	4	415	26	32	5	15	96	44	481	125	402	23	78	1873	1	4	327
1497	CTNS.1497	1189	1772	575	945	1247	871	1118	692	994	1324	2561	1545	677	950	1114	925	1254	548	1836	1211	868	2079	1414	1539	1239	1084	720	928	1120	875	1655	1778	563	980	1179	970	937	1101	3044	2305	1591	1514	1388	1590	4014	693	1387	4400
1499	CTNNB1.1499	20438	36661	12708	25763	25842	39646	36769	23627	31865	29514	28715	41137	28309	28912	31887	30257	25143	25967	35270	30860	33375	32996	29583	29860	32449	36855	18041	18586	22305	18416	19977	24672	10598	24405	20083	22784	13560	18351	8203	15693	9419	11415	24940	14639	14098	18779	30108	11641
1500	CTNND1.1500	17033	37998	12647	25980	16487	18714	10494	19569	23745	22887	30768	27960	20719	15510	22462	19162	13025	7282	31239	16275	24811	20832	18378	28526	28506	17274	13665	20012	16855	10409	16330	25296	16714	25653	19546	14958	15025	19758	14417	22874	12551	13963	18690	16841	18608	11788	23807	18207
1501	CTNND2.1501	195	417	510	1436	474	130	155	234	239	653	858	354	98	145	304	208	375	24	636	273	296	610	339	390	295	347	474	509	420	144	364	424	1340	1858	676	277	587	1823	4	88	17	35	470	13	52	95	433	16
1503	CTPS.1503	947	2398	508	2295	1632	5878	1587	1617	1777	1277	1579	575	3191	2016	1429	2951	874	4781	1377	1893	2683	1323	1656	2262	1660	2438	2398	1509	1044	2878	1420	408	1174	2071	1521	1847	1853	2029	1675	1658	1760	1519	1199	2205	2402	1927	1178	3244
1504	CTRB1.1504	0	0	1	0	2	2	0	2	3	0	0	0	0	0	14	0	0	5	1	0	0	0	0	0	2	0	1	0	1	0	0	0	0	1	0	0	0	1	0	0	0	0	0	0	0	0	0	0
1506	CTRL.1506	7	43	4	7	6	3	8	4	11	3	16	2	3	6	8	4	9	13	12	4	5	16	2	10	10	17	5	12	6	23	0	31	16	5	45	4	6	9	8	8	12	6	8	6	15	25	7	12
1508	CTSB.1508	53766	58257	20537	31775	42193	50908	66760	32342	67873	31268	61280	39296	50588	68913	53346	49267	40087	42364	70971	46866	53875	48176	51171	66911	55211	58827	39883	60866	39667	40039	41384	60553	10636	44072	57217	29955	42165	75771	36526	42273	19260	58153	46669	30995	39216	49166	53705	35815
1509	CTSD.1509	33051	45880	15187	37756	33949	30530	33097	24520	27905	32536	45479	33664	25907	35271	36218	25184	25484	12864	41968	25004	33425	39053	27664	37716	33884	27662	27448	45684	36029	25926	46747	63271	10302	46960	36057	28650	30980	30843	38671	66544	26400	30989	35752	47614	54472	28753	40541	43979
1510	CTSE.1510	17	27	0	46	3	40	28	22	138	5	9	13	43	160	97	104	283	2	80	18	67	105	46	8	149	13	15	33	8	34	5	86	16	161	12	1	10	52	16	249	47	287	11	158	114	66	22	228
1511	CTSG.1511	20	115	10	20	94	338	20	40	106	53	65	17	66	322	70	140	210	395	60	24	95	241	91	38	402	207	298	132	2	6	19	4	17	1	16	66	256	56	10	56	45	20	16	157	23	24	7	0
1512	CTSH.1512	11174	19490	6631	7987	15024	6280	5989	6192	11829	7139	12525	11167	4915	10444	9620	5407	14904	3181	12775	10206	7977	15989	7150	9749	12490	15234	9946	25928	13982	6888	11493	13905	3873	13331	29067	7786	16805	9073	7568	10561	4293	5110	8847	9152	9187	10045	8651	11544
1513	CTSK.1513	472	1630	310	1163	1055	3835	3148	1120	3512	987	2037	735	2743	3531	2510	4743	2923	4100	2528	2270	3286	2093	2815	2159	3784	3174	2053	1378	495	2147	807	605	461	2106	584	743	1637	1940	264	668	607	398	497	1044	918	1713	614	395
1514	CTSL1.1514	2897	5904	2308	5325	4603	6055	7561	3744	5305	3932	6309	4574	5065	5476	4644	5766	5264	5686	5737	6025	5067	5336	4760	7587	4900	8910	4867	4142	3843	3764	3822	3987	3581	6106	4074	3695	5435	5848	5348	6161	4596	4715	3781	4916	6690	3133	3661	7317
1515	CTSL2.1515	64	202	85	82	222	48	151	67	84	80	99	43	46	43	73	56	126	25	197	51	26	124	124	162	79	103	90	162	100	56	100	244	22	255	284	64	138	227	32	32	16	29	53	37	34	72	122	30
1519	CTSO.1519	3663	5709	1883	5008	4257	5559	4214	3582	5951	4321	5372	5594	5076	3835	6033	5282	4171	2469	5125	4909	5138	4099	3407	5143	5071	5933	2050	2029	4522	2644	3722	3096	2608	3533	3470	3451	3314	3426	1504	3058	1723	2161	3142	2159	2779	3181	4456	2408
1520	CTSS.1520	2095	3850	546	2213	1619	2855	4120	2054	6796	1412	2677	1038	2907	3997	3595	5870	5654	1942	5563	2638	5564	3287	3144	4277	6859	2374	1268	2094	1137	615	834	2691	600	1836	1772	529	1163	2097	1381	2552	567	1547	1239	1184	1480	1916	1185	2423
1521	CTSW.1521	137	221	43	131	53	112	226	117	532	2	263	98	205	246	269	365	283	62	253	137	99	127	207	231	294	155	46	205	130	210	92	253	11	117	337	142	10	136	15	37	21	60	108	43	6	231	48	139
1522	CTSZ.1522	5151	8064	2881	5815	5715	9767	6424	5184	9327	4707	8677	7414	7715	7937	8398	7490	5839	6791	6887	6849	8100	6405	6439	8418	7560	9876	6392	8012	8914	8598	6605	7978	4948	9877	8580	7037	8816	10183	5253	6027	3906	3826	4961	5520	6769	8704	7733	7651
1523	CUX1.1523	5295	7642	3693	7521	6576	8322	5530	5336	6153	8372	9239	9488	7137	5641	7651	5695	4268	5098	7082	5673	6658	6031	5860	7711	6522	7161	4460	7135	7911	7157	8224	8253	3528	6724	8703	8052	6821	10065	3766	4380	2648	3233	6998	3852	5027	6394	8528	3963
1524	CX3CR1.1524	708	846	318	113	449	638	836	307	1882	282	364	943	156	1294	718	1266	395	595	711	1404	655	653	745	59	1441	379	117	790	289	49	64	602	11	183	368	93	80	221	292	102	55	196	210	495	444	143	586	247
1525	CXADR.1525	1547	3530	1076	2566	1925	716	2528	1854	2802	2351	1760	3274	1170	2081	1834	2015	2353	275	4512	2331	2236	2347	1763	1814	4391	1286	682	1061	1087	234	471	1763	693	4506	701	610	444	1506	911	1924	1034	1190	1265	998	1714	569	2321	1277
1528	CYB5A.1528	3266	5209	2928	4766	4719	2748	8223	1982	2914	3979	4507	6889	2191	2691	3306	2016	5515	1919	3521	5428	2984	5399	2483	4234	2724	6040	2788	2890	7081	1968	3526	2943	3273	8456	3436	2894	3913	3359	7571	7070	4628	5371	4113	3598	9492	1812	4037	7149
1534	CYB561.1534	20235	22355	7180	16871	20184	8537	15221	11681	9287	23686	31060	33007	9243	9780	18514	6949	16661	2766	20349	14318	12230	25378	14722	22170	11820	21176	9166	10948	27560	14130	26526	22990	7491	13120	15500	21720	15359	12006	18115	14064	8564	9376	21591	9362	21307	9702	25648	22458
1535	CYBA.1535	2023	2454	337	1002	1226	1205	3068	1051	3226	932	3019	1020	1892	2531	1656	2272	2604	2036	2185	2215	2361	1703	1921	1904	3089	2626	1747	2410	1643	1456	1461	1983	449	1054	2487	873	2187	1422	5200	4414	1744	2794	1092	2941	7179	2711	1066	5000
1536	CYBB.1536	671	1357	209	737	537	2207	1323	1501	6302	773	1096	799	1691	3186	2210	5292	2126	2615	2586	2009	3710	1432	1730	1729	3930	1644	409	590	246	206	169	674	168	510	179	218	257	370	175	431	143	270	713	447	291	788	851	287
1537	CYC1.1537	3689	7108	2405	9942	6248	7146	11728	3711	4021	4382	6133	5497	5789	5722	4222	4552	6258	7346	5070	6737	3859	5821	4854	6099	4412	9005	4921	6260	6824	5861	5730	5255	5445	7419	6833	4815	6340	8039	5711	4669	4201	4141	4298	5447	6525	4472	4719	7099
1538	CYLC1.1538	0	0	0	0	0	0	0	0	0	0	0	0	0	0	0	0	0	0	0	0	0	0	0	0	0	0	0	1	0	0	0	0	0	0	0	0	0	0	0	0	0	0	0	0	0	0	0	0
1539	CYLC2.1539	0	0	0	0	0	0	0	0	0	0	0	0	0	0	0	0	0	0	0	0	0	0	0	0	0	0	0	0	0	0	0	0	0	0	1	0	0	0	0	0	0	0	0	0	0	0	0	0
1540	CYLD.1540	2840	6061	1530	2215	2299	7791	2226	3569	6674	2786	4079	3168	5303	4187	3760	6424	3111	4105	4812	3493	5207	3175	3688	4043	5401	3911	2655	2763	2319	2733	2373	3606	1723	2930	3158	2233	2531	2526	2149	3553	2692	3015	2358	2691	3614	2626	3156	3113
1543	CYP1A1.1543	1	26	0	6	16	1	8	17	3	189	45	5	28	37	25	2	12	1	9	11	10	38	22	33	160	8	4	0	41	4	5	132	22	26	1	9	4	2	53	221	36	9	3	9	62	4	12	10
1544	CYP1A2.1544	1	3	0	0	0	3	0	1	1	13	0	0	2	1	0	0	1	0	0	0	4	0	6	1	17	1	2	4	1	1	0	1	0	0	4	1	0	1	81	243	23	13	1	19	81	0	0	72
1545	CYP1B1.1545	3835	11117	8032	4978	25953	12816	3384	8230	2943	5532	4613	3886	4518	4683	2541	8343	3823	4473	6534	5592	3177	3911	4363	6679	11770	2415	21000	10607	20148	4657	7567	4990	1791	6566	25033	4178	15967	13055	1659	3419	4982	2644	15656	9055	3766	2944	2948	1618
1548	CYP2A6.1548	13	25	2	3	19	26	14	33	51	13	23	2	10	17	27	19	1	20	22	16	64	26	23	25	19	8	36	4	33	21	8	161	2	10	15	16	32	124	3	8	9	4	7	2	3	8	6	0
1549	CYP2A7.1549	4	1	0	1	5	8	1	8	4	0	1	1	8	2	0	12	1	7	3	1	5	0	2	2	1	0	12	1	1	0	4	5	1	0	3	2	4	35	1	2	0	2	2	0	0	3	2	0
1551	CYP3A7.1551	10	30	232	1	33	7	120	14	21	71	98	25	6	31	33	154	115	11	101	61	6	46	286	44	55	220	55	341	28	3	11	164	1	38	94	2	136	0	2	107	7	136	19	10	8	5	35	3
1553	CYP2A13.1553	0	1	0	0	0	5	0	0	0	0	0	0	2	0	0	0	0	2	1	0	1	0	0	0	0	0	3	0	0	0	0	0	0	1	0	0	1	5	0	0	0	0	0	0	2	2	0	0
1555	CYP2B6.1555	0	0	0	0	1	1	0	0	5	1	0	0	0	0	2	0	0	0	0	2	1	1	2	0	0	0	1	0	0	0	0	3	0	0	1	0	0	7	0	1	0	0	0	0	0	1	0	0
1556	CYP2B7P1.1556	21	24	12	24	24	72	29	104	82	43	86	26	40	97	16	41	30	29	239	22	39	90	71	24	64	65	65	20	86	27	28	760	9	33	101	24	64	39	11	17	41	9	18	11	32	38	35	4
1557	CYP2C19.1557	1	0	0	0	0	0	1	0	0	0	0	0	0	0	0	0	0	0	0	0	0	0	0	0	0	0	0	0	0	0	0	0	0	0	0	0	0	0	0	0	0	0	0	0	0	0	0	0
1558	CYP2C8.1558	7	24	6	7	4	6	5	4	2	2	16	7	0	6	1	7	12	2	10	6	10	6	9	1	7	15	19	8	7	20	9	14	12	3	29	10	7	1	13	16	10	24	3	12	5	8	2	13
1559	CYP2C9.1559	0	0	0	0	0	0	2	0	0	0	0	0	0	0	0	1	0	0	0	0	0	0	2	0	0	0	0	0	0	0	0	0	0	0	0	0	0	0	0	0	0	0	0	0	0	0	0	1
1562	CYP2C18.1562	0	0	0	0	0	1	0	0	0	1	1	0	0	0	0	1	0	1	0	0	0	0	0	0	0	1	0	0	1	0	0	5	0	0	2	0	0	0	0	3	2	0	0	0	0	0	0	0
1564	CYP2D7P1.1564	13	80	5	20	14	6	7	5	7	8	46	3	2	1	2	11	12	5	13	11	14	14	29	8	24	16	34	11	5	23	8	26	13	3	118	1	13	5	33	5	16	25	1	18	14	13	5	7
1565	CYP2D6.1565	24	62	3	5	15	3	8	6	5	4	23	4	1	12	6	6	13	4	10	12	15	24	14	19	17	25	39	6	2	24	5	10	15	4	108	9	9	5	25	7	10	7	10	22	4	13	10	16
1571	CYP2E1.1571	44	169	116	17	71	21	139	32	53	45	134	75	63	40	36	63	88	17	80	152	162	106	132	94	78	168	110	157	34	72	48	174	26	16	285	44	201	30	2796	566	507	1270	115	1503	1346	35	64	5577
1572	CYP2F1.1572	0	2	0	0	0	0	0	0	0	0	0	0	0	0	0	0	1	0	0	0	0	0	0	0	0	1	1	0	1	0	1	5	0	0	5	0	0	0	1	0	3	0	0	0	0	1	0	0
1573	CYP2J2.1573	281	1338	129	1334	1275	480	263	393	315	372	292	978	633	256	382	183	428	250	118	323	488	820	512	492	573	418	112	83	1230	176	200	756	151	367	149	295	282	584	14	59	41	76	138	30	53	429	311	12
1576	CYP3A4.1576	0	1	3	1	3	2	1	0	3	0	3	0	0	2	0	3	1	1	1	0	2	3	3	1	0	1	3	1	1	0	0	2	0	1	1	0	2	0	4	2	4	3	1	1	1	3	2	5
1577	CYP3A5.1577	304	2763	340	56	342	107	1929	225	1900	372	12896	545	1209	3399	342	391	879	174	1183	656	361	1668	743	1723	2106	4568	480	749	393	544	841	5781	25	621	1118	1754	457	114	252	1585	437	402	205	295	316	667	781	282
1579	CYP4A11.1579	1	4	1	0	2	0	1	1	1	0	2	3	2	2	2	0	2	1	0	0	2	0	2	2	4	4	1	2	1	0	2	1	0	0	1	0	1	9	0	1	0	33	1	1	1	1	0	2
1580	CYP4B1.1580	1400	11391	1416	327	1270	383	1518	1347	2164	1024	2561	1265	2331	1559	1258	1121	1504	467	5775	1170	1841	3000	2483	2729	4929	1568	2778	2954	4792	1513	2163	12224	2	1608	7556	561	2289	1609	1592	5327	1443	1413	1154	2893	1642	1156	2600	3504
1581	CYP7A1.1581	0	1	0	3	0	1	1	2	2	0	2	0	3	2	2	2	4	3	1	1	3	2	0	2	1	6	5	1	2	6	0	0	0	2	2	3	0	4	2	2	2	0	1	3	9	0	1	2
1582	CYP8B1.1582	3	8	2	3	8	7	0	1	5	4	1	2	3	4	7	2	2	4	3	9	2	4	6	5	8	1	5	1	0	4	5	3	1	0	11	2	6	6	4	95	11	8	2	4	12	1	6	33
1583	CYP11A1.1583	8	55	18	10	40	343	168	88	131	40	90	39	176	141	237	146	70	79	65	138	120	57	79	73	105	258	70	74	50	154	30	56	21	53	88	62	113	29	21	216	146	294	15	90	236	133	24	551
1584	CYP11B1.1584	0	0	0	0	0	0	0	0	0	0	0	0	0	0	0	0	0	0	0	0	0	0	0	0	0	0	0	0	0	0	0	0	0	0	0	0	0	0	0	0	0	0	0	0	0	0	1	0
1585	CYP11B2.1585	0	0	0	0	0	0	0	0	0	0	0	0	0	0	0	0	0	0	0	0	0	0	0	0	0	0	0	0	0	0	0	0	0	0	0	0	0	0	0	0	0	0	0	0	0	0	0	0
1586	CYP17A1.1586	1	2	1	1	2	0	0	0	0	1	0	0	0	1	0	2	1	1	0	0	0	1	4	2	3	3	1	5	0	2	1	1	1	1	0	0	0	0	0	0	1	6	2	1	2	0	0	2
1587	ADAM3A.1587	0	0	0	0	0	0	0	0	0	0	0	0	0	0	0	0	0	0	0	0	0	0	0	0	0	0	0	0	0	0	0	0	0	0	0	0	0	0	0	0	0	0	0	0	0	0	0	0
1588	CYP19A1.1588	4	2	2	0	12	10	12	8	9	3	12	1	11	21	7	6	7	30	18	15	9	27	8	7	27	5	14	202	5	2	12	5	3	1	2	1	5	2	22	13	980	737	0	479	1296	1	2	3717
1589	CYP21A2.1589	69	115	11	286	28	53	5	20	76	35	61	18	38	73	16	37	27	80	79	52	101	17	45	41	79	47	137	119	21	53	35	33	41	106	62	40	122	150	17	46	32	16	54	4	27	197	28	42
1591	CYP24A1.1591	6	489	5	203	5	11	19	92	549	53	368	1	307	165	60	35	104	72	444	18	1207	206	314	48	694	10	102	195	44	50	3	1654	0	247	996	10	69	191	128	177	35	207	2	81	286	117	52	57
1592	CYP26A1.1592	2	3	1	2	5	0	0	3	9	0	7	3	1	3	3	1	0	1	2	1	2	0	2	0	4	3	3	4	2	0	0	2	3	3	0	0	14	16	0	28	8	8	0	3	0	5	0	17
1593	CYP27A1.1593	13795	7513	2492	1531	12220	4058	9562	3908	4533	5832	11212	5583	5938	4061	4046	5627	7591	2946	5329	6031	3921	5839	3755	6163	4780	7316	3759	4675	5648	8782	6956	5720	308	4399	12726	9162	8893	1817	8802	4295	4137	4666	7760	5116	11184	7510	5084	8562
1594	CYP27B1.1594	27	73	34	78	40	14	28	7	38	27	52	27	19	27	33	22	64	6	40	12	20	36	23	38	38	21	16	30	36	34	21	49	20	83	39	22	35	34	186	82	44	63	64	31	119	14	39	95
1595	CYP51A1.1595	6719	10197	4218	7335	8491	5402	8661	6521	4534	22144	13235	12941	3995	4354	7573	5079	9899	2540	9810	8373	7329	15559	4934	13599	6726	10229	4335	5366	11274	3465	11577	6604	4210	8930	8502	10443	6834	5902	2707	3417	1933	2370	8265	2203	3433	2173	12685	3645
1600	DAB1.1600	14	185	73	8	91	483	304	182	127	68	207	55	418	242	244	357	60	159	112	243	358	119	206	102	268	286	196	121	21	180	85	15	226	94	107	141	39	45	32	195	270	90	78	354	116	209	117	65
1601	DAB2.1601	867	2459	387	1803	1732	4733	1067	2014	4373	1629	2300	977	2178	2932	2726	3656	1255	3407	2464	1837	4082	1732	2307	1630	3624	1519	1026	942	1114	1411	1647	725	831	1350	638	1480	1122	3577	303	1432	863	740	1226	1626	913	1822	1383	801
1602	DACH1.1602	908	1871	797	2814	865	1009	2121	1346	2145	1233	1512	1921	1404	1563	2029	2304	748	515	2628	1714	1839	1335	1113	1724	1722	1557	1105	1574	1080	729	754	1522	856	1112	1407	650	979	903	120	416	267	201	1184	408	627	937	1595	431
1603	DAD1.1603	4670	7674	2868	5145	6694	4682	13170	4036	4433	6309	6938	8741	4617	5681	5891	4164	6899	4791	6481	5711	4665	7878	5522	6981	4845	10260	4041	5748	9754	4286	6458	6805	4952	7431	6706	5797	4513	6696	11925	10128	7258	7620	5798	7668	14342	4716	5880	17071
1604	CD55.1604	1555	8763	1436	861	1863	1401	2034	1418	1736	1926	3546	648	2010	1784	1343	1211	6811	1196	2119	1648	1959	3346	1800	1847	6544	1281	1295	2085	2056	924	788	7063	1608	1240	3511	1728	1371	1691	2175	2366	1220	2093	987	1567	2333	788	1476	4033
1605	DAG1.1605	8438	11651	5928	11641	9768	21440	5431	9421	10258	10559	13785	11152	11826	8215	11520	11832	5816	7785	11127	7660	12948	9226	8322	10621	11238	8934	7530	8617	9544	8643	8913	7251	4861	15875	7324	7920	8098	9554	4718	7457	4887	4622	9025	8814	7486	7108	11783	6538
1606	DGKA.1606	1428	3633	1170	654	1648	969	1009	1252	2181	1662	2149	1580	1466	1227	1330	1497	966	714	2269	1241	1887	1451	1445	1697	2018	1399	2235	2792	1602	1115	1310	3289	688	1286	5000	1251	2165	1449	908	1003	586	722	1638	696	952	1362	1114	1318
1607	DGKB.1607	1	11	7	9	11	116	2	8	4	6	14	2	29	19	22	15	10	58	6	11	8	20	5	0	14	2	140	15	47	7	1	4	7	14	18	9	10	6	1	14	3	3	8	5	1	5	1	0
1608	DGKG.1608	55	159	27	20	106	1108	114	239	208	243	307	56	283	145	226	541	77	465	365	413	402	123	227	435	378	348	613	163	180	449	112	32	51	124	146	103	217	90	57	449	174	141	66	77	155	238	161	100
1609	DGKQ.1609	980	1493	386	1088	781	875	257	796	836	799	1455	695	634	770	568	952	626	603	898	675	958	1009	817	632	1304	880	934	654	773	680	861	820	1456	1319	1152	523	793	1015	565	506	494	505	706	671	818	796	698	826
1610	DAO.1610	0	1	0	0	0	0	1	1	1	1	2	0	0	0	2	1	0	0	2	0	0	0	2	0	0	4	0	0	0	0	0	0	0	0	1	1	2	0	2	0	1	4	0	4	0	2	1	2
1611	DAP.1611	10666	16184	5052	14327	12571	9093	14462	8123	12378	15041	15703	20157	10255	10078	13974	8539	13359	6689	14463	12126	14021	17580	11316	14362	13556	15536	7062	11779	13790	10298	13812	17560	11187	18260	11640	10077	11079	12366	24000	19058	12354	12310	13329	12581	21659	9400	13287	23094
1612	DAPK1.1612	1680	2591	1065	2718	1468	1505	613	1204	1661	1630	2421	2013	1157	942	1403	1325	962	1196	1642	1347	1605	1093	1502	1013	2600	1203	844	724	1452	760	688	1076	2921	3189	640	793	963	792	2743	2382	2381	2445	1363	2146	2276	1053	1189	2893
1613	DAPK3.1613	2569	3396	1179	3174	2247	7339	1579	2518	2737	2763	4294	1687	4946	3313	2502	4318	1645	5779	2842	2902	3925	2608	2460	3131	3497	3635	5634	3062	2063	4642	3557	2215	1419	2853	2918	2842	4048	3508	1352	1826	1507	1190	2655	3249	1873	4236	2939	1916
1615	DARS.1615	3247	7178	2663	5322	4589	6947	6221	4070	5435	4851	5452	5264	5523	5440	4719	6573	4982	5996	6155	6084	5375	4768	4498	6178	5086	6942	3990	4514	4524	4796	4397	3794	4179	6107	4475	3756	4159	4879	2848	4207	2628	3062	3354	2939	3330	4030	4654	3259
1616	DAXX.1616	2568	4392	1856	2963	3038	3306	3264	2204	3264	2800	3764	4027	2960	3074	2655	2697	2529	2980	3667	3257	2895	3124	2889	3344	3366	4008	2552	3916	3036	3740	3241	4320	2715	3346	3759	2507	3267	3529	2380	2801	1751	2180	2298	2602	2761	3271	3380	2742
1617	DAZ1.1617	60	9	1	10	17	1	1	1	0	4	1	8	3	6	0	1	2	2	4	1	1	1	1	2	3	0	8	4	7	8	1	1	0	1	6	0	17	0	0	1	0	0	9	2	0	2	6	0
1618	DAZL.1618	0	0	0	2	0	4	0	1	22	1	1	0	1	0	0	2	9	5	0	0	0	4	3	0	14	2	0	0	1	1	0	2	2	1	3	6	1	1	0	0	1	0	1	0	3	1	0	1
1620	DBC1.1620	185	109	230	150	125	151	441	378	150	76	477	173	350	334	437	404	103	102	298	474	283	168	212	327	381	945	237	415	113	163	431	479	118	296	180	50	167	147	77	278	213	236	191	353	96	123	81	55
1621	DBH.1621	7	31	6	3	14	8	3	6	24	2	21	2	2	18	15	27	6	7	17	10	34	10	12	13	29	13	2818	6	5	13	5	6	3	7	9	2	16	16	106	179	6	38	62	26	33	8	11	30
1622	DBI.1622	7868	12677	8294	12193	14675	6617	37484	8104	6012	20254	24632	28787	8407	6815	13941	5291	24868	3206	16813	16626	7911	21690	10721	20607	6898	31495	7400	12062	18404	8942	14564	20542	5029	9831	19968	15903	14652	30567	13863	11778	8944	11711	15416	8156	15666	7339	20393	12206
1627	DBN1.1627	1947	3736	1396	7160	2878	8619	2806	3206	4131	3436	4786	3899	5649	4437	4374	4889	1946	6316	3057	3935	4972	2439	3497	3593	3560	4884	4560	3990	3241	5390	4505	1788	3971	9270	2938	3052	4295	3632	1274	2438	1890	1733	3256	4291	2766	4980	3690	2076
1628	DBP.1628	651	1760	861	752	982	1140	907	446	1112	727	1314	1103	776	869	708	821	639	1853	624	1214	477	673	813	416	1304	1116	1175	1452	657	659	343	957	292	1031	774	467	854	1274	2425	932	593	1173	602	777	2463	841	1043	2512
1629	DBT.1629	3011	4359	2365	3384	4231	5389	6071	3420	4575	4737	4530	7086	3702	3129	5154	3942	5121	2603	5976	5056	4418	5069	3988	4706	3832	4662	1955	2469	4018	2514	3529	3235	2346	5059	3253	2479	2656	3597	1657	2907	1845	1915	3323	2133	2467	2188	5276	2063
1630	DCC.1630	0	9	6	0	4	182	7	21	84	6	24	8	92	17	48	60	19	15	61	14	4	25	22	42	177	27	10	6	5	3	11	1	0	9	15	14	6	1	10	67	82	31	3	108	81	9	64	18
1632	DCI.1632	2657	3129	1461	4658	3101	2532	6444	1830	1697	3216	4234	3633	2734	2683	2574	1660	3818	2521	2594	3316	1772	4082	2589	2954	2093	4706	2399	3558	4367	3990	4327	3255	3222	4255	3366	2719	3580	3963	3127	2681	1885	2312	2685	2818	4858	3665	3985	4674
1633	DCK.1633	825	1622	491	1247	1148	1424	2855	1002	2000	1409	1473	1872	1185	1194	1607	1420	2367	1085	1750	1900	1400	1546	1244	1519	1369	2012	635	599	1242	718	1126	806	1678	1437	784	880	525	1464	286	613	414	390	804	445	435	781	1189	368
1634	DCN.1634	3609	11190	4396	5308	11536	53043	52781	23000	50872	10321	29210	14174	46202	53574	43050	87098	28224	49337	25529	56551	54601	28289	31434	26366	33639	70944	43796	16777	7490	18480	5237	6084	8544	16158	5835	10435	15522	11528	3025	14251	8607	4799	5471	11032	11404	21084	6755	4428
1635	DCTD.1635	3025	5835	2169	4206	4630	4228	5176	3154	4251	4587	5193	6032	3913	3784	4647	3474	4158	2726	4815	4802	4078	5320	3733	4874	3993	5545	2867	4423	5480	3653	5390	4764	4122	6165	4313	3535	4389	4749	2457	3293	1855	2659	3903	2845	3807	3275	4506	3347
1636	ACE.1636	2575	3319	1066	2102	2371	1759	2344	2263	2604	5702	7162	5852	2779	1970	5161	1132	2166	459	3553	2427	2715	3212	2767	4289	3084	3298	1156	2384	1364	1364	4505	2859	1243	2591	2665	3274	1842	810	18985	16603	7989	7673	3294	9995	21049	2282	4159	12485
1638	DCT.1638	4	13	5	1	11	36	6	2	12	9	16	5	31	6	20	20	5	6	11	8	10	6	8	7	2	11	6	3	3	1	3	4	0	3	5	4	2	13	4	7	5	3	5	14	1	2	12	1
1639	DCTN1.1639	10320	14984	5823	11481	9333	19381	6001	10146	10952	12833	16832	13823	13772	11749	12888	12075	5524	11984	12216	9976	12666	9657	9495	13893	11680	10283	11071	11647	10015	11819	11694	11438	6174	14324	11852	12705	10283	8590	6845	9876	5871	6140	10985	9632	9526	9983	13924	9370
1641	DCX.1641	5	9	4	0	4	12	1	2	8	3	3	1	4	3	4	6	4	6	11	4	1	7	3	9	12	7	9	5	4	8	6	10	0	4	13	4	7	6	3	6	10	5	11	15	6	3	1	1
1642	DDB1.1642	15531	25517	10623	19102	16159	22957	14824	16310	18199	19613	25716	24162	19090	14938	20723	16408	10678	10299	24504	15051	20199	18591	16116	23392	23460	19227	15700	19051	18063	12481	16605	22709	10297	24469	18513	16403	14911	17182	19288	26032	17659	16050	18831	19425	33762	12120	21584	38381
1643	DDB2.1643	1213	4057	692	1005	1353	1386	1685	984	1765	879	2116	973	1543	1560	1223	1538	1459	1336	2428	1405	1430	1646	1271	1762	1966	2277	1885	2223	1221	1370	1017	2412	508	1236	2555	1098	1346	694	1010	1710	684	850	698	937	1057	1231	1529	1298
1644	DDC.1644	48	62	43	15	146	20	16	21	52	40	23	6	6	161	3	26	65	50	305	23	12	45	20	83	189	17	450	50	39	71	87	202	3295	443	47	12	296	18	2	6	2	15	12	3	2	4	23	0
1645	AKR1C1.1645	90	401	59	617	201	1793	401	201	1043	230	399	61	644	545	476	839	406	2187	363	533	335	327	408	486	812	734	816	271	320	407	249	301	95	174	108	332	756	591	66	220	527	1185	169	496	247	253	102	599
1646	AKR1C2.1646	74	266	22	295	85	493	246	167	266	68	190	21	253	459	134	293	341	1285	273	171	175	275	117	149	442	221	458	83	129	329	134	222	39	90	64	199	262	142	21	140	595	130	157	345	141	238	68	52
1647	GADD45A.1647	737	4801	372	1901	643	2071	1781	1830	2116	746	1634	801	2674	1929	1227	1411	1676	2641	2106	1452	2343	1177	908	975	2051	2409	2440	1871	1032	843	636	2472	688	1762	2142	2186	963	1813	3580	4592	2752	2180	446	1902	3302	1199	904	3714
1649	DDIT3.1649	408	1928	514	1322	849	1053	2910	509	848	664	1407	1034	860	925	682	1162	1286	1332	1098	1375	997	936	909	1094	1117	3008	1093	1932	475	1110	606	2658	4066	751	2446	1426	1090	1028	1418	578	442	637	381	523	940	725	813	1283
1650	DDOST.1650	12496	17925	5965	23904	17850	11443	17800	11713	12577	13717	17968	19482	10815	11791	14666	10784	12827	7735	14652	12495	12390	14050	11557	16421	14123	18435	9183	10929	17516	10366	16072	12861	15795	25294	13904	10196	13772	12405	18117	16571	12265	11709	12108	14433	24686	9513	13090	23001
1652	DDT.1652	2282	3182	1302	4884	3092	1760	6132	1567	1218	3334	4300	2826	2080	2077	1883	1452	3851	1655	2504	2735	2100	2812	1928	2662	2004	3499	2389	3190	3306	2576	3448	3500	2130	5065	3647	2460	3250	5545	1972	1890	1349	1305	3502	1950	2481	2549	3077	2466
1653	DDX1.1653	4016	7802	3085	5993	5705	7504	8397	4686	5684	5867	7149	7035	5803	5532	4992	6731	5423	6604	7580	7024	5885	6352	5461	6873	5889	9228	5203	4190	4947	4457	4362	5006	3957	6768	5102	3915	4361	6831	4255	5314	2929	3625	4548	3871	5331	4034	5041	5360
1654	DDX3X.1654	11597	42042	6273	14513	10560	21714	9556	15689	18162	13299	21569	15420	18045	14608	15873	17360	13452	9611	21213	12602	24381	14507	14491	21373	22050	14773	11771	10211	10073	9510	9490	14925	9073	15658	18618	12961	8856	10018	9605	12229	7693	8619	12767	10077	10459	7949	14033	11123
1655	DDX5.1655	17535	58563	11041	29750	20463	27665	28667	22711	30414	24851	50053	26825	26980	22292	22407	37371	33911	26097	41748	33929	40510	40822	31671	39963	34479	53320	29832	18408	17281	22451	18070	31573	25665	26735	42171	24113	22187	17695	25913	18322	14469	17359	20103	15830	20091	15417	20809	23878
1656	DDX6.1656	6156	12605	5905	8060	7797	16106	7048	8993	13147	10411	9251	12209	11431	9002	9683	13738	8672	6793	13775	9026	12485	10026	8953	11087	12902	8124	6299	9038	8194	7923	7596	10609	9844	11425	9414	6918	8804	11003	6344	8413	6215	6084	8972	6372	7523	8063	11679	6513
1657	DMXL1.1657	12720	19128	16640	7828	16044	9780	10633	14457	11070	13878	14015	14714	7157	4337	10780	14884	9195	2663	14011	12330	9706	11526	7782	11458	11159	9011	8710	7057	11628	3865	5562	7639	4099	8324	17308	8139	13451	3103	1664	2345	1926	2106	20084	2072	2498	3578	9307	2329
1659	DHX8.1659	1958	3697	1303	2312	2172	3204	1653	2485	3489	2432	3956	2925	3099	2238	2945	2786	1688	1688	3488	2285	3316	2531	2445	3832	3436	2375	1782	2599	1937	1655	1856	2670	838	2835	2420	1953	1810	1823	1295	1973	1325	1275	2315	1907	2107	1470	2891	2133
1660	DHX9.1660	7050	14020	5770	12745	8602	11868	7529	9403	11791	10791	12998	13188	10791	8133	10802	11714	6886	7066	14377	9632	11429	10673	10205	12901	12508	11267	7716	7692	7633	5957	7615	9833	7833	11827	8329	6638	6928	8741	6640	9141	5810	5876	9981	7629	8717	5766	10917	9650
1662	DDX10.1662	868	1606	706	887	1298	1457	1739	1125	1346	1271	1426	1435	1642	1332	1207	1558	931	1412	1674	1529	1595	1433	1434	1312	1554	2130	1137	1469	1160	1216	1180	1265	1125	1711	1142	791	1277	2350	668	903	673	762	1203	804	900	1244	1333	974
1663	DDX11.1663	237	1542	94	945	1195	515	557	562	1489	1080	2243	1114	661	580	641	834	440	90	354	692	819	740	308	1415	1839	926	749	650	971	687	159	968	123	359	1799	160	625	960	597	413	330	547	982	843	806	1061	822	568
1665	DHX15.1665	4654	9881	3041	8066	5511	6441	6722	5471	6431	6203	7890	7759	6039	4751	5700	6517	5519	4174	7617	6748	7078	7207	5435	8365	7045	7958	4053	3517	4450	3416	4093	5536	4949	7537	4841	4207	3377	5472	2923	3911	2844	3083	5065	3256	3684	3138	5353	4848
1666	DECR1.1666	1963	3669	1527	3696	2738	2358	4104	1805	2147	2493	3163	3340	2238	2188	2276	2293	3385	1810	3113	2855	2216	3286	1212	3386	2344	4160	2035	2450	2896	2092	2750	3088	2763	3302	3573	1791	2993	5091	1822	2402	1235	1441	2499	1346	2081	2082	2486	2288
1669	DEFA4.1669	0	0	0	1	0	0	1	0	4	0	0	0	1	1	0	0	0	0	0	0	0	0	0	0	0	0	0	0	0	0	0	2	0	0	0	0	0	0	0	0	0	0	0	0	0	0	0	0
1670	DEFA5.1670	0	0	0	1	4	1	0	0	0	0	0	0	0	0	0	0	0	0	0	0	0	0	0	0	0	1	0	0	0	0	0	0	0	1	0	0	0	0	3	0	0	1	0	0	1	1	0	0
1671	DEFA6.1671	0	0	0	0	1	0	0	0	0	0	0	0	0	0	0	1	2	0	0	0	0	0	1	1	0	0	0	0	0	0	0	0	0	0	0	0	0	0	0	0	0	0	0	0	0	0	0	0
1672	DEFB1.1672	410	3753	216	480	455	78	566	193	203	264	197	290	245	588	153	92	428	55	569	340	153	377	134	270	184	415	511	868	620	400	315	755	0	135	665	216	667	279	175	1112	285	365	156	264	380	468	322	583
1673	DEFB4A.1673	0	0	0	0	0	0	0	0	0	0	0	0	0	0	0	0	13	0	2	0	0	0	0	1	0	0	0	0	0	0	0	1	0	0	0	0	0	0	0	0	0	0	0	0	0	0	0	0
1674	DES.1674	59658	174634	42482	82912	210326	723962	182322	179193	148150	131916	157983	37455	518843	308142	180171	401671	81994	1021473	109414	251577	229485	121572	137313	188604	119165	299295	503406	331708	136295	495734	228078	6556	125545	161333	199960	294273	479927	253556	55473	93568	118294	72228	130620	400001	84308	284967	130277	66184
1675	CFD.1675	582	389	244	195	406	1150	2667	6537	6418	1032	5140	1390	12003	14520	4828	9615	3158	4899	1698	11239	12991	3968	3697	2879	5980	10665	6676	1157	436	1135	1027	710	883	592	185	135	2204	412	167	1041	305	252	405	195	574	2649	641	250
1676	DFFA.1676	1186	1939	588	1421	1699	1971	2111	1303	1731	1694	1802	1867	1531	1418	1454	1485	1641	1363	1955	1801	1716	2048	1581	1699	1715	1840	904	930	1206	1068	1199	1223	684	1087	1032	936	875	1439	703	1270	768	706	1371	1191	1165	911	1503	1098
1677	DFFB.1677	241	432	154	398	253	199	306	167	409	234	446	211	153	262	158	318	279	203	440	405	271	355	334	233	362	376	223	247	196	157	205	233	183	303	287	116	176	313	134	135	124	187	152	187	226	189	194	192
1678	TIMM8A.1678	163	368	142	355	244	243	436	180	258	257	240	346	195	266	243	222	337	193	294	312	226	283	257	318	253	392	186	245	300	217	234	258	190	326	280	159	201	491	124	175	136	107	222	146	137	190	283	150
1687	DFNA5.1687	173	631	177	334	378	1904	404	401	819	429	541	187	860	614	603	1033	413	1276	575	602	901	537	614	557	760	769	823	865	269	684	372	217	209	647	470	513	703	800	236	594	685	392	383	1442	584	463	417	441
1690	COCH.1690	988	1949	1496	1390	2366	4038	5020	1951	7158	2552	4664	901	4858	2719	6238	4765	2014	1314	5192	3488	5785	4278	6288	3936	6656	4085	1580	4809	597	4048	3114	580	4432	2550	3128	3146	3167	1704	288	1435	1899	1155	737	5031	1711	4827	2765	1305
1716	DGUOK.1716	1525	2497	887	1977	1842	1350	3764	1166	1570	1787	2438	2503	1754	1467	1658	1448	2165	1592	2192	2217	1530	2114	1938	2447	1688	3644	1501	2324	2481	2544	2398	2664	3636	2375	3022	1878	2579	3011	1377	1520	957	1234	1809	1239	1932	1902	1803	1930
1717	DHCR7.1717	4466	4966	1963	4759	6303	3295	3482	3633	2010	11537	8597	7227	2743	2041	5682	2263	3194	1139	4076	3894	3809	6648	2518	7620	3226	4477	2141	3602	6238	2669	6605	4487	2480	7388	5517	7385	2979	6343	2395	1983	980	1511	7138	1366	2859	1942	7233	2573
1718	DHCR24.1718	57173	72364	21611	42495	68765	27466	50837	37648	26954	102923	91974	77958	22771	24853	55087	22599	51604	7581	67165	36998	37727	99233	28698	63466	40122	56413	19535	25442	65311	19999	77716	66056	28211	80307	43100	60086	40305	33058	5109	4473	1512	1582	59906	4973	2848	14914	78202	5677
1719	DHFR.1719	286	663	219	987	506	799	442	314	804	467	585	573	794	478	589	616	452	584	714	462	538	523	444	327	651	519	283	378	549	468	397	471	1272	1417	370	181	307	774	276	493	244	172	496	332	273	512	584	297
1723	DHODH.1723	475	789	222	704	602	440	444	348	341	422	666	580	394	379	372	305	423	364	421	496	280	513	325	480	386	672	345	426	556	420	679	404	197	518	522	489	429	477	160	210	125	142	461	223	239	413	670	209
1725	DHPS.1725	2734	3682	1435	3637	3268	2563	4722	2046	2205	2945	4344	4239	2718	2502	2421	2063	3008	2084	2987	3401	2399	3326	2671	3663	2685	4165	2451	3056	3812	2875	3452	3137	3805	3366	4149	2336	3478	5197	2152	2013	1381	1685	2728	1925	2676	2524	2784	2369
1727	CYB5R3.1727	12824	18008	7345	13015	16869	29211	13319	14069	18324	17525	24681	17883	24386	18971	19059	20573	13408	21258	18136	18917	21688	18758	16644	19226	21757	21426	17598	23919	18501	23646	22599	21412	12090	21336	20507	18049	24894	20845	35440	24313	23340	23288	15125	33860	60204	17036	17570	34803
1728	NQO1.1728	1492	3040	679	3553	2572	4235	3320	1721	1792	2574	1948	2194	2294	2191	1642	2371	2731	3703	1830	2458	1275	2770	1485	2672	1213	2960	1626	1053	1808	1917	2431	932	831	3716	1193	2545	1573	1253	521	1579	585	1177	1801	2098	985	1079	2301	774
1729	DIAPH1.1729	3471	7285	2259	8480	3964	3957	2233	3919	7049	4208	4983	3917	4264	3617	4506	4406	3634	2226	5271	3433	5897	4316	3591	4049	6366	3323	3063	4473	4245	2145	3403	4601	4188	6426	4007	3273	3513	6652	5639	7756	3632	4544	4043	4237	6903	2938	3888	8927
1730	DIAPH2.1730	291	1056	817	873	936	1545	542	929	1409	772	1006	554	1254	1116	865	1746	712	730	1225	894	1392	742	840	877	1182	880	599	530	240	409	472	354	783	786	714	459	602	783	542	1077	598	500	864	959	647	462	706	727
1731	SEPT1.1731	177	274	57	155	144	193	251	150	972	137	449	119	321	351	209	351	457	207	239	247	260	258	267	157	414	294	273	287	147	336	192	335	208	255	307	120	298	180	168	186	99	96	170	143	171	426	167	173
1733	DIO1.1733	2	25	3	17	10	16	5	2	4	61	5	22	8	5	25	3	26	0	5	5	12	11	10	12	17	5	0	12	22	9	7	5	13	603	1	3	1	2	1	2	1	43	13	1	0	4	8	1
1734	DIO2.1734	676	3213	783	2084	2220	2354	791	911	3385	1557	1813	388	1194	1502	1667	1865	2817	1233	2153	2217	2656	2384	2111	670	2893	861	1253	1308	725	875	1016	434	745	1516	1388	1370	1092	2461	407	1020	3216	2007	1318	9534	3361	778	473	755
1735	DIO3.1735	40	110	32	53	82	111	36	65	122	38	118	47	136	118	109	152	85	125	109	118	176	83	126	133	126	106	138	65	33	116	78	25	16	159	79	94	77	262	23	90	120	50	34	295	121	141	44	46
1736	DKC1.1736	2616	4326	1993	4303	2998	2648	3154	2110	2865	2877	3848	3795	2509	2731	2453	2529	2780	2315	3641	2841	2536	3110	2743	3817	3168	4090	2269	3355	3616	2461	2839	3657	3599	5411	3601	1940	2877	3170	1819	2068	1349	1667	3208	1600	1979	2281	2999	2367
1737	DLAT.1737	1617	3273	1156	3171	2085	4143	2727	2295	2612	2352	2356	2917	2839	2296	2778	3057	2186	2449	3034	2867	2730	2619	2330	2770	2456	2756	1601	1875	2167	1611	2187	1869	2409	3897	1808	1493	1575	2940	1534	2692	1655	1765	1896	1904	2213	1474	2288	1871
1738	DLD.1738	3240	6991	2226	6206	4253	8559	5783	4550	4606	4384	4848	5029	5065	4736	5085	5734	4487	5546	5532	5410	5422	4880	4048	6379	4532	6400	4275	3625	4385	4199	4162	3655	2782	6374	4122	3429	3395	5688	3966	5871	3512	3540	4100	4076	4600	3565	4222	5034
1739	DLG1.1739	2711	5995	1879	2314	3194	4393	3354	3053	4078	3472	4505	4799	3440	3081	3636	4235	3330	2682	5224	3780	4169	3948	3341	4395	4642	3973	2430	2663	2742	2238	2469	3331	3351	3787	2925	2200	2062	4912	2910	4258	2767	3202	3203	2545	3998	2253	3909	3185
1740	DLG2.1740	453	628	304	218	729	949	504	465	831	836	1037	973	783	493	570	996	690	394	991	590	721	718	620	1016	656	925	319	403	516	534	605	679	68	473	275	586	294	1035	1576	1505	1098	1118	503	871	1803	386	1085	1870
1741	DLG3.1741	3525	4600	1707	4361	3163	3326	2152	2450	3137	3449	4627	4224	3074	2399	2801	3117	2505	2229	3898	3052	3244	3670	2628	3198	3691	4020	2601	2598	3668	2885	2929	3460	3145	4488	3354	2646	3172	3362	1681	3589	2010	2134	2781	2103	2897	3001	3327	3377
1742	DLG4.1742	507	921	313	308	612	902	654	874	1080	467	1407	648	980	869	885	1119	508	969	885	972	1318	883	939	1146	923	1214	1266	896	423	1003	1051	811	509	393	1230	496	1085	393	1286	993	1060	1225	606	1435	1944	1009	766	1273
1743	DLST.1743	3879	8553	2646	6770	5831	10055	7227	4744	6232	5609	7507	6508	6706	5663	5910	6383	5009	7027	6267	6783	6111	6138	5455	7177	5925	8571	5127	5203	5427	6003	5150	5345	2879	5850	5072	4689	4778	4459	3001	4649	3287	3465	4588	5097	4630	4272	5402	4919
1745	DLX1.1745	1	3	7	2961	33	14	85	55	5	22	5	15	11	7	61	8	73	11	1	5	74	13	1	4	3	7	9	1	46	1	256	12	994	1391	6	3	5	2451	5	7	2	6	8	2	1	12	0	0
1746	DLX2.1746	1	4	1	408	2	4	8	4	0	0	3	1	3	4	8	0	7	1	0	1	11	1	1	1	3	0	8	2	13	3	15	5	115	256	0	1	2	847	0	2	1	0	3	1	0	1	1	0
1747	DLX3.1747	64	134	94	15	149	33	97	33	79	86	122	122	40	127	89	64	112	10	80	77	91	143	120	49	119	108	61	185	69	50	82	173	13	60	134	59	84	40	19	40	39	129	68	104	36	50	97	50
1748	DLX4.1748	3	30	1	2	9	2	3	1	5	2	7	5	3	1	6	7	8	2	8	2	8	15	1	1	19	5	2	8	8	4	3	24	14	5	11	0	3	4	8	16	7	18	5	13	8	3	4	18
1749	DLX5.1749	31	125	18	30	76	17	72	53	88	263	589	178	68	128	160	27	95	26	289	74	85	290	100	164	115	269	12	28	98	36	60	517	3661	158	38	58	94	37	16	22	63	36	57	125	65	73	93	51
1750	DLX6.1750	0	7	18	8	17	4	13	4	5	9	17	44	12	24	22	13	7	1	11	5	17	30	7	19	12	51	1	9	11	7	11	79	455	115	3	5	9	5	15	2	22	10	6	49	50	22	6	33
1755	DMBT1.1755	108	2994	61	70	45	21	5	104	111	8	66	5	59	277	15	60	26	17	213	45	10	59	23	10	868	6	795	1449	290	3	5	546	0	63	358	4	589	149	3	5	0	11	58	0	2	28	84	3
1756	DMD.1756	1544	4822	1503	1260	3922	24152	1791	3797	4422	2921	2459	1000	8906	5162	3791	8462	1859	6854	3434	3943	4881	2276	2765	4180	4764	2199	5452	2809	2153	5415	3599	320	1141	2715	2468	5027	2853	5050	5499	8927	7564	5904	4686	9441	9162	3113	3355	5568
1757	SARDH.1757	548	1015	172	60	649	220	349	193	756	252	1264	426	289	641	462	535	352	120	619	637	658	500	451	662	662	400	224	119	354	453	412	1187	53	971	638	74	365	1627	171	670	101	192	874	208	214	325	1229	251
1758	DMP1.1758	0	0	0	0	0	0	0	3	0	0	0	0	0	0	0	0	0	0	0	0	1	0	0	0	0	0	0	0	0	0	0	0	0	0	0	2	1	0	0	0	0	2	0	0	0	0	0	0
1759	DNM1.1759	133	321	90	119	174	486	191	349	841	206	698	160	399	536	487	981	370	328	605	423	683	483	509	344	1131	487	837	261	90	320	180	303	189	311	206	117	392	159	154	568	161	247	114	211	149	421	193	215
1760	DMPK.1760	1733	3917	856	2761	4006	22383	4394	4160	4901	4019	5598	1657	11974	6788	6876	10443	1862	28642	3518	6726	7412	2844	3660	6931	3994	8162	15786	6244	4067	8720	5503	1257	2066	4912	2305	4606	7246	4094	1540	2280	2534	1613	3074	7407	2771	6820	3706	2046
1761	DMRT1.1761	0	0	0	0	0	0	0	0	0	0	0	0	0	0	0	0	0	0	1	0	0	0	0	0	0	1	0	0	0	0	0	0	1	0	0	0	1	0	0	0	2	0	0	0	0	0	0	0
1762	DMWD.1762	1327	1988	560	1300	1285	2676	934	1701	1739	1535	2451	1251	2136	1779	1526	1914	961	1979	1741	1478	2169	1309	1456	1596	2073	1679	1838	1403	1087	1859	1769	1392	1184	1687	1462	1315	1731	1974	956	1136	875	843	1250	1695	1461	1692	1523	1142
1763	DNA2.1763	177	333	103	370	173	53	178	94	159	156	223	206	59	68	72	106	192	31	278	223	157	269	179	166	126	175	106	63	71	68	64	174	221	130	277	51	121	47	46	21	36	46	62	37	57	98	182	47
1767	DNAH5.1767	389	1897	135	213	991	423	179	543	699	1699	330	1150	361	210	535	462	344	132	535	533	1215	735	103	679	625	550	36	20	2068	310	617	144	1880	364	89	754	55	1165	38	49	37	39	800	34	38	438	1146	38
1768	DNAH6.1768	74	228	64	84	59	37	65	90	72	92	254	123	77	50	98	109	108	11	183	139	104	85	58	146	141	117	39	106	63	18	29	118	86	86	240	100	38	37	61	140	67	170	30	29	75	70	109	137
1769	DNAH8.1769	190	370	1105	778	1356	15	146	1550	83	199	300	58	27	131	20	61	185	46	274	55	43	406	434	206	230	20	319	131	174	17	73	89	1204	1537	937	14	594	36	0	6	3	16	103	2	7	15	122	14
1770	DNAH9.1770	60	62	23	56	91	100	131	111	104	134	115	222	81	70	143	78	87	34	121	92	191	114	71	137	113	184	42	53	88	75	126	83	143	105	59	110	57	191	229	507	156	229	55	185	259	92	130	331
1773	DNASE1.1773	294	429	102	550	371	165	327	146	197	379	594	368	183	113	191	165	312	117	340	230	217	591	258	353	270	422	219	247	465	283	432	327	367	298	371	372	390	886	35	33	53	56	344	55	40	268	479	47
1774	DNASE1L1.1774	1137	1901	740	1170	1761	1715	1121	917	1297	1320	2883	1269	1132	1230	1182	1050	2025	923	1743	1188	1315	2238	1437	1509	1545	1521	973	1154	1492	710	1300	1495	731	1333	1480	939	1102	863	1130	1160	677	730	1340	749	1243	685	1132	1345
1775	DNASE1L2.1775	19	19	21	16	59	9	40	11	6	29	61	19	11	6	9	10	33	7	18	49	9	107	15	26	14	26	17	18	17	29	46	19	22	13	51	36	29	22	7	6	5	20	23	4	6	21	35	12
1776	DNASE1L3.1776	21	165	17	18	73	138	129	248	215	95	265	43	156	310	119	177	639	151	242	93	231	210	143	64	282	327	141	126	29	33	43	141	30	19	69	35	81	23	8	13	6	48	57	43	46	63	46	11
1777	DNASE2.1777	3599	4368	2026	1994	4275	3641	6393	2698	3540	4645	6599	6292	3502	3535	4811	2932	4294	2230	4742	4000	3535	4819	4062	5540	3711	5831	2575	4017	4560	3239	4538	4614	825	4823	4418	4404	3712	5210	2570	2959	1858	2426	4071	2585	3500	2924	4991	3147
1778	DYNC1H1.1778	19909	31229	15409	29830	19473	51474	8231	25493	25504	28420	37729	21496	33202	21290	30053	33404	8775	15924	32304	13055	33843	17450	18428	32716	32673	17436	21153	18790	18311	19676	22748	20961	13227	33207	21651	24703	21133	21449	12387	22956	13833	14562	25820	21747	20177	16912	32820	18079
1780	DYNC1I1.1780	114	557	106	146	476	3451	610	504	1092	383	699	258	1612	926	922	1395	407	1648	522	906	1041	466	567	1066	775	823	1600	399	626	1291	505	56	198	644	300	573	432	527	193	417	346	259	222	572	280	750	498	257
1781	DYNC1I2.1781	2573	5317	2083	4483	4157	5721	5660	3552	5018	4566	6008	5477	5183	3913	4545	5698	3889	5550	5650	5435	5063	4885	4328	6212	4994	7251	3734	3593	3280	3271	3170	3428	2750	5541	3846	2880	3585	3831	2044	3490	2160	2222	3554	3039	3025	3263	4073	3513
1783	DYNC1LI2.1783	5912	12517	4524	9012	7176	16237	6574	7757	9906	9471	10450	10248	11381	9985	10494	11103	7094	10740	11113	9764	10867	9472	8390	11797	9820	10346	7863	6952	7298	7177	8313	8122	4330	10668	7609	7406	6423	6526	4506	7211	5095	5319	7513	6104	6452	6294	9668	5230
1785	DNM2.1785	6239	9969	3203	8101	6282	7947	4772	5879	7563	8269	11964	7793	7008	6335	6991	6696	5435	4544	8676	6485	7824	8628	7163	8334	10097	7014	6898	7110	5402	5110	6686	8230	5246	9201	6704	5147	6823	7893	12863	13669	9186	9334	7090	10789	21238	5855	7529	18006
1786	DNMT1.1786	1573	2752	768	3352	1425	2174	668	2271	3532	1929	2836	1945	2774	2045	2387	3089	956	1546	2445	1645	3178	1623	2111	2499	2993	1977	1513	1388	1137	1392	1760	1823	1287	2269	1454	1085	1395	1411	931	1619	868	1033	1668	1464	1429	1570	2000	1045
1787	TRDMT1.1787	195	515	154	221	405	452	659	308	412	508	522	756	389	367	429	353	577	250	506	488	388	575	339	392	423	582	230	177	324	175	249	249	242	346	323	237	196	362	102	274	90	152	298	159	152	225	481	151
1788	DNMT3A.1788	770	1539	439	1888	908	1299	501	732	1215	829	1169	868	1013	872	860	1301	666	823	1133	838	1158	773	848	851	1302	812	778	641	599	687	651	513	1077	1481	814	455	717	1110	455	721	548	550	703	853	777	672	845	649
1789	DNMT3B.1789	43	125	42	162	62	44	21	28	90	32	82	46	39	52	35	33	40	43	80	43	55	66	59	35	80	45	48	53	31	31	28	86	21	141	77	22	40	180	68	165	54	81	29	69	123	55	36	120
1791	DNTT.1791	0	0	2	0	0	0	0	0	3	0	0	0	0	0	2	0	4	0	1	0	0	0	0	0	0	0	0	0	1	1	0	1	0	0	0	0	2	0	0	2	0	0	0	0	0	0	0	2
1793	DOCK1.1793	4519	8171	2577	3723	4830	8206	3555	4752	7141	5690	9378	5274	6581	6081	5686	7680	4370	5026	7841	5444	7762	5984	5919	8243	8638	6436	4475	4298	3028	4117	4966	4041	3756	6058	3562	3976	3137	3027	2293	5278	2821	2992	4860	4175	3840	4290	6657	4543
1794	DOCK2.1794	373	743	57	345	249	808	182	542	2940	252	976	249	614	854	861	1638	684	506	1046	484	1233	591	815	955	1457	592	162	236	115	152	149	449	41	247	184	117	143	215	48	127	57	46	282	186	65	367	358	121
1795	DOCK3.1795	96	367	123	76	183	1991	158	308	390	245	344	83	947	557	344	1064	113	823	229	492	428	151	279	681	263	522	421	258	61	453	215	67	113	145	97	245	230	168	581	174	561	1102	148	573	656	324	340	933
1796	DOK1.1796	375	489	123	488	382	448	386	294	685	276	563	148	375	540	308	626	457	716	526	502	421	535	450	471	558	452	332	399	261	349	314	413	134	211	438	245	356	228	297	330	203	365	304	411	474	385	260	412
1797	DOM3Z.1797	753	1566	374	1149	918	612	1132	430	684	896	1314	1043	720	557	789	730	887	700	890	1168	868	1033	904	1053	790	1461	762	947	834	994	851	1054	1440	964	1537	659	1049	989	971	623	541	729	799	680	906	778	896	936
1798	DPAGT1.1798	2859	4126	1112	4263	3056	2572	2959	2224	1995	3015	3814	3825	2355	2106	2863	1770	1897	1240	2867	2126	2353	3317	2256	3164	2255	2714	1480	2183	4309	2448	3961	3432	3084	3698	3708	2927	2556	5431	2921	3417	1689	2013	3370	2266	3689	1945	3193	3600
1800	DPEP1.1800	6	3	1	2	52	13	0	12	15	1	7	1	5	0	10	1	1	5	1	3	29	0	12	4	3	7	55	22	5	6	3	0	0	45	2	2	5	11	7	101	14	19	3	11	35	2	0	120
1801	DPH1.1801	2068	3947	1104	2578	2239	2060	2116	1552	1791	1996	3642	2357	1830	1893	1886	1840	2003	1598	2469	1988	2120	2500	1978	2409	2231	3046	2244	2059	2140	1931	2087	2789	1623	2803	3076	1870	1901	1764	1771	1459	1085	1336	2209	1408	1892	1552	2542	1907
1802	DPH2.1802	846	1697	496	1418	1043	1026	741	799	885	848	1168	916	817	827	853	875	751	855	1021	913	851	947	852	935	878	1245	696	854	961	618	899	923	865	1710	800	571	731	1140	623	645	449	478	833	671	688	606	853	850
1803	DPP4.1803	22108	31224	22486	24721	27243	6759	23941	10656	12232	28078	39073	24333	7712	6928	14459	9830	19334	1709	21856	17037	7064	31027	8525	25043	9782	17298	8865	11757	29261	5599	21149	21120	1243	13548	30528	19913	20784	2356	15667	10622	11617	10297	48072	7903	24659	2679	22636	18558
1804	DPP6.1804	29	64	87	2	85	193	3	6	1	4	27	0	8	12	1	44	35	61	28	23	1	19	10	10	17	6	494	193	22	30	101	20	11	96	141	39	213	12	368	1007	773	407	149	1179	652	3	6	292
1805	DPT.1805	306	1146	210	62	738	9641	3224	2888	3174	1352	3382	1268	3881	4139	3710	5261	3905	6436	2864	4149	3629	3067	2979	1141	3688	8123	7926	1403	1531	2424	697	494	832	334	272	1736	2014	271	412	1447	674	548	577	589	688	2986	504	239
1806	DPYD.1806	911	2052	659	571	913	1980	1102	1349	2577	1020	1708	590	2231	1809	1620	2785	1080	1346	2468	1503	2147	1448	1724	1751	2806	1302	1150	1305	714	782	821	1611	12225	672	1192	832	848	1808	360	846	591	846	908	914	647	1010	922	615
1807	DPYS.1807	162	609	134	16	421	428	1018	268	680	883	1638	1309	344	392	930	315	1556	63	752	1038	339	1196	1006	1146	279	1461	10	51	1214	532	989	385	0	32	59	871	154	26	0	1	0	10	413	0	0	34	1891	2
1808	DPYSL2.1808	1109	3034	706	1321	1783	9284	1618	3732	6701	2433	2689	1354	6515	4843	4711	7680	1756	5563	3502	3712	7311	2579	4317	2863	5587	2830	4113	2685	1385	4213	2055	1072	1373	2999	1430	2357	2812	3698	1656	4013	2038	2250	1326	2357	3233	4185	1781	1701
1809	DPYSL3.1809	10317	23612	6552	12586	22336	96089	20248	29185	33225	18956	25621	12203	57672	39178	36032	58816	13407	67386	20089	32526	44845	19157	24125	37085	24438	45768	29253	21360	14448	42015	27943	4283	8000	21700	15247	31594	31032	24664	5827	14130	11988	8300	19187	25405	11379	30204	21435	6155
1810	DR1.1810	1958	3816	1327	2599	2587	3479	4423	2698	4207	2811	3138	4014	3374	3303	3435	3200	4121	2679	3785	3898	3569	3450	2805	3693	3608	3596	1849	2307	2667	1845	2316	3225	2766	4086	2357	1775	1845	4130	1355	2300	1420	1388	1976	1709	1756	1715	2897	1581
1811	SLC26A3.1811	23	80	30	1	168	100	219	141	12	235	200	451	26	18	38	21	207	3	249	133	113	302	64	233	1553	134	50	996	232	10	91	106	0	13	27	131	28	167	50825	43467	23219	26003	143	27828	82450	21	231	64862
1812	DRD1.1812	183	343	47	66	51	163	77	95	214	38	155	44	311	166	119	198	96	106	139	68	149	66	68	106	160	40	27	108	58	86	133	27	3	98	144	115	58	59	20	28	5	11	37	37	6	73	102	7
1813	DRD2.1813	33	15	31	7	47	272	153	123	72	18	46	60	439	55	193	189	6	193	16	58	73	21	27	63	45	410	116	205	31	180	18	11	54	38	35	55	111	19	9	19	31	8	5	71	10	246	111	10
1814	DRD3.1814	0	0	0	0	0	0	0	0	0	0	0	0	0	0	0	0	1	0	0	0	0	0	0	0	0	1	0	0	0	0	0	0	0	0	0	0	0	0	0	0	0	0	0	0	0	0	0	0
1815	DRD4.1815	7	7	5	10	1	14	0	5	4	9	10	0	7	7	4	9	3	5	8	2	9	6	10	6	8	1	23	19	9	18	18	4	3	5	5	2	25	8	2	9	6	8	1	11	5	29	12	7
1816	DRD5.1816	5	7	0	9	14	23	9	20	20	3	13	2	48	16	56	95	2	4	2	38	41	2	17	75	6	84	5	1	6	26	4	3	19	10	3	3	7	14	0	3	2	1	6	0	4	29	7	6
1819	DRG2.1819	2149	3188	1134	2447	2441	2147	3470	1616	1926	2500	3340	3241	2131	2154	2363	1837	2259	1716	2507	2417	1991	2697	2301	2675	2082	3412	1765	2395	3102	3073	3118	3055	1607	2975	3318	2745	2699	1831	1441	1806	912	1161	2327	1517	1840	2474	2835	1771
1820	ARID3A.1820	96	240	84	149	117	134	42	96	197	218	377	124	96	129	94	148	149	64	202	140	157	199	99	117	186	121	82	89	69	54	95	82	105	127	148	59	113	131	121	52	51	79	88	88	144	74	119	89
1821	DRP2.1821	73	237	76	177	120	1275	164	194	485	123	275	65	587	546	334	646	168	889	278	482	335	203	342	316	522	300	219	176	68	413	147	23	42	319	138	149	149	235	25	75	59	29	64	93	54	155	163	18
1822	ATN1.1822	11598	20018	6017	10859	10563	24786	6079	12164	13735	13313	22241	14557	19643	13270	14560	14971	6764	10801	13622	10726	17664	9989	10598	14627	16455	10093	12218	15287	8272	17290	15823	13724	11612	15842	17221	13880	17107	10645	16138	15509	11565	12256	11501	17065	21146	14425	16059	15740
1823	DSC1.1823	5	240	26	13	13	20	6	5	10	22	10	56	6	10	12	12	35	0	15	17	11	13	15	21	4	9	14	5	16	2	1	12	1	5	5	1	8	75	0	0	1	0	12	0	0	9	12	0
1824	DSC2.1824	3329	5537	3191	14331	5045	1661	3954	3748	2908	7161	5119	10537	2007	2023	5189	2175	3841	322	5867	4607	3503	4249	2224	4093	2875	4373	1830	2340	5251	853	4847	3657	3868	13887	4364	3582	3348	5100	60	366	90	230	4344	76	65	1392	5554	147
1825	DSC3.1825	3035	11592	2811	741	3111	886	2118	4392	2032	3030	3608	5851	2968	3932	2899	2791	1677	588	9463	2545	2770	3871	3184	3499	6347	2583	5090	6231	2959	1175	2359	11381	36	2078	5799	1139	3256	900	249	773	309	380	1863	198	204	2846	4790	261
1826	DSCAM.1826	0	5	1	1	1	5	0	0	8	1	0	1	7	1	1	3	1	1	1	0	0	0	0	5	1	1	10	2	0	5	3	1	0	1	4	3	4	11	1	16	2	0	3	9	3	0	0	2
1827	RCAN1.1827	699	4565	592	944	1470	4017	1500	2799	1951	1324	2672	1149	2180	3128	2114	2344	1903	2795	1919	1549	6668	1533	2205	2915	3343	2080	3447	1470	1503	1387	1307	1391	657	1152	982	3505	1738	1881	510	1116	655	675	1145	772	984	1291	1189	819
1828	DSG1.1828	8	8	83	8	14	6	12	4	2	15	13	28	8	4	3	6	80	1	14	7	7	12	10	5	8	13	12	5	11	1	4	14	3	16	20	4	21	75	0	1	0	0	15	0	0	4	22	1
1829	DSG2.1829	6984	13962	9294	13720	12552	2888	13650	7501	8431	12776	14330	18114	5400	6503	10250	6291	11292	915	14253	12004	8077	12386	7186	12595	11564	10536	4481	5639	9090	2343	8118	9786	2686	10518	7925	6448	7432	8748	792	2197	1039	2103	10357	1253	1389	2916	13810	1527
1830	DSG3.1830	122	996	161	85	78	85	36	273	222	95	385	28	343	544	20	326	313	29	968	55	60	170	107	76	985	258	314	268	176	55	44	1294	1	223	211	14	190	86	2	8	0	0	64	0	0	36	255	0
1831	TSC22D3.1831	12140	18099	4760	7682	19609	15467	51735	20910	27805	43148	71150	66047	40388	15586	41710	11055	23389	17215	42639	32843	39234	29561	33857	67392	12037	84859	15973	8937	30707	27487	49461	27925	10277	13156	20227	31139	24312	12170	4380	15129	14886	3922	19345	4760	5330	22438	35572	11117
1832	DSP.1832	23441	48925	24126	33214	22736	11778	11326	20718	22327	31028	38500	44783	19319	17437	28530	16406	12657	2445	36862	15883	29178	19422	19476	32825	30092	20259	13109	19391	26676	8737	26313	30279	8630	40535	22757	24286	17059	27408	6451	17543	5631	7541	30259	6712	9158	12388	48597	10464
1833	EPYC.1833	0	1	0	2	4	5	3	5	49	1	1	2	26	10	10	31	1	3	4	35	14	2	6	2	2	113	5	2	1	2	1	1	7	1	2	1	9	14	0	1	3	0	4	1	0	15	0	1
1834	DSPP.1834	0	0	0	0	0	0	0	0	0	0	1	0	0	0	0	0	3	0	2	0	0	0	0	0	0	1	0	0	2	0	0	1	0	0	0	0	0	0	0	0	0	1	0	0	0	0	0	0
1836	SLC26A2.1836	6219	7527	7388	8137	5418	2537	3553	7510	3735	7101	5352	7045	2229	3236	3432	6396	3373	1797	10819	3847	6951	4254	3954	5720	6562	3304	5026	4821	2531	1325	3221	4450	4977	12751	10290	2178	8640	15640	19801	14064	14744	11521	10550	8840	14170	1821	3580	13566
1837	DTNA.1837	621	1247	210	790	1832	12955	2973	2715	2416	1561	1888	626	5569	5193	2453	6779	953	11366	1920	4162	4948	1812	2518	4724	1705	5625	4177	2396	1295	3415	1713	79	1492	2611	612	2142	2003	2293	392	933	1106	895	1265	2289	822	2613	1710	695
1838	DTNB.1838	2142	2687	983	2520	1769	625	1601	1117	1364	1905	2453	2836	1243	1084	1444	905	1423	384	2133	1410	1459	1860	1443	1907	1813	1963	1238	2155	2238	1671	1954	2543	871	2923	3003	2040	1791	2229	2427	2185	1180	1463	1633	1410	3194	2712	2579	2762
1839	HBEGF.1839	928	20478	269	1301	509	2017	1174	1804	1603	584	3542	671	1452	3115	1628	911	2472	511	1850	669	3929	1128	1182	1880	3150	1214	1486	1502	1365	1206	1192	3680	460	641	7814	2397	1237	563	1277	222	320	558	467	380	332	455	538	659
1840	DTX1.1840	65	170	24	322	117	136	163	161	353	126	203	253	210	225	367	214	125	52	153	186	212	118	207	139	280	295	123	58	89	106	136	185	280	463	44	108	90	83	124	215	75	156	95	153	181	300	148	254
1841	DTYMK.1841	886	938	364	1615	1051	525	1952	578	609	758	1121	1366	634	829	782	503	1159	718	814	883	616	1004	800	850	728	1551	639	891	1143	1176	1061	863	830	1443	1151	887	922	1100	513	527	429	420	924	508	756	1063	1074	758
1842	ECM2.1842	203	806	174	481	735	2328	973	1044	2188	746	946	484	1815	1485	1716	3746	1074	1468	1278	1574	2510	723	1450	1349	1968	2209	696	481	308	846	382	76	648	608	339	667	672	1025	139	423	349	196	487	692	415	1036	408	213
1843	DUSP1.1843	35860	73405	10610	64555	27876	52522	53879	47745	56146	34340	102363	9161	36738	59425	17901	41199	27585	54850	94388	53264	60255	52711	31386	17700	56153	37910	43154	39597	32296	31771	39580	73526	17950	20216	132460	28136	29755	13350	11730	25400	49487	15229	25842	37860	12626	8113	14620	54158
1844	DUSP2.1844	478	5149	331	1248	421	1105	1508	843	715	105	1900	103	689	1946	350	719	1241	227	928	531	1398	2365	602	628	1733	585	2405	8603	701	370	181	4829	1158	1239	46612	1879	4199	427	7259	1817	9304	8505	723	8141	4585	178	120	15384
1845	DUSP3.1845	5054	12049	2508	5602	8172	32798	8406	9276	8661	7286	9909	5459	18782	12433	10389	17553	6377	20167	8516	11053	14698	9084	8165	14123	8698	14195	9642	7815	6509	10152	7588	3878	5949	8027	5965	11791	8233	7995	4280	6446	6130	4584	7432	10014	6066	9043	7569	4749
1846	DUSP4.1846	1356	5606	261	906	417	195	255	774	454	228	3007	371	451	1121	151	520	1278	236	1451	307	915	1522	596	227	4141	416	2568	2559	1166	199	138	3369	1278	455	12154	118	3281	1133	8003	5212	2752	3335	603	3791	8859	186	220	8326
1847	DUSP5.1847	1172	21322	748	2723	417	3739	937	1974	2141	805	4484	151	2473	3191	1007	1713	3131	1820	3117	1055	5169	2621	1887	604	9185	1025	3627	2464	2258	1229	586	10900	1634	1047	11259	2237	3372	2272	1677	965	1267	873	594	1069	671	518	346	506
1848	DUSP6.1848	1212	2991	708	711	1649	2124	2775	2665	4662	1561	3242	2169	1963	4181	2125	3441	2335	3346	2992	3804	3716	2452	2429	1612	4008	2853	2658	1201	1385	1761	1516	2785	1084	1006	2705	979	1659	1812	3163	1674	1427	3206	929	2090	1608	2161	2087	1880
1849	DUSP7.1849	835	2160	616	1295	849	1285	585	836	1604	839	1329	1064	1531	1419	1291	1201	1042	863	1566	1109	1358	1041	1066	1138	1760	892	997	1904	981	1383	969	2740	739	1613	1281	799	818	845	924	761	875	745	713	1123	1032	1102	1297	953
1850	DUSP8.1850	783	2713	185	1026	285	2272	84	674	307	379	1297	161	646	536	361	692	298	527	664	316	1454	605	446	1219	1205	389	1017	386	529	759	412	799	1285	790	1166	909	1001	296	969	426	139	385	215	309	479	369	284	376
1852	DUSP9.1852	5	18	10	23	6	1	4	12	2	4	12	10	4	12	8	3	9	2	10	4	8	4	5	9	21	5	5	119	3	9	1	13	2	29	2	5	8	7	110	68	20	36	9	77	52	11	5	79
1854	DUT.1854	2011	3482	1394	2829	2022	2179	4407	1859	2217	2194	2423	2380	2290	2305	1962	2523	3125	2723	2918	2620	2141	2696	2223	2475	2693	3742	2351	2528	2936	2230	2325	2634	3223	3355	3415	2038	1860	2717	1454	1903	1193	1524	1794	1349	1663	2492	2506	1563
1855	DVL1.1855	3327	4427	1836	4306	2793	4408	1585	2536	2512	3175	5655	2689	3467	2604	2319	3161	2136	3427	3531	2744	3035	3333	2841	3379	3765	3603	3767	3696	2867	3742	3568	3164	3999	4114	4040	2187	4166	6321	2527	2116	1631	2034	3286	3070	3215	3717	3508	3090
1856	DVL2.1856	2299	3413	1540	2948	2575	3059	2199	2074	2514	2910	4161	3287	2548	2114	2674	2901	2045	2233	3420	2826	2857	2777	2510	3798	2862	3675	2592	2934	2070	2403	2879	2943	2050	2841	3467	2384	2813	2146	1109	1702	1184	1215	2589	1888	1868	2172	3001	1623
1857	DVL3.1857	3975	8100	2671	3979	4659	9119	3031	4312	5920	4902	7463	5938	7188	4894	6091	6084	3283	4678	5336	4904	6827	4080	4801	6497	5730	5378	4725	6674	4303	6094	5722	5203	5099	5403	6556	4588	5607	8317	4496	4827	3719	3710	4758	6209	5415	5551	5882	4724
1859	DYRK1A.1859	3079	6614	2614	3808	3675	6420	3512	3897	5769	4761	5657	5431	5394	3713	4139	5579	3634	3512	6716	4214	5410	4533	4439	5756	5818	4881	3431	4917	3827	3822	3928	5032	5160	4646	4642	3983	3869	5349	3077	4285	3058	3328	3579	3299	3898	3249	5392	4155
1861	TOR1A.1861	2099	3358	1267	2700	2844	2858	4207	1884	2663	2581	3245	3124	2595	2437	2638	2466	2992	2188	2800	3097	2644	2983	2288	3161	2656	4076	2044	2438	3482	1977	2859	2760	1990	3211	2867	2084	2785	3451	2060	1856	1368	1502	2523	1931	2394	1941	2371	2512
1869	E2F1.1869	86	318	65	574	178	157	174	137	379	119	166	157	192	161	220	169	151	106	147	142	262	97	98	214	159	329	222	160	190	211	166	132	213	411	181	99	193	256	54	72	49	70	96	92	106	287	182	74
1870	E2F2.1870	72	204	6	391	30	6	22	45	100	14	46	36	31	59	32	36	55	10	54	28	21	62	35	23	96	23	34	15	51	31	11	83	86	115	38	12	14	58	0	4	0	10	14	2	6	46	29	0
1871	E2F3.1871	349	870	275	880	501	1048	324	447	1070	424	586	508	648	626	636	944	492	544	713	538	889	537	533	626	765	627	405	473	448	568	426	341	759	892	374	267	465	1365	231	261	206	269	491	286	218	442	513	175
1874	E2F4.1874	2093	4161	1265	2734	2394	3085	2513	2318	3142	2238	3722	2589	3127	2839	2350	2798	2400	2710	3096	2911	2803	2919	2835	3135	3220	3880	2469	2960	2260	3421	2574	3185	1359	2324	3830	2193	2719	2321	2450	2283	1809	1905	1966	2671	2865	2656	2513	2977
1875	E2F5.1875	242	456	235	491	379	206	434	205	259	386	355	411	199	173	246	216	410	179	364	322	274	436	235	266	311	437	124	174	360	175	244	240	792	468	247	154	180	838	154	147	74	159	304	129	140	152	280	222
1876	E2F6.1876	616	1136	406	489	637	1177	990	565	710	773	1086	837	801	751	854	732	972	850	1145	825	805	852	711	1293	837	1152	743	822	750	883	766	987	725	632	820	567	708	927	515	651	460	501	698	452	631	627	750	656
1877	E4F1.1877	1429	1644	731	1941	1569	1188	1274	996	1457	1475	2540	1799	1521	1104	1322	1128	1422	1123	1652	1595	1236	1860	1623	1680	1449	2228	1333	2004	1356	1999	1687	1640	1199	1667	2465	1374	1852	1718	1008	854	681	814	1295	1109	1178	1686	2116	1145
1879	EBF1.1879	132	629	56	248	306	1140	192	555	1073	375	443	164	1233	665	822	1129	314	552	541	450	1211	356	472	526	811	611	463	228	211	645	350	127	274	214	124	502	589	531	101	508	335	215	356	456	296	672	183	154
1880	GPR183.1880	194	1932	37	750	229	932	701	649	2440	157	842	105	805	936	539	1272	1584	622	852	645	1472	530	569	450	779	2010	432	200	190	226	254	258	330	191	471	187	319	321	82	176	122	59	134	190	102	435	121	115
1889	ECE1.1889	18218	19891	12055	20095	16901	11435	7915	15822	17468	17990	27227	18320	14553	15124	18941	15665	10631	6420	21701	12569	23525	17961	17432	19331	21850	15111	11529	14369	18051	13796	20844	24991	12717	25133	21439	16198	19313	15436	4031	8230	3588	5970	22936	4304	5743	14030	20903	4748
1890	TYMP.1890	1667	1510	190	1334	464	510	1275	724	2368	650	2173	828	1475	1842	1310	1175	1412	377	1088	936	988	1117	1481	1420	1744	1698	549	755	495	602	606	1368	218	799	1269	555	760	858	303	560	243	429	925	373	387	1764	1257	533
1891	ECH1.1891	7968	12105	5037	12480	12419	8069	12444	7148	7755	11610	16149	15678	10184	10209	10770	5983	10352	5409	11024	10378	8068	12859	9013	11522	7193	14511	6200	11111	14424	14040	17808	15666	9347	15239	15727	12427	6994	9936	7272	7964	4976	5945	10138	8301	10018	9563	13932	8891
1892	ECHS1.1892	7265	11495	7152	18976	13734	8495	15645	6054	6243	8883	11688	11075	7534	8413	9155	6780	10188	6423	8493	9918	6750	12608	7327	9759	6808	14130	7167	10943	12532	9217	11178	10199	9153	20526	14016	8624	13315	9841	19470	20962	13373	13641	15698	14730	30367	7440	9892	30773
1893	ECM1.1893	154	822	78	410	554	2405	471	965	1524	472	1052	505	1587	1401	1531	2680	371	1521	774	1370	1712	597	950	1153	1224	1376	1694	538	260	1019	382	615	560	557	274	536	1312	594	172	5484	503	323	376	598	685	753	285	231
1894	ECT2.1894	516	780	145	2394	528	611	664	642	773	658	579	982	445	424	558	710	822	473	704	550	681	686	625	566	813	586	251	153	358	227	350	314	862	2882	237	243	180	1079	167	262	150	170	400	190	175	260	488	193
1896	EDA.1896	540	400	1111	205	1015	786	527	752	764	843	1051	1039	887	779	1003	928	488	463	626	801	892	711	466	702	605	997	639	770	879	514	665	629	671	485	1452	583	1377	533	335	582	368	536	686	379	645	1049	751	544
1901	S1PR1.1901	399	858	132	592	1282	3142	1016	1993	3235	1363	2016	688	4297	2370	2055	2294	1288	2441	2163	1689	2669	1848	2805	2785	2042	2383	1054	492	699	1584	1057	299	773	889	366	1192	865	918	290	542	725	331	612	631	521	1544	773	304
1902	LPAR1.1902	568	1589	433	382	1216	1594	2378	1774	2207	578	1192	1081	2240	2894	1919	3474	1329	1934	1885	2137	2675	1437	1538	1882	2589	2988	1297	1302	742	779	1119	911	552	862	908	664	1281	1748	763	1251	1176	914	959	1429	1248	1732	978	1570
1903	S1PR3.1903	1118	3385	739	1374	1409	6835	1622	3467	4599	1538	2453	1047	7486	4470	3524	8746	1946	5323	2419	3448	6340	2079	2326	3963	4554	4285	2623	1956	1275	2988	1338	645	790	1866	1851	2596	2758	3519	392	827	902	528	1625	1540	1691	2992	1192	954
1906	EDN1.1906	234	1943	304	1206	416	323	1148	525	980	613	767	307	395	588	565	539	477	349	647	644	1043	423	352	442	861	663	267	285	216	187	310	906	300	291	621	443	262	678	127	1793	395	349	323	191	633	440	310	686
1907	EDN2.1907	90	1184	73	2006	129	63	354	132	245	129	243	120	643	170	56	300	72	55	285	199	1166	294	230	139	352	178	170	931	105	72	44	853	27	324	337	504	119	2255	23	388	11	14	55	28	102	123	93	138
1908	EDN3.1908	122	376	74	15	306	1140	808	275	231	317	327	442	952	343	797	927	214	473	307	912	952	204	363	1205	313	1290	53	71	285	674	663	89	17	80	83	236	360	79	14	61	24	39	156	29	53	969	709	0
1909	EDNRA.1909	1455	5126	2086	1469	3986	14612	3444	3693	4932	2446	3669	1324	9037	5440	5617	10209	1916	6258	4752	4388	6474	3306	3344	3892	6874	5204	5162	5335	1683	4730	4536	370	691	4271	3452	3589	4715	4947	2225	5753	6584	3499	3320	14722	5018	3894	2834	2105
1910	EDNRB.1910	412	985	1244	422	1109	25709	2287	3591	5957	1000	1867	1148	10968	4498	3131	7559	635	15662	2081	3228	5025	1411	2298	4288	1964	2045	3201	3088	1907	7568	1775	568	1650	3539	4754	1323	1713	2309	322	647	559	378	786	490	639	1655	1818	169
1911	PHC1.1911	905	3012	663	1053	1220	2551	886	1264	1958	1102	2494	1346	1928	1362	1543	2139	1015	1575	1857	1708	2031	1300	1448	1857	2087	1832	1323	1508	873	1106	960	1286	1600	1529	1707	1201	1308	1058	1316	1131	1067	1313	1129	1555	1295	1522	1406	1792
1912	PHC2.1912	4397	7636	2504	7148	5480	7371	4907	4716	6207	4986	7508	4693	7453	5710	5800	6444	4796	6190	7113	5896	6998	5934	5821	7922	6557	8243	5710	6176	5212	7155	6934	6215	4954	7897	5385	5185	6297	6949	5182	4807	3996	3736	4783	6048	5430	6935	5144	5414
1915	EEF1A1.1915	175687	396396	160964	273371	310929	265164	629191	185571	269622	213400	276106	288634	250751	303954	190649	226682	325274	302868	307599	328360	223110	293594	223598	277774	264549	389197	240032	338980	275775	226921	201422	317101	284897	350860	275937	191083	237600	174640	152346	222064	157339	176410	235196	183336	215045	246252	242710	222439
1917	EEF1A2.1917	1436	821	874	420	3032	12491	1803	431	544	1451	2116	938	1920	681	3527	633	1192	6032	1138	1781	705	1391	750	1419	904	995	2001	681	2335	1129	2656	1411	834	2244	1473	1199	3830	10817	2415	866	468	1164	2253	468	1330	400	1386	2007
1933	EEF1B2.1933	6379	18834	3910	9096	10874	8452	24497	6455	10452	6190	9424	8588	9171	12884	7762	7750	13093	11090	10327	13061	7917	10238	7997	11097	10147	15973	8814	10553	10091	7786	7668	10350	7295	13300	8057	6400	7138	11305	5495	6308	4916	5337	6348	6017	7694	8826	7992	9574
1936	EEF1D.1936	21347	34074	11872	33646	25596	20685	34185	14236	18221	17862	26884	20580	24623	27653	17454	16395	19447	22653	22198	22504	16859	19912	18890	25602	20463	32577	21928	38966	38500	35986	29042	33475	24130	40922	38190	24302	28759	48705	19027	19236	13875	15153	24467	20280	26808	37315	24969	24141
1937	EEF1G.1937	44571	90081	33434	73562	71540	37806	103268	37691	37295	39077	59500	65431	38934	63725	42128	34020	57714	42947	52688	50916	34857	46998	41176	65041	47936	68607	44633	80426	77553	63645	52468	86115	57910	86190	72036	58777	49768	70513	23933	34584	23310	25310	53630	27180	30811	66041	64625	39791
1938	EEF2.1938	161829	241196	96757	361048	225277	230616	105429	128168	155466	163102	208896	184809	173990	173773	172052	151316	94534	129415	171793	157674	167904	138861	135250	166729	180294	160925	148796	151863	172188	161402	182740	151016	210071	385459	156480	142935	159221	246168	92149	140439	81444	85697	187329	145087	170266	181459	176963	126215
1939	LGTN.1939	2703	5254	1597	4134	4250	3662	4581	2442	3435	3292	4792	4286	3074	3677	2966	3078	3835	3166	4099	3986	3126	3886	3939	4132	3506	5250	2841	4017	3751	3186	3331	4154	3045	5345	4473	2575	3517	6516	1956	2393	1651	1956	2607	2502	2695	3142	3031	2926
1942	EFNA1.1942	4870	23234	4046	6522	6691	1582	15997	2886	3739	4191	8669	6960	3677	3774	3100	3393	8740	1968	6583	6232	5183	7903	5350	6052	5531	11370	2998	9824	5227	4210	4825	9719	8233	8926	17870	9306	6400	9041	1895	2669	1626	2233	3667	2246	4332	4582	5661	4317
1943	EFNA2.1943	1	1	2	0	0	0	0	0	0	0	0	0	0	0	0	0	0	0	0	0	0	1	2	0	0	0	0	0	0	0	0	0	1	2	1	0	1	0	0	0	0	0	0	0	0	0	0	0
1944	EFNA3.1944	311	320	200	195	289	164	404	169	305	221	413	447	234	295	398	209	314	90	322	409	218	340	297	301	184	557	111	475	359	509	247	352	242	231	496	230	282	908	143	84	70	101	182	94	123	438	383	126
1945	EFNA4.1945	759	950	484	1065	913	301	1221	478	672	599	997	1108	404	597	731	376	700	235	706	917	557	778	640	705	557	1022	346	1057	1095	780	679	1081	269	1373	1234	482	773	1242	323	307	236	257	727	252	418	676	975	440
1946	EFNA5.1946	824	3040	780	673	802	2171	334	649	1951	618	930	306	1267	783	664	1239	373	867	1580	584	1401	686	736	582	1790	474	1366	2334	1098	1372	414	1503	112	1243	2147	645	1667	1634	294	849	688	254	631	1289	596	1122	1089	370
1947	EFNB1.1947	1729	3725	1148	975	1950	2935	1629	1822	2789	1918	2857	1464	3585	3387	2379	3093	1598	2048	2652	2176	3014	2568	2215	2734	3236	3413	2937	4744	2566	3370	2134	4111	841	2636	3581	1850	3043	1999	2373	2541	2465	2410	1918	4711	3576	2555	2580	3189
1948	EFNB2.1948	3598	8938	2861	7991	4443	3596	2099	3044	3948	4396	4697	3692	3122	3119	2279	3600	2968	2322	4646	4115	5942	4153	3665	2384	8270	3056	3892	3618	6443	2617	2821	4363	4699	2032	4695	2931	5132	9051	1310	3256	2765	2635	2411	4725	3616	2163	3588	3733
1949	EFNB3.1949	483	819	351	269	454	155	722	363	574	439	608	906	315	449	630	292	223	79	650	569	488	351	698	886	398	755	238	383	497	509	734	524	191	450	450	458	554	322	60	42	59	80	543	50	69	836	1057	74
1950	EGF.1950	359	979	62	494	556	486	241	440	233	695	839	645	230	160	461	207	756	106	656	355	218	841	297	643	306	305	139	28	542	89	403	410	24	720	357	319	275	336	20	52	51	37	365	42	45	76	358	33
1951	CELSR3.1951	115	159	46	322	83	133	20	60	110	74	109	14	81	65	24	165	64	45	117	62	96	78	57	74	128	48	117	49	23	51	90	73	161	667	73	48	68	1455	44	72	47	59	43	97	69	44	48	105
1952	CELSR2.1952	3547	6767	1988	1357	2341	2485	613	2882	2165	2310	4302	2161	2395	2860	2390	2634	994	700	4375	1550	2376	2262	2324	2715	4011	1712	2742	3600	2099	1462	2517	3811	791	2577	2880	1574	2141	1266	3215	10541	2352	4549	2540	4390	5107	1839	4061	7113
1953	MEGF6.1953	2699	5578	1261	2374	2777	832	842	1985	2834	3060	5502	2844	1920	1870	2668	2101	1663	596	3031	1859	2998	2631	2918	3243	3368	2216	2995	1959	1362	1653	2260	3092	532	2021	2728	2314	1713	1252	787	636	804	720	2469	1170	1086	2591	3908	1293
1954	MEGF8.1954	4773	6716	3243	2932	3879	10513	1042	5204	4785	5687	6870	4176	4715	4264	4707	6828	1911	3541	5560	3290	7058	4110	3783	4803	5996	3782	4249	3196	3584	3945	4992	2049	2256	4287	4059	3316	4237	4114	3093	4944	2817	2946	4678	5329	5364	4261	5339	3881
1955	MEGF9.1955	1963	2600	1448	2662	2571	4071	2939	2725	3651	3444	2972	5108	3210	3001	3331	3883	2804	2281	4449	3494	3891	3455	2612	3487	3210	3671	1563	1791	1943	1095	2244	2222	1195	2737	1471	1671	1711	2017	901	1703	928	2117	2120	1192	1390	1368	3693	1063
1956	EGFR.1956	3807	9154	2309	2834	4767	3210	1452	4307	6550	5288	7014	6018	4947	4143	4907	5041	2406	792	7868	2972	6647	3966	5069	5365	7995	2789	2116	2014	1500	590	1935	3099	442	2635	1737	2935	1009	3324	1283	3049	1792	1750	4269	3185	3540	1090	7011	2403
1958	EGR1.1958	17124	256920	7314	34739	12841	120802	15259	85546	38918	12386	80469	7040	29741	73713	16541	58044	16453	72506	47616	40409	66957	18120	15305	6986	66815	23412	89101	19452	16526	14110	9334	51911	5819	5044	197402	52170	20537	10928	10087	14957	37499	10775	10776	14958	13129	5782	6130	19640
1959	EGR2.1959	486	12618	167	892	664	3648	584	2826	1193	385	2928	181	1314	3736	837	2471	709	1445	828	1010	3333	465	534	373	3534	1357	1114	423	250	569	314	1298	406	273	3645	1067	634	969	151	992	391	517	176	105	283	247	152	243
1960	EGR3.1960	547	23559	287	786	183	5595	743	3748	1446	457	3861	333	1917	5832	1141	2251	1017	837	1066	771	5833	428	658	718	4678	933	2279	445	403	695	360	1764	619	150	3249	3788	896	299	339	266	305	247	268	90	263	173	335	139
1961	EGR4.1961	3	120	0	8	1	20	2	28	9	1	20	0	6	22	4	6	11	0	8	2	28	2	2	4	9	2	7	7	2	4	3	23	47	1	26	8	13	2	0	3	2	0	0	1	2	0	1	0
1962	EHHADH.1962	1032	1416	458	304	1490	1236	1358	855	1284	1899	1526	3453	1402	827	2560	931	1069	458	1398	1836	1606	988	844	1674	900	1700	432	491	1979	642	871	685	267	612	557	1439	523	1266	129	376	203	294	1069	295	273	476	1741	300
1964	EIF1AX.1964	3420	5865	3002	4687	4113	5445	9480	3635	4274	4889	4742	6940	4695	4837	4579	4879	6117	4567	5536	6238	5040	5727	4471	4314	4899	6628	3311	4361	5506	4309	4770	5098	5780	6610	5076	3908	3986	5011	2684	3125	2608	2893	4006	2747	3064	3225	5069	2654
1965	EIF2S1.1965	2105	5469	1598	3554	3561	6406	5687	3356	4299	3634	3683	4524	4259	4101	4186	4771	3666	4590	4317	4798	4728	4395	3490	4750	3815	5657	3013	2927	3320	2818	3151	2939	2534	4686	2989	2835	2507	3861	1925	2448	1905	1921	2996	2224	2404	2657	3541	2493
1967	EIF2B1.1967	2145	3852	1266	2699	2571	3269	3399	2028	2592	2605	3801	3309	2549	2549	2554	2801	2930	2657	3256	2995	2737	3285	2612	3185	2635	4322	2503	2529	2828	2863	2657	3143	2183	3456	3372	2412	2658	3181	1659	1948	1381	1540	2341	1817	2295	2254	2609	1982
1968	EIF2S3.1968	8247	14929	6621	17892	11830	12165	14199	7444	10323	9462	12196	11147	9461	9953	9230	9475	10092	8820	11896	11785	9805	10208	9594	10834	11327	11342	7405	10960	11004	9102	10047	12122	14546	17322	12338	8084	8777	13253	4321	6681	4504	4986	10526	5780	6106	9847	9866	5735
1969	EPHA2.1969	996	19061	834	1155	769	1058	869	1774	2843	612	3356	709	2431	2425	1373	1371	2727	702	3097	1212	3726	1738	1356	938	7278	1046	2407	2290	1948	1553	899	14023	387	1659	4854	1772	1131	1127	529	1020	221	903	481	1022	1008	1218	1485	864
1973	EIF4A1.1973	14369	36354	11103	51560	23022	14783	35117	14700	16127	20067	24981	23551	16961	18627	18986	13799	25075	13355	22304	19131	17272	22586	15830	27190	18510	29675	15344	20291	25822	16616	18975	25679	27915	39874	24972	17460	19190	29191	14040	12812	9124	9904	21410	11856	13558	13047	17722	17861
1974	EIF4A2.1974	16991	36053	13929	24337	27889	34609	50930	17651	27900	23673	30986	28367	27302	27126	23978	30045	29947	31854	32249	37722	27584	30506	26213	32828	28301	43485	23224	21954	20523	21687	24095	20594	26737	20608	27594	15036	19981	29762	10660	18155	11937	14891	16358	17173	15566	19327	20568	16622
1975	EIF4B.1975	22566	35629	17347	33736	27246	35921	26832	21232	28428	24544	32578	28108	23179	24730	23124	25199	22920	17939	31894	25588	26274	24908	23126	27369	30539	30142	16350	24832	24445	16675	20639	25111	24885	37142	21568	17626	17709	32135	12795	23726	14357	15728	22184	17736	20129	19660	24173	21303
1977	EIF4E.1977	1004	1972	741	1951	1270	1781	2595	1135	1638	1591	1270	2171	1597	1393	1546	1452	2323	1600	1778	1950	1479	2039	1392	1569	1246	2287	913	1185	1837	1416	1465	1466	1693	2266	1536	1153	1088	1499	726	964	606	685	1162	698	924	948	1438	860
1978	EIF4EBP1.1978	993	995	189	3778	876	906	1447	483	736	542	1043	1120	944	866	733	558	684	1005	538	826	871	829	645	608	709	1358	580	1050	1742	1475	1324	606	1948	2296	742	844	928	2608	2078	1023	1632	1923	790	1753	4247	2266	1105	3693
1979	EIF4EBP2.1979	7410	15866	5602	7131	8061	17613	8038	9129	12024	8572	9538	8818	12919	12133	10986	15128	7114	8665	12653	10689	14814	9167	8734	10545	12945	11731	8480	10266	7464	7553	7541	9695	5778	11191	9546	6335	7892	9624	11428	14165	11639	11273	7496	12950	16411	9682	9506	14241
1981	EIF4G1.1981	19338	36623	11997	18358	19305	28609	8140	21962	21549	25924	35559	25832	23369	16133	25887	20823	12008	14761	28715	15634	25813	20908	18954	28960	25763	17044	19883	19274	20772	14888	22877	25341	13249	21456	20140	18984	20016	31445	18332	19503	12153	12375	27748	16193	21959	12350	28336	21446
1982	EIF4G2.1982	36137	76232	25268	47545	45856	68633	58924	45961	59016	50982	69198	64938	60128	52588	55876	59542	51972	48897	68129	58030	57863	61519	52215	71346	60289	69591	37795	49072	41083	34502	39787	58588	48749	68602	51591	38364	39221	47432	33164	46827	28052	32494	46059	40677	47217	34715	50753	42999
1983	EIF5.1983	7493	19281	7030	6803	9369	15581	14857	7834	10951	10635	10808	12173	9672	11261	8974	12021	13441	9317	13994	12988	10381	11636	10444	12028	13213	14934	10187	8455	5934	7072	6479	11966	6311	10608	8065	6815	5647	8072	8140	13998	8439	8961	6489	11627	15620	5492	9386	11532
1984	EIF5A.1984	10837	20928	6328	20182	15232	12719	23231	9292	10266	13853	18592	16025	11564	12026	11813	9001	15828	9641	13399	12751	10982	18245	11427	15511	11441	18731	10477	16264	21723	18337	18729	19356	22729	25914	20286	13902	21409	22280	13399	11576	6622	8103	16216	8743	12699	12209	13822	13395
1990	CELA1.1990	0	0	0	0	0	0	0	0	1	0	0	0	0	0	0	1	0	0	0	0	2	0	0	0	0	0	0	0	0	0	0	0	0	0	1	0	0	0	0	0	0	0	0	0	0	0	0	0
1991	ELANE.1991	4	17	1	1	4	8	8	25	30	8	28	4	43	68	63	75	6	22	7	90	55	11	25	32	26	66	10	11	4	11	6	2	13	2	8	3	25	7	2	4	3	0	1	4	1	50	6	2
1992	SERPINB1.1992	1089	6431	526	695	918	1719	1720	1213	2408	682	1756	430	1756	2184	1003	2226	4808	1884	2532	1826	1749	1453	1767	1300	3038	1941	1577	1683	1043	871	601	2011	154	746	1187	1245	952	1422	1304	1674	1041	1431	616	1254	2136	778	719	2210
1993	ELAVL2.1993	3	16	68	449	38	33	20	39	52	21	11	111	26	17	14	20	36	19	8	94	38	21	37	13	13	6	103	1	50	8	47	11	1144	107	70	12	106	247	6	2	1	6	20	5	5	15	21	3
1994	ELAVL1.1994	3625	5825	2485	5867	3754	5912	3646	3631	4263	4642	5638	5598	5086	3928	4892	3959	3171	3301	4981	3681	4553	4338	3933	4994	4539	4366	3932	5450	5183	5370	5561	5443	7238	8187	6863	4042	5861	7137	3302	4260	2466	2943	4522	3520	4212	4778	5074	3587
1995	ELAVL3.1995	11	14	13	4	6	36	106	141	37	9	40	9	127	103	163	29	4	57	28	56	236	6	47	51	38	296	95	35	4	87	29	11	326	57	37	18	124	13	45	37	28	5	18	12	38	225	37	10
1996	ELAVL4.1996	3	9	0	6	3	3	4	1	13	5	12	1	1	6	2	11	5	1	11	8	7	6	3	3	22	6	94	0	1	4	3	4	19	3	1	0	0	3	0	0	2	1	7	2	1	2	12	3
1997	ELF1.1997	3341	6775	2536	4229	4206	5806	5279	4287	7602	4747	5972	6013	5072	4268	4877	6196	5913	3479	7664	5258	7747	5927	4994	5250	7586	5638	3146	3177	3600	2653	3827	4599	3084	4458	3010	3154	3081	4529	1899	4491	2033	2190	2715	2343	2898	2907	4450	3077
1998	ELF2.1998	1424	3245	1446	2052	2154	2662	2999	1625	2764	2276	2887	3053	2199	1982	2099	2400	2218	1935	3198	2669	2465	2685	2414	2760	2796	2517	1487	2337	1472	1747	1678	2073	2798	2323	2264	2003	1451	2304	1184	1835	1235	1383	1472	1400	1682	1589	2592	1901
1999	ELF3.1999	13974	80735	4233	15973	4061	1058	5469	7154	6902	1903	14860	1837	7856	8586	2280	5437	6866	2870	12972	5790	11716	10569	6159	3311	23987	3298	9002	18494	11933	2275	1419	40958	21083	8882	55375	7815	11600	22219	2190	4582	1605	2208	3530	1817	4479	2650	3370	5052
2000	ELF4.2000	842	3046	420	560	729	888	440	841	1665	746	1825	801	974	1204	878	1034	1087	510	1715	713	1274	1291	1012	1072	2048	735	716	1245	554	582	621	2631	151	588	1187	819	848	433	637	452	306	559	549	653	570	502	968	556
2001	ELF5.2001	545	924	367	630	345	71	106	83	75	136	496	149	63	183	14	214	356	20	833	175	17	683	106	83	512	56	613	1067	600	62	126	870	69	346	1333	29	345	1813	15130	2387	6776	6232	572	4985	12657	17	36	6909
2002	ELK1.2002	1656	3044	968	2143	1953	2195	1976	1649	2258	1840	2738	2266	1763	1982	2025	1834	1967	1281	2145	1961	2212	2029	1847	2050	2304	2407	1605	1824	1768	1584	1956	1881	2082	3020	1754	1067	1989	1956	2070	2887	1474	1445	1540	1667	2422	1797	1848	1929
2004	ELK3.2004	432	1120	206	626	915	1959	740	1282	2799	741	1111	681	1648	1719	1706	1990	1146	1190	1264	1278	2134	1081	1761	1015	2312	994	576	388	292	383	449	392	153	827	190	487	229	554	216	637	468	547	534	789	718	610	645	339
2005	ELK4.2005	627	2009	687	1561	850	779	613	989	1529	1178	2239	2713	549	660	925	948	1259	144	2124	1284	1577	1652	1051	719	1419	891	331	389	830	322	718	895	2565	605	1265	518	700	288	258	365	209	217	978	308	348	426	1403	248
2006	ELN.2006	1819	3480	713	8127	2299	6155	2097	5146	9013	3443	7739	1373	6856	7014	6333	14271	4113	4292	7278	4949	24630	6459	8337	5575	12958	5596	3501	4868	1602	3183	1583	1083	3392	4851	1716	2589	2723	7395	498	1076	792	791	1402	2217	1167	4822	2017	729
2009	EML1.2009	562	1324	267	655	1369	4080	1405	1769	1894	1071	1554	773	2841	2206	1818	2913	1191	3152	1575	2049	2166	1592	1637	1777	1642	2419	1754	845	705	1443	1090	295	1216	1414	612	1119	1126	852	446	1094	895	897	886	2042	1160	1500	1031	651
2010	EMD.2010	2317	4955	1668	3081	2923	4262	3951	2336	2655	3121	3975	3152	3780	3081	2887	2968	2961	3276	3312	2921	2963	3111	2860	3858	2933	4234	3457	5300	3475	4178	3441	4203	3100	4618	5422	3203	4378	3455	3043	3272	1885	2103	3191	2579	3350	3130	3377	3028
2011	MARK2.2011	5144	6991	3054	5951	4645	3560	2821	3593	4610	6098	7590	6221	3211	3414	3773	3677	3232	1816	6433	3953	4653	5394	3962	4468	5251	4064	3097	4444	4501	3282	4612	6148	2418	5228	5525	3772	3170	5120	3175	3188	2172	2468	5002	3037	3913	3207	5676	3671
2012	EMP1.2012	2595	32243	672	4354	2483	7652	3198	11888	6521	3721	7513	3472	8147	11133	4502	6507	12505	4371	7463	3750	20091	3831	4465	7775	8708	7118	8937	1333	1763	3037	2500	6021	1653	2805	2374	12762	1724	6909	489	2797	960	1815	2224	1010	1153	2304	2916	1329
2013	EMP2.2013	8553	18375	6111	8142	8731	6156	9704	5666	7071	13971	13585	13808	8060	7194	7022	5769	10736	3196	11268	7805	9806	11650	8447	11135	10267	9930	4416	7656	8111	10940	8756	13635	7207	4151	11803	11636	9219	15220	1647	7094	1731	2685	9696	2863	2393	7999	12497	2428
2014	EMP3.2014	336	1245	258	403	803	3020	1759	1325	1883	463	1294	358	2470	2315	1310	2826	1086	4654	973	1549	1505	931	1073	1282	1648	2539	2589	1768	615	1442	1036	746	650	779	983	930	3199	945	453	784	772	631	650	1598	668	1593	613	541
2015	EMR1.2015	21	26	4	2	13	16	17	15	82	8	27	10	8	50	31	38	32	16	23	12	51	53	43	24	41	16	5	25	13	2	20	15	1	7	8	6	15	9	7	16	5	2	13	7	2	11	17	3
2016	EMX1.2016	0	0	0	0	0	1	0	1	0	0	0	1	0	0	0	0	1	0	0	2	0	0	1	0	7	0	0	0	3	0	0	0	1	3	0	0	0	0	10	339	25	9	0	3	4	1	0	123
2017	CTTN.2017	10910	18078	5984	10000	11523	10072	8192	9998	10414	13875	19428	17656	10618	8447	12921	11250	8734	8014	16068	10948	11703	12539	11461	16381	12350	13957	10530	12394	12396	12425	11827	15244	8278	11053	14950	11772	10806	13606	7024	7358	4768	6902	11509	8114	8907	9352	14997	10075
2018	EMX2.2018	15	8	4	0	16	57	28	73	22	65	49	2	72	82	113	65	40	52	112	109	139	279	120	179	646	68	37	867	63	43	3	8	10	13	37	29	71	55	15784	14719	9490	11851	19	8404	17128	48	17	14969
2019	EN1.2019	2	0	0	1	1	1	0	1	12	9	5	0	0	1	6	3	2	2	5	5	1	6	0	1	1	0	3	7	18	1	0	1	0	18	5	0	11	6	2	1	2	1	0	1	0	14	0	1
2020	EN2.2020	0	6	1	34	6	0	0	17	2	3	0	1	0	1	3	5	2	2	0	0	4	2	2	0	4	0	4	3	1	0	11	1	255	106	2	3	2	25	12	25	17	27	6	7	35	0	1	21
2021	ENDOG.2021	532	850	292	573	829	831	1198	581	314	896	586	959	802	732	551	518	424	660	532	540	538	818	674	779	479	1027	701	1191	857	1128	1321	1038	741	972	1274	522	1187	1256	859	501	337	477	943	646	738	1023	693	663
2022	ENG.2022	1913	4895	1028	4538	4640	5431	2211	5650	10346	3381	5919	2611	8336	9405	7695	6400	3758	4402	4299	4259	8631	4675	6410	6019	8798	5918	4161	4861	1903	6430	3662	2184	2146	7964	1935	2979	4994	5197	5573	6952	9280	7551	3471	12210	15617	7195	2225	16611
2023	ENO1.2023	27466	43059	14251	111536	30825	31930	32087	23043	25578	21691	38208	22970	30226	28567	26946	26095	21065	33223	32276	28372	25110	24662	24423	36874	26365	32766	31132	33647	33327	27981	29890	32573	17878	69988	35125	31071	34611	37383	22976	32178	17797	21202	25477	30514	31345	27955	27881	42236
2026	ENO2.2026	625	1665	546	692	943	4306	960	1597	1668	929	1936	365	3699	2510	1459	3102	1022	4254	1240	1628	2448	1483	1398	2600	1652	2332	3640	2775	683	2570	1373	499	812	1863	2001	1320	3097	1875	2028	2187	1294	1894	717	2085	1999	1807	1029	1993
2027	ENO3.2027	33	115	25	130	65	10889	43	39	225	26	92	45	882	30	1440	149	29	3831	147	853	48	38	48	53	60	49	158	57	1777	239	67	75	49	113	220	169	83	26	160	54	72	98	49	78	77	82	49	115
2028	ENPEP.2028	37	250	8	131	88	791	161	431	1134	76	171	179	554	441	686	932	32	582	77	416	993	66	345	421	290	378	193	49	44	125	64	10	230	130	3	52	67	302	14	98	63	187	80	109	103	315	29	36
2029	ENSA.2029	6656	13745	3986	8831	8622	11975	13571	7114	8126	9288	11360	10597	8758	9323	7606	9120	10395	10577	10991	10987	8851	11317	8108	11833	9244	14771	8738	9575	9882	9738	8961	11932	14865	10832	10238	7135	10119	7565	6216	8065	4833	5137	6655	5769	7006	8330	8260	7989
2030	SLC29A1.2030	1153	3205	1215	1873	1311	4091	1051	1298	2373	1363	3007	665	2368	2273	1794	2414	1625	2620	2397	1790	2353	1687	2286	2321	3293	1541	2600	2129	1111	1509	910	1285	237	2302	2711	1407	1010	1259	446	847	589	889	1567	1121	630	912	1210	825
2033	EP300.2033	5312	10114	4052	6857	5957	11151	2505	6985	10474	8228	12006	8585	8697	5950	8386	9426	4091	3475	10837	5586	9665	6363	6996	9139	11234	4729	3561	4563	3915	4312	4743	6500	4803	6955	4192	5215	3979	5054	4087	6675	4552	4336	5894	5477	6119	4010	8669	5819
2034	EPAS1.2034	10929	25816	5253	7399	16495	20880	6245	20732	23137	12410	17385	7839	31668	20044	22948	21160	8259	10034	18349	13093	32558	14576	17770	26467	26619	19938	11384	11580	10210	14425	16035	12046	5630	10291	8869	15023	13191	13269	4428	7492	7420	5429	12712	10462	10816	19573	12320	5428
2035	EPB41.2035	2556	4568	2159	5657	3004	4963	1966	3344	5463	4439	5313	4668	3909	2943	4027	4478	2827	2500	4886	3056	4708	4489	3651	4696	4773	3624	2036	2506	2427	2324	2644	3256	5843	6050	2638	2545	2376	3031	2327	2409	1718	2010	3357	1919	2649	2517	3673	2955
2036	EPB41L1.2036	2685	7152	1769	1936	3195	7032	2001	3238	4938	3651	5498	3836	6407	5221	4445	6070	2885	3591	5110	4158	5813	3628	3808	4587	5816	3833	4036	4816	3051	4964	3212	4500	3114	3708	4160	3313	4065	4071	3755	5510	3128	3046	2534	4530	4654	4173	3640	3257
2037	EPB41L2.2037	1359	3805	867	1307	2322	5472	1569	3400	5559	1889	3362	1223	5648	4497	3646	6918	1942	5260	3147	3911	4804	2380	3439	4309	5211	4249	3203	1806	786	1829	1580	1099	790	1697	1216	1944	1263	1966	871	1879	1468	1255	1952	2088	1473	2032	2146	1131
2038	EPB42.2038	0	0	0	0	0	0	0	0	0	0	0	0	0	0	0	0	0	0	0	0	0	0	0	0	0	0	0	0	0	0	0	0	0	0	0	0	0	0	0	1	1	0	0	0	5	0	0	0
2039	EPB49.2039	2647	5102	1468	1566	2969	3763	2332	2328	2722	4059	3469	3588	3966	3114	2524	1879	2726	2615	1983	3312	3245	2713	2734	3498	3134	4495	2552	3975	3253	4849	3469	3037	1335	2748	3963	4527	3166	5153	2310	2345	1822	1550	2508	2199	2440	4266	3885	2782
2040	STOM.2040	6249	24153	3222	8127	9395	22004	12545	11926	16614	7390	9411	3576	19581	15254	13491	19718	9742	15420	13733	12407	19626	10801	13368	12858	17191	14320	9874	9547	6900	13107	9225	8029	4923	8476	10477	14132	11412	13982	4138	7582	6123	5183	5643	8931	7711	11906	5602	4934
2041	EPHA1.2041	648	1586	363	641	617	115	389	496	793	617	1106	911	418	560	528	311	521	52	1001	511	417	802	500	966	782	693	459	873	885	514	930	1194	220	884	1068	574	519	221	405	513	382	382	553	435	557	567	1027	783
2042	EPHA3.2042	1272	2680	861	1017	3103	10129	7360	5857	11476	3427	4807	2320	11730	8870	7673	13476	3915	5819	6106	8905	12298	4136	7912	6448	8833	9195	882	2244	1036	4562	2366	644	1787	2650	1312	2510	2092	3215	103	279	487	263	1220	423	310	5224	3242	161
2043	EPHA4.2043	521	1343	400	637	1038	5024	635	1196	1584	801	1083	391	2271	1036	1585	2106	501	1230	1504	1053	1744	654	975	1431	1915	1125	668	627	794	1582	1376	526	885	570	836	1119	1117	1643	395	1092	1544	1274	720	1409	1365	1032	878	1030
2044	EPHA5.2044	116	653	172	90	548	297	476	197	440	1252	1092	1099	310	300	569	438	761	43	1026	458	444	956	228	888	296	291	198	91	654	98	485	307	1441	94	473	667	197	61	59	238	492	233	420	327	243	28	1267	68
2045	EPHA7.2045	656	916	311	479	917	10217	1952	3585	4189	1503	1656	1254	7023	4464	4881	9273	1376	4130	2527	3923	5611	1890	2302	2627	2972	3264	1309	623	681	2661	1084	445	1569	1258	418	924	1124	1234	75	93	73	62	709	65	100	2495	1896	30
2046	EPHA8.2046	0	5	4	8	3	4	0	1	6	4	5	1	0	4	2	2	2	0	7	1	1	1	0	3	7	2	9	3	6	10	12	3	124	61	3	1	4	0	0	0	0	1	9	0	0	1	1	0
2047	EPHB1.2047	190	251	49	17	554	1145	230	319	429	138	179	138	2037	547	552	2325	72	1865	430	399	835	122	904	258	193	841	252	152	89	257	274	31	72	443	109	169	309	90	121	349	331	296	103	327	334	353	221	93
2048	EPHB2.2048	179	415	96	296	159	1270	143	298	1012	177	323	138	732	408	577	758	107	502	324	335	838	178	278	282	543	445	324	286	212	461	203	164	186	1704	230	181	405	880	671	960	653	947	369	621	1737	616	308	1407
2049	EPHB3.2049	4036	2593	1825	3206	4825	1980	1774	1585	2402	1751	2669	2817	1346	1602	1514	1960	1340	1051	2066	1847	1613	1892	1679	1130	2481	1000	1121	3495	2937	2104	2031	3399	1434	2760	5931	1492	1908	1170	85	140	168	248	2142	632	206	1482	2256	179
2050	EPHB4.2050	6613	9898	3176	10009	6802	9770	4380	6016	6646	5068	8271	6278	6802	7831	7298	7934	3556	5690	7554	6752	7562	5567	5877	7317	7953	8647	7778	8361	4645	5677	5427	6253	857	9930	9407	4871	5337	7329	1442	2240	2504	1730	6356	6746	2652	5922	9016	1939
2051	EPHB6.2051	3678	6522	3342	1347	4013	4083	1399	2075	3733	3840	5000	2543	3129	2253	2913	3191	2209	1221	3881	2412	5167	3372	2917	3337	4454	2242	3530	4989	3593	4342	4524	2613	1534	4426	7686	5577	4670	2238	1183	2625	2592	3066	3950	5645	2912	3901	3656	2638
2052	EPHX1.2052	8350	15847	7310	3832	13496	10850	10104	7665	9747	10129	13340	8792	11406	10962	9550	8438	7206	7631	10194	9632	8717	11855	10092	9447	12856	8248	10373	18825	12159	12746	12183	16216	11859	9620	15242	9031	13398	6349	8535	10757	6203	6831	8643	12575	12883	8930	10083	9078
2053	EPHX2.2053	5805	9940	2961	4563	9694	4501	11685	6657	6119	10449	18196	16093	6178	4776	9328	4582	10636	2296	7996	9413	7128	15203	5548	10944	4560	10290	3630	4888	9937	6034	9500	7984	2803	3942	7542	11412	6575	4919	3538	3011	2528	2605	8315	2881	4369	4649	10497	2221
2054	STX2.2054	247	687	199	265	588	2183	958	702	933	502	811	396	1233	1144	789	1623	525	2211	638	1097	1246	662	761	814	816	1479	929	550	347	735	500	156	362	501	351	541	577	828	217	356	443	466	397	803	530	723	520	320
2055	CLN8.2055	1874	3826	751	1028	1121	1288	643	517	835	1300	2459	968	588	697	773	938	1601	470	1840	931	1117	2181	609	1278	1279	1132	924	552	1168	663	972	1134	1355	868	2042	796	942	2293	1710	2069	885	1283	945	1085	2252	379	726	2531
2056	EPO.2056	11	38	33	8	49	21	81	36	22	5	10	25	27	4	27	12	22	13	9	45	36	31	11	9	14	98	54	141	159	31	6	84	1	48	119	76	171	37	0	4	10	23	26	35	21	25	37	4
2057	EPOR.2057	130	306	121	106	162	122	194	84	199	170	287	194	136	191	153	203	130	127	183	183	267	243	188	186	286	260	132	286	148	196	137	302	158	259	337	123	180	141	1047	812	678	1227	96	659	906	197	181	1424
2058	EPRS.2058	4218	8551	3491	7467	6079	9382	4899	6015	7518	6618	7290	7412	6263	4777	5623	7496	4559	4989	8509	5549	7190	6332	5785	6043	7733	6247	4807	4669	4801	2946	4192	4656	5608	9385	4276	3944	3676	8636	4763	6231	4237	4309	6030	5060	6470	3117	5980	8724
2059	EPS8.2059	1407	5454	1167	1750	2131	2970	2774	2561	3623	1591	2743	1968	3008	3337	2409	4241	2126	3297	3524	2755	5006	2973	3093	2744	4583	3643	3073	1556	1243	951	697	2215	798	1796	1130	963	986	1589	1696	4013	2637	3502	1309	3029	4722	1319	1554	4783
2060	EPS15.2060	4314	7502	3135	7615	5797	8103	7966	6001	7816	8621	8113	11268	7102	5793	7916	8123	7640	4815	8928	8051	8043	8297	6265	7321	7102	8031	3432	3976	6015	4485	4979	5736	7309	7311	5164	4391	4571	4957	2959	4196	3192	3467	5628	3474	4207	4191	7364	3462
2063	NR2F6.2063	2167	2262	1371	2708	1545	1881	1573	1331	1330	2001	2973	1848	1679	1616	1284	1470	1375	1195	2206	1514	1506	2221	1473	1579	2012	1909	1960	3346	2703	2644	2306	3378	1976	2771	3071	1742	2661	3275	2453	2470	1662	1973	2369	2192	3076	2412	2406	2691
2064	ERBB2.2064	22081	27140	13782	8585	16556	9931	6592	10143	13578	17373	26911	16272	11546	11583	12512	11261	9730	5248	20479	10755	15629	18845	13847	13322	19833	12863	11765	17634	21415	10745	12758	21394	7775	13586	26167	14037	15079	10299	14839	21156	12076	13402	15363	13917	27983	11224	18844	27174
2065	ERBB3.2065	14765	20478	9804	16908	13754	4711	6775	7877	8703	16680	21212	16433	5274	5408	8708	6365	8974	1626	18232	8038	9424	12978	9621	9655	12993	8168	4658	7580	12358	5069	7265	12845	3790	13568	11678	8946	8835	12785	3612	5001	3488	4010	12225	3155	5777	3414	11479	5815
2066	ERBB4.2066	187	268	203	17	76	191	60	114	130	149	161	252	90	68	117	91	132	48	335	113	106	123	139	99	363	163	108	225	155	30	78	261	10	107	263	101	148	696	1426	1368	1718	1257	124	1137	2579	57	210	2501
2067	ERCC1.2067	2309	4208	1288	2659	3185	2150	4026	1585	2162	2470	3816	3864	2339	2327	2220	1986	2348	1867	2298	2362	2259	2209	2240	2938	2351	3699	1912	3210	3628	2914	2768	3123	2775	4433	4445	2607	2997	5151	1714	1739	1101	1409	2569	1658	2224	2493	3013	2074
2068	ERCC2.2068	1249	1569	558	1756	1197	1331	845	995	1187	1490	1911	1440	1274	1201	1146	1158	831	913	1217	1081	1296	1242	1092	1305	1198	1411	1178	1273	1284	1064	1084	1307	527	1981	1289	1219	972	1186	833	885	646	590	1584	1099	1091	941	1601	969
2069	EREG.2069	3	132	0	15	0	25	10	14	6	3	11	1	11	43	2	4	76	1	14	8	66	7	8	23	36	1	15	0	5	7	0	19	21	3	2	0	0	8	0	0	1	0	6	0	0	1	0	0
2070	EYA4.2070	240	1084	220	215	591	2653	506	631	1221	449	449	151	1491	704	900	1760	403	1121	582	1189	1235	370	565	614	878	650	651	406	271	902	723	44	171	379	559	788	535	646	1334	1399	1364	1427	580	2052	1910	550	418	1757
2071	ERCC3.2071	2555	4649	1358	2997	3115	3155	3104	2296	2971	2807	4530	3544	2652	2681	2567	3082	3084	2663	3384	3475	2935	3372	2815	3613	3051	4836	2357	2313	2256	2296	2123	2532	1048	2000	3024	1909	1971	1627	1458	1973	1466	1547	2235	1991	2245	1875	2662	2388
2072	ERCC4.2072	565	1174	452	466	880	1769	1173	1093	1473	944	1063	1258	1272	1110	1131	1723	875	702	1266	1279	1370	1088	1085	784	1025	1301	498	483	532	546	755	431	368	770	410	516	328	829	377	718	536	504	679	659	630	621	1105	606
2073	ERCC5.2073	2400	4845	1879	2899	2656	2830	2143	2340	3792	3028	4512	3525	2861	2481	2886	3518	2377	2114	4223	2979	3378	2759	3165	4194	3700	3245	2531	3266	2081	1983	2355	3296	1311	2735	3292	2031	2517	3646	3762	3625	2385	2982	2454	2818	3867	2215	3610	3921
2074	ERCC6.2074	740	1334	562	803	824	799	480	875	1374	989	1417	1204	747	729	847	944	713	364	1603	830	1069	1153	946	1108	1420	859	405	648	628	376	566	921	630	930	709	418	401	398	322	700	461	520	637	453	661	329	1200	577
2077	ERF.2077	1507	6287	784	3237	1377	2312	1400	1794	2291	1249	3408	1306	2891	2096	1830	1553	1884	1822	2118	1784	2584	1749	1699	2515	3264	1975	2666	3481	1352	2214	1503	4139	1724	2437	4150	2067	2712	2331	2787	1700	1436	1657	1484	2172	2321	1665	1953	2186
2078	ERG.2078	255	726	119	10276	609	1200	397	1009	1485	603	952	352	1071	1156	1024	771	761	1099	823	795	1458	877	1100	919	1416	986	567	243	493	643	3106	223	13966	6514	144	562	313	414	212	347	341	265	417	500	496	612	295	249
2079	ERH.2079	2719	5274	1979	4163	3452	3513	8067	2840	3671	4197	4835	5361	3358	3605	3365	3453	5333	3905	4727	4681	3567	5025	3430	4342	3525	6752	3136	4240	5284	4847	4475	4685	9804	5304	5402	3152	4545	4635	2857	3638	2072	2699	3308	2226	3128	3840	3669	3468
2081	ERN1.2081	669	1066	403	712	876	854	241	835	1353	1011	1760	1272	671	659	900	913	731	217	1710	607	1189	978	817	1661	1529	598	330	218	255	88	320	440	137	458	207	376	111	273	1206	1888	1325	946	847	1369	2958	121	741	2542
2091	FBL.2091	5177	10738	3800	8531	5905	4368	8284	3552	4707	4207	6438	5749	5433	6206	4465	4133	5542	4446	6735	5261	4388	5689	5157	7039	6249	7983	5751	9142	7661	8168	5830	9353	6753	10175	9155	5664	6452	11551	3367	4169	3047	3388	5417	4005	3855	8449	6548	5021
2098	ESD.2098	3268	6868	2772	5226	4611	7231	9131	4064	5422	5247	6084	6254	5960	5738	5229	6403	5545	7443	6311	6225	5582	6021	5267	7325	5119	9655	4627	6160	5105	5612	4831	4775	5023	6384	5474	4364	5332	5260	2879	4328	2893	3044	3916	3836	3869	4926	4857	4533
2099	ESR1.2099	227	1797	1178	882	817	2065	175	322	1429	871	913	100	588	1002	380	976	1292	1239	2761	333	228	933	1172	390	2590	378	1038	2189	612	749	294	2996	106	1102	1451	1020	1476	1148	153	604	616	255	671	1219	568	248	455	285
2100	ESR2.2100	13	69	1	90	13	46	13	17	147	30	25	7	32	21	134	26	21	69	29	44	87	16	49	52	70	38	12	9	8	45	6	16	17	38	24	4	18	39	7	19	12	20	20	12	12	48	10	42
2101	ESRRA.2101	1863	3303	934	2995	1863	2285	1717	1495	1411	1364	2270	1736	1929	1866	1295	1584	1356	2030	2097	1742	1579	2005	1785	1896	1858	2151	1962	3266	2062	2001	1988	2614	2540	2596	2312	907	2172	3734	3906	2854	2664	2342	1336	2732	3958	2221	1620	3652
2103	ESRRB.2103	0	14	4	5	6	106	2	3	11	2	3	5	7	2	18	3	6	32	4	4	15	9	4	5	1	2	3	3	4	1	4	2	1	4	2	5	4	19	6	3	2	1	0	2	1	8	4	7
2104	ESRRG.2104	597	720	270	1281	736	892	642	484	858	746	820	2123	795	376	1062	627	698	238	827	855	853	725	367	897	471	830	164	188	679	296	576	248	228	804	217	544	237	1171	168	505	112	64	539	223	90	397	969	262
2107	ETF1.2107	4419	12151	3398	6489	5743	9978	7008	5672	6601	6524	7207	7063	6965	7174	6894	7560	7304	7070	8502	7120	8385	7445	6272	8505	7533	8931	6392	6155	5932	5433	6243	8273	3679	7618	7434	5922	4642	6973	5380	6836	4284	4658	6192	5455	6689	4632	6137	7248
2108	ETFA.2108	2177	4570	1509	5376	3163	3369	6297	2658	3152	3011	4402	4095	3056	3514	3148	3185	4488	3781	4434	4239	3339	4628	3157	4282	3084	6045	2502	2826	3287	2485	2822	4042	2162	5066	2766	2259	2397	1784	1356	2007	1429	1428	2406	1836	1842	2159	3018	2247
2109	ETFB.2109	3880	5154	2046	5357	3940	3389	6866	2913	2578	3630	5393	5113	3501	3748	3058	2385	4006	2759	4057	4216	2927	4760	3379	4303	2534	5852	3995	4705	5620	4522	5976	6349	1800	5457	6415	4169	4730	4138	2891	3096	1831	2231	4016	2629	3468	4626	5191	3391
2110	ETFDH.2110	793	2185	804	1419	1281	1838	1630	1034	1268	1224	1744	1883	1276	1108	1162	1257	1451	1037	1686	1472	1100	1616	1162	1875	1224	1877	882	1000	1385	1222	1001	1278	865	1378	1308	1066	1023	854	996	1395	1030	904	1146	1025	1545	667	1338	1461
2113	ETS1.2113	1834	5391	1078	1961	2613	3876	1449	3668	11653	2474	4740	1463	6251	4664	4767	5661	3757	2366	5561	3127	6530	3932	6038	4767	7803	3787	1884	2542	1786	2242	1909	3657	1807	2674	1573	1900	1449	2190	1311	2296	2290	1991	1779	3092	2504	2657	1681	2201
2114	ETS2.2114	8313	54291	2480	4572	8082	6707	3587	10889	10347	5579	18778	2680	14278	12128	6501	6939	7905	5681	16171	5575	16709	10550	11091	12101	16466	8637	9535	8199	7157	9586	10491	20510	3571	5458	18401	13018	13171	9461	3898	6294	3263	3864	7514	4634	4750	7129	5205	7116
2115	ETV1.2115	208	1140	278	388	2155	2451	434	540	1626	612	556	1015	1108	678	906	1259	442	1132	824	1000	970	459	588	403	832	782	1116	528	426	649	223	212	689	874	377	793	403	590	129	365	418	505	472	1349	353	952	754	165
2116	ETV2.2116	38	75	18	30	59	33	152	42	32	47	98	62	60	71	28	17	92	27	64	58	34	57	28	47	44	95	23	76	104	72	58	88	25	46	84	48	91	48	64	59	66	59	54	39	126	79	57	138
2117	ETV3.2117	513	2013	380	328	755	1001	488	803	1131	832	1690	1055	770	919	705	791	885	332	1489	731	1181	1030	893	1067	1457	838	531	236	256	120	224	546	133	387	437	378	97	207	213	629	388	266	663	521	504	163	933	525
2118	ETV4.2118	71	282	42	85	85	45	210	145	327	150	228	573	199	147	334	150	80	88	175	412	196	169	209	164	207	598	185	162	125	202	48	440	37	182	200	86	304	73	28	70	96	183	43	118	101	541	443	23
2119	ETV5.2119	440	810	490	340	823	1237	2019	1417	2373	876	1125	2488	1769	1774	2349	2050	832	1139	1411	2265	2320	1388	1641	1368	1650	3741	770	998	1101	1272	524	1432	193	875	592	744	810	407	167	486	233	757	824	504	301	2070	2770	173
2120	ETV6.2120	4110	4115	1360	3009	2272	2457	1368	2274	4341	2053	2995	2400	2877	2357	2474	3125	1602	2002	4090	2280	3415	2353	3186	2400	4475	2218	2458	4547	2492	2447	1946	3572	1221	3421	4580	1737	2993	3654	1723	2094	1399	1688	2836	1650	2811	3354	2849	2413
2121	EVC.2121	2255	3977	1780	2177	2296	5772	961	2395	3859	3543	5861	3405	3454	3046	3374	4936	2128	1986	4229	2950	3848	2802	2966	3474	4564	3464	2349	1621	1884	1714	2012	2008	723	2178	1718	2083	1611	1092	562	1503	961	1106	2002	1904	996	1641	3687	1098
2122	MECOM.2122	1387	4241	1047	611	1491	986	913	1400	2581	1125	1967	667	1124	1994	1091	1551	1369	949	3391	1240	1638	1885	2108	1102	4640	1057	1319	2458	1269	657	635	3337	161	1005	1787	696	959	1062	2310	2563	1717	1976	1018	1464	3768	861	1213	2266
2123	EVI2A.2123	131	415	35	161	271	449	1135	218	931	111	348	177	322	758	369	723	969	486	453	669	858	478	499	522	573	443	108	168	144	145	113	222	186	193	142	97	149	298	28	85	44	74	78	102	64	327	115	47
2124	EVI2B.2124	342	622	59	326	326	745	665	438	2677	287	714	313	589	941	820	1360	1006	450	866	739	1501	654	860	880	1086	624	90	301	204	191	246	395	156	395	317	153	231	491	66	138	78	75	197	168	109	555	214	97
2125	EVPL.2125	3944	5700	2795	3121	2601	940	620	2040	2070	2887	5111	2597	1867	1649	2196	1488	1262	455	3902	1334	2404	2425	2128	2285	3908	1382	2873	3941	3052	1850	3051	6832	1855	4628	4897	2278	3700	2439	1603	1879	935	1532	3769	1606	2149	2019	4217	2301
2128	EVX1.2128	147	279	37	194	48	115	132	149	156	108	412	78	216	235	113	127	311	59	289	100	198	415	211	462	356	121	136	246	79	70	130	366	35	101	186	33	272	53	13	23	41	12	88	110	22	91	147	18
2130	EWSR1.2130	9549	20055	5816	13657	8719	9837	8629	8431	10906	9761	18383	11335	10445	9076	9522	9735	9333	8173	12803	10099	10202	10101	9639	14637	11195	14008	10374	12442	9119	9965	8587	14700	8386	14109	16010	10182	10731	8524	10252	10238	6609	7041	9703	8417	10100	7815	12098	12643
2131	EXT1.2131	1471	3297	796	1498	1838	4460	1788	1984	3147	1775	2595	1772	3215	2567	2927	3697	1464	2940	2556	2092	3334	1921	2360	2679	2654	3236	1901	2355	1662	2332	1520	1988	926	2283	1743	2061	2008	1874	1502	2780	1660	1407	1511	2960	2176	2550	2566	2128
2132	EXT2.2132	4045	6747	2448	5353	5967	7267	7240	5215	6354	6211	6910	6885	5958	6097	6642	6164	5240	4163	6383	5784	6730	6511	5614	6247	5635	7950	3635	4094	5523	4064	4719	4648	4300	7870	4626	4088	4455	6391	2403	3922	2395	2427	4858	3260	3612	4290	5756	3174
2134	EXTL1.2134	14	23	9	8	10	990	22	39	125	9	43	19	100	58	189	51	16	309	22	82	73	21	25	35	23	41	85	18	86	53	14	4	3	11	7	30	26	16	6	14	5	18	18	18	4	52	12	6
2135	EXTL2.2135	723	1759	1059	1083	1598	1823	2303	1026	1425	1530	1930	2484	1376	1077	1398	1959	2081	1060	1767	2103	1578	2040	1386	1576	1257	2275	979	883	1855	962	1274	1092	829	1496	1539	1064	973	3460	713	777	647	755	1032	869	884	851	1704	943
2137	EXTL3.2137	2813	4325	1447	2226	2898	8725	1098	2591	3430	3062	3628	1934	3540	2900	2829	4868	1801	3769	3358	2417	4493	3031	2645	2897	3780	3283	3015	2387	2456	3129	2671	1314	1531	4320	2603	2186	2717	5127	1501	2579	1671	1689	2261	3202	2444	2844	2418	2291
2138	EYA1.2138	494	1388	221	351	681	9794	621	777	2392	1275	869	444	3985	687	1342	2316	633	5034	1017	1839	689	320	813	1136	868	327	592	558	970	3512	481	104	255	801	1258	2086	564	1390	10	31	391	115	759	1245	191	679	1127	40
2139	EYA2.2139	3532	9048	1986	2735	3058	1686	2012	1849	2530	2612	5199	2948	2881	2416	2621	2409	1717	1456	5098	2454	3133	2429	2563	2890	3626	3105	3471	4882	3180	2703	2563	6108	877	4188	6804	2539	4092	6141	2431	1749	1204	1609	3420	1052	2775	3385	3282	1958
2140	EYA3.2140	232	533	247	353	389	298	280	361	678	421	560	672	381	259	466	409	315	148	682	354	505	500	421	561	607	402	158	176	122	75	128	285	277	321	179	204	89	102	109	260	216	174	364	242	259	101	439	251
2145	EZH1.2145	1819	4322	1492	1617	2456	6367	1701	2449	3768	2822	4067	2365	4311	3532	3077	4526	1787	4170	3572	3576	3984	2658	2945	3801	3986	3838	3157	2769	1598	3561	2576	2069	1114	2476	2868	2519	2330	2278	1754	3043	2101	2308	1674	3181	2573	2868	2785	2576
2146	EZH2.2146	91	293	48	743	148	33	91	96	208	97	194	179	41	70	76	110	203	31	178	116	77	164	94	143	154	175	67	71	95	68	56	92	169	279	115	36	63	494	58	30	23	55	55	27	31	66	101	33
2147	F2.2147	0	0	0	6	0	1	0	0	0	0	1	0	2	1	0	3	0	0	0	0	1	0	1	1	0	0	4	0	0	0	0	1	10	0	5	0	0	0	0	0	1	1	1	2	1	1	0	0
2149	F2R.2149	550	1112	257	2775	1179	1122	1600	1336	2539	933	1547	744	1451	1848	1643	1668	1412	1302	1630	1659	1571	1108	1994	1773	2115	1639	309	580	471	419	698	332	1509	2395	170	461	1138	4180	100	384	1098	1627	976	1151	1738	1405	788	1492
2150	F2RL1.2150	730	3041	508	3963	1755	427	1731	909	949	1189	1159	1483	693	658	1402	472	2434	143	1184	1818	1406	1845	908	909	1713	1168	256	663	1453	396	987	1170	1891	2274	631	1098	794	750	4084	4238	3190	3096	878	1972	6226	419	1438	5796
2151	F2RL2.2151	3	36	0	64	31	33	2	14	55	18	55	2	19	21	26	20	31	27	36	22	32	14	32	25	55	14	25	9	2	7	8	5	45	132	11	1	28	228	2	10	2	4	11	3	10	6	6	2
2152	F3.2152	6364	18095	2707	3281	15054	1995	3951	9247	4971	6445	19138	1798	7855	4202	4212	4296	6038	2602	12605	4303	10404	9051	7511	12255	12331	18576	8011	3486	7277	3783	11730	11771	84557	4130	40364	6039	21413	4355	2140	14967	6152	3650	13906	4535	7356	7469	3754	5994
2153	F5.2153	447	3479	786	8392	1431	193	639	1872	929	281	1409	491	1316	1303	1400	355	431	299	2371	821	2253	556	412	372	3753	967	726	3194	1841	74	262	5988	10175	13286	1443	80	572	1913	34	8	22	32	317	45	14	244	1341	12
2155	F7.2155	8	31	27	2	17	55	25	48	75	14	84	30	148	54	142	33	17	27	21	48	47	19	38	52	33	165	20	31	32	147	41	12	58	24	37	44	56	5	8	9	7	6	43	14	9	113	36	5
2157	F8.2157	646	1497	481	551	1018	4578	978	1930	3073	1651	1187	1291	4195	1834	2989	3009	875	1116	1674	1402	2771	1150	1967	2255	2291	1984	813	758	825	1265	955	621	487	1237	586	1005	794	1293	497	1045	711	618	776	1060	905	1673	1326	453
2158	F9.2158	0	0	0	0	0	0	0	0	0	0	0	0	0	0	0	0	0	0	0	0	0	1	0	1	0	0	0	0	0	0	1	0	0	0	0	0	0	0	0	0	0	0	0	0	0	0	2	0
2159	F10.2159	140	577	72	148	453	1231	1388	979	1638	408	1005	394	2200	1609	1662	1932	642	730	549	1350	2175	471	895	1195	1212	2835	568	461	329	1342	762	248	654	486	145	366	936	597	98	266	189	103	225	244	198	1744	374	83
2160	F11.2160	0	3	0	1	1	0	2	0	1	0	3	0	0	1	1	0	3	2	0	0	1	2	0	0	0	0	6	3	0	0	2	0	0	0	2	0	1	0	0	3	0	3	0	8	3	0	0	2
2161	F12.2161	44	62	9	75	45	8	80	38	36	28	66	45	32	85	25	25	57	8	34	64	39	39	29	19	58	53	42	100	77	38	81	62	266	73	38	8	46	39	16	11	7	39	45	6	38	87	51	26
2162	F13A1.2162	432	590	53	511	424	3514	535	1464	2096	650	1314	686	1122	4154	1467	2875	1564	4403	814	1417	5483	1163	1010	1091	3610	863	715	265	105	130	66	167	193	484	161	180	244	466	80	593	181	251	549	337	253	604	176	179
2165	F13B.2165	0	0	0	2	0	0	0	0	0	0	0	0	0	0	0	0	0	0	0	0	0	0	0	0	0	0	0	0	0	0	0	0	0	0	0	0	0	0	0	0	0	0	0	0	0	0	0	0
2166	FAAH.2166	6575	8721	3814	7405	10555	1263	6009	2617	2871	9154	13212	13591	2140	1534	4176	1749	4912	550	5044	5270	2600	7209	5422	4441	2766	8447	2503	5345	11617	8077	6809	10519	2815	9095	9907	10777	5798	1905	1906	1152	707	1014	5379	1139	1969	5781	9800	2489
2167	FABP4.2167	32	12	5	11	26	78	18	26	22	14	26	11	12	50	19	10	99	116	34	12	25	21	17	5	45	55	501	77	8	12	82	6	7	13	50	45	75	25	16	64	102	47	51	44	91	15	5	58
2168	FABP1.2168	0	1	2	0	0	0	4	0	0	1	0	0	3	0	0	0	1	1	0	0	0	0	1	1	0	0	0	0	1	1	1	2	0	0	0	0	0	3	0	0	0	1	0	1	0	0	0	0
2169	FABP2.2169	0	0	0	0	0	0	0	0	1	1	0	0	0	0	0	0	0	0	0	0	0	0	0	0	0	0	0	0	0	0	0	0	0	0	0	0	0	0	0	0	0	0	0	0	0	0	0	0
2170	FABP3.2170	508	2367	443	616	2295	5251	1477	847	861	1287	1191	170	3028	1526	1128	1523	1088	4517	1284	1999	633	1050	999	909	1209	1232	1671	1960	2232	2693	1082	79	482	804	1215	3210	3746	2367	805	1065	1452	803	1560	2477	905	939	581	1035
2171	FABP5.2171	43	248	35	26	117	105	107	10	29	192	88	54	34	45	32	63	121	53	72	72	50	112	43	16	69	55	149	178	2729	265	55	75	201	42	179	15	172	4189	16	52	17	13	78	19	28	127	35	16
2172	FABP6.2172	2	1	0	0	0	0	2	1	0	0	1	0	0	0	0	0	0	0	3	0	0	0	0	0	1	3	1	0	0	1	0	1	0	2	1	0	1	0	5	0	0	4	1	1	0	0	1	2
2173	FABP7.2173	2	9	3	0	9	25	4	33	5	5	17	0	14	77	10	149	16	24	11	31	72	19	38	6	22	57	74	16	17	31	4	16	0	23	15	8	93	0	42	74	246	154	3	60	5	1	10	41
2175	FANCA.2175	60	229	14	684	66	10	65	49	233	43	131	57	77	73	89	85	70	20	79	59	65	73	63	105	125	91	88	41	52	46	30	89	36	126	98	29	54	100	37	114	19	59	21	27	10	86	123	72
2176	FANCC.2176	587	911	307	649	552	371	452	434	544	623	815	825	397	351	538	537	523	253	672	526	587	616	492	664	627	808	381	381	492	354	466	580	399	771	445	352	335	374	363	297	258	310	469	275	527	426	552	696
2177	FANCD2.2177	243	687	124	729	350	181	360	265	495	393	466	616	206	250	295	318	401	80	462	307	391	411	314	383	539	363	229	254	207	147	223	355	237	301	423	178	186	456	119	99	60	92	227	99	122	183	367	107
2178	FANCE.2178	380	710	223	344	397	420	414	290	434	336	475	287	348	325	328	390	306	410	572	383	253	475	431	432	505	435	324	502	267	254	288	572	83	308	454	231	248	226	116	199	201	253	273	259	288	200	355	335
2180	ACSL1.2180	13813	17995	7529	10529	16455	10124	13818	8969	11302	30919	34490	31056	9633	8557	13848	8961	19985	4956	20126	14529	15464	31698	10509	21525	11947	18248	7038	7209	12202	7905	16215	11899	8003	17772	13105	16735	10830	16116	2035	4796	2435	2657	16661	3132	4072	4972	24013	3749
2181	ACSL3.2181	11371	15427	10080	16195	20241	12377	17732	16607	8247	23894	22306	31399	10357	7175	18208	11718	11414	5291	17757	16906	11742	18425	9759	24560	10961	19551	8092	7846	19810	6581	21094	16873	28062	34059	16866	15765	13914	10710	4246	4617	3781	4157	20503	3892	5979	5367	20533	4697
2182	ACSL4.2182	1244	2772	978	1316	2159	4851	3366	2892	5440	2327	2004	2428	4599	4150	3598	5901	2636	4073	3629	3675	4213	3280	3818	3287	5329	4557	1876	2121	2009	2181	1946	1831	866	1704	1750	1740	1852	1934	489	1299	1157	1570	1852	1785	1139	2433	2620	822
2184	FAH.2184	874	1895	549	2062	1553	1842	1826	1343	1338	1467	1581	1818	1636	1493	1536	1335	1148	1402	1334	1613	1532	1257	1108	1693	1099	2172	1388	1608	1669	1447	1374	1522	1037	1848	1510	1563	1401	836	924	1155	681	873	1200	967	612	1552	1596	1159
2185	PTK2B.2185	4167	5324	2434	2955	4742	4791	1664	2935	4724	4471	6755	3561	2954	2892	3321	3438	3253	2089	5190	3432	6233	5139	3929	4556	5190	3174	3506	2896	3603	2641	4801	3274	1863	2764	6126	3432	4051	4243	2498	3511	1830	2789	4487	2757	3036	3298	3566	3133
2186	BPTF.2186	3713	7640	2988	5190	4058	7149	1792	5256	7418	5299	7984	6225	6218	4390	5913	7491	2922	2683	7961	4173	8012	4700	4956	6931	8405	4399	2684	2960	2535	2411	3039	4345	2817	4989	3041	3544	2200	2600	2507	4651	3224	3207	4378	3509	4553	2713	6729	3951
2187	FANCB.2187	18	29	11	42	18	22	29	23	39	17	17	27	34	24	21	17	18	12	24	25	22	10	14	24	30	18	14	13	9	9	5	19	11	25	19	8	7	11	8	10	11	10	8	12	13	3	17	6
2188	FANCF.2188	1011	733	690	1563	1292	893	1439	719	1126	1460	1214	1828	700	996	1324	920	1126	510	1303	1172	859	1304	1173	971	1103	1196	610	981	1192	620	1144	1005	1165	1880	834	476	787	2327	801	1056	553	869	914	701	1234	841	1253	1007
2189	FANCG.2189	640	1227	283	992	861	570	699	445	591	620	748	701	447	536	480	484	510	396	637	576	465	574	612	593	696	741	476	576	552	460	585	696	577	774	760	379	443	770	242	357	282	269	535	372	350	530	562	320
2191	FAP.2191	26	114	37	500	78	185	84	35	562	23	90	11	33	134	86	143	153	164	92	84	315	49	179	81	298	18	228	102	12	22	47	19	82	599	90	9	191	492	38	138	90	37	66	128	142	45	11	49
2192	FBLN1.2192	7136	27847	4091	9535	13283	66571	15139	32296	73839	14040	33516	15281	79471	54780	61451	129332	10790	37965	27790	47719	74138	15895	29406	36120	49206	42748	30842	15541	10813	34802	16547	15204	8950	19472	8717	16973	37453	21421	2394	17161	6484	5219	8885	13057	10081	41762	14627	3897
2193	FARSA.2193	3166	4481	1934	5384	3611	2707	3351	2492	2568	3576	4842	4358	3020	2712	3318	2170	2515	2150	3435	3002	2713	3475	2921	3571	3043	3725	2811	3408	4509	3118	3997	4403	2285	5530	4696	2879	3375	4611	3078	2667	1641	1974	4342	2523	3228	2581	3654	3407
2194	FASN.2194	33081	56715	16511	92926	36660	24799	6046	39135	9599	83108	58786	41349	18485	9353	27262	14824	9296	3731	29551	15739	34771	27529	14340	68609	19365	18034	14868	9554	19862	8760	44016	19496	25301	162036	17343	41368	20891	139131	18248	14958	7268	9685	66615	10056	20863	14834	35878	12173
2195	FAT1.2195	16475	15126	10761	15249	15231	15551	5509	13610	18477	14188	22362	12649	12672	9493	14924	16244	5846	4273	18184	9121	16287	11257	10920	14583	22049	9981	7740	6234	8074	4293	9590	6830	8096	17515	9244	10483	7040	10356	2487	13159	4493	4473	16258	7389	5721	5854	19925	6692
2196	FAT2.2196	2359	10347	1799	404	1398	461	307	2277	1487	1407	2872	1486	1185	2284	1033	1517	806	300	5440	773	695	1533	1597	1699	4779	1024	2107	1739	1267	407	448	3937	9	971	1292	1003	580	169	1028	2618	1124	1090	1537	2177	1691	567	2228	1914
2197	FAU.2197	12421	26579	9242	18946	21903	14030	44749	11066	14789	13618	22641	19275	18535	23157	12593	12445	24173	20427	17720	21211	12894	19356	16169	20136	16202	33375	17609	28102	27686	27504	18875	24119	22811	24803	29927	14738	25518	29243	14045	14306	10870	11903	16488	13939	19422	24731	17307	20219
2199	FBLN2.2199	1136	1477	2965	2174	2425	5552	1094	4116	8938	2045	8497	1471	7813	6226	7067	11888	1812	4541	6037	5034	11772	3763	5453	5028	9899	3703	11993	11523	653	2135	1116	3288	1390	5297	11786	1591	4605	3803	301	997	815	568	2828	920	1303	2064	1300	270
2200	FBN1.2200	1206	3877	882	4354	3094	16376	2210	5448	7832	2938	5175	1602	7353	5096	7320	15652	2021	5296	4501	3699	14917	2870	3851	6177	7979	4933	4132	2537	1217	2898	2890	354	1464	3611	1012	4139	2800	5523	853	3550	3294	2419	2963	6777	3957	3811	2989	3050
2201	FBN2.2201	372	179	126	111	311	220	106	476	498	179	1495	241	314	250	280	667	239	39	507	181	480	211	327	123	414	218	30	143	47	216	197	734	96	648	105	47	216	1107	31	116	67	61	224	106	113	164	122	31
2202	EFEMP1.2202	2807	6505	1575	2045	4757	6178	6208	7625	12763	5475	9147	3774	11882	14844	8828	22577	6880	4878	8187	10267	11640	8593	11100	14192	10889	12654	4711	6597	2870	2863	4749	2246	2111	2847	3217	4052	4782	2793	1811	4309	4515	4290	3038	11543	8380	5044	5702	11053
2203	FBP1.2203	3283	4180	2875	3965	3812	1239	2568	1322	1726	3399	4394	3770	1604	1708	1617	1376	3116	347	2684	1684	1662	4256	2070	2773	3373	2507	2015	3833	5067	1431	3457	4870	3532	9451	5968	2135	4988	7872	8140	5294	3257	4393	4470	2489	8989	1160	3071	7579
2204	FCAR.2204	2	19	0	2	0	12	7	11	11	2	8	3	11	19	1	10	16	4	3	2	56	4	3	33	21	6	0	1	0	0	0	0	1	0	2	0	1	0	1	0	2	1	1	2	0	1	1	1
2205	FCER1A.2205	459	778	40	172	413	279	574	275	1040	413	718	132	236	506	541	317	461	218	440	498	238	763	475	317	221	865	112	328	83	91	62	222	14	109	311	138	240	194	49	93	43	19	179	170	82	177	155	97
2206	MS4A2.2206	110	247	24	43	146	757	165	189	763	94	383	138	475	539	569	950	247	850	239	456	478	332	461	323	695	571	74	73	20	199	46	27	32	40	38	56	162	62	18	54	61	34	88	90	82	253	65	9
2207	FCER1G.2207	228	614	44	270	219	591	641	351	950	188	445	233	479	674	603	997	791	695	575	464	750	446	498	671	874	659	196	433	180	263	109	538	190	241	310	115	323	268	81	164	79	101	238	134	126	533	172	89
2208	FCER2.2208	3	1	0	2	34	14	9	7	261	0	18	3	13	8	45	2	40	8	5	24	4	3	9	10	16	137	2	5	5	12	0	0	5	6	4	0	52	31	0	2	2	5	2	3	2	26	0	0
2209	FCGR1A.2209	15	31	3	42	16	71	157	42	106	13	45	22	51	162	66	105	61	72	100	117	100	60	105	39	114	88	14	40	23	16	14	38	24	36	15	5	25	105	13	40	3	12	10	21	18	69	32	20
2210	FCGR1B.2210	12	39	6	60	18	48	177	40	113	22	56	57	52	151	40	125	77	104	101	104	121	51	95	51	134	81	12	50	18	15	9	58	38	18	25	15	32	74	15	42	14	29	33	29	14	98	32	32
2212	FCGR2A.2212	256	846	120	738	418	895	1016	695	1530	301	890	320	724	1237	1184	960	813	776	1337	802	2148	930	1123	1356	1804	1089	362	451	268	304	251	676	532	394	299	198	457	943	184	346	187	249	329	327	270	591	385	126
2213	FCGR2B.2213	95	98	6	73	179	195	282	136	488	79	238	45	76	305	260	115	234	198	245	261	201	385	146	241	300	324	53	49	22	32	56	41	25	74	63	50	78	183	261	64	28	44	53	230	23	77	14	26
2214	FCGR3A.2214	321	1410	155	620	386	640	2126	626	1933	344	945	1019	1380	1541	1435	1453	798	370	1629	1147	1920	929	1579	789	2168	1198	326	818	425	214	233	1175	242	401	384	251	335	775	238	292	132	361	355	332	302	768	881	164
2215	FCGR3B.2215	67	109	2	67	40	374	67	90	256	164	56	26	95	247	303	255	172	506	97	112	467	145	135	218	399	98	28	10	0	5	3	8	1	6	2	16	1	2	12	7	18	4	57	20	29	10	27	61
2217	FCGRT.2217	4772	7520	2450	2730	5833	7350	8957	4358	8303	4816	9190	7340	7205	7614	7632	7287	6566	6752	6484	7399	7208	6231	6908	7015	7386	10644	5783	6883	6916	6421	6518	6551	2437	4633	8965	5203	6298	3443	3934	4811	3499	3762	4227	5797	8128	7824	6954	5252
2218	FKTN.2218	858	1989	747	1215	1260	1143	1108	1015	1470	1193	1387	2019	1172	1022	1552	1256	1294	515	1613	1371	1417	1449	1167	1569	1397	1206	528	818	926	518	845	1031	1074	1864	1109	780	699	1488	821	1087	826	874	1009	836	1091	605	1732	812
2219	FCN1.2219	79	261	2	89	72	266	198	164	451	98	244	55	245	737	282	300	313	252	286	122	554	118	270	804	756	113	20	17	14	11	26	6	7	22	0	6	24	25	5	8	29	5	70	49	17	107	30	14
2220	FCN2.2220	26	89	20	11	45	12	31	44	7	61	89	47	8	43	16	28	35	5	29	36	13	44	49	35	48	80	45	26	18	23	25	32	11	9	101	30	27	103	4	4	8	3	59	16	10	10	54	5
2222	FDFT1.2222	12856	16340	6930	23780	14621	9670	17025	8868	7924	21848	19464	17817	7746	7425	10426	7544	13897	6324	12924	13452	9855	21115	7049	16445	9140	18101	9596	10400	16478	6094	11725	11338	3492	16364	15101	10895	13271	11678	4130	5236	3322	3952	16225	4310	6824	5044	12385	7122
2224	FDPS.2224	4919	6082	2470	7776	5452	3895	7671	3532	3734	8028	8278	6355	3618	3648	4029	3490	5873	3734	5182	5935	4158	6840	3820	6908	4163	7816	4103	3795	5447	2685	4536	4492	2018	19379	5696	5139	3980	5148	2389	3197	1857	2106	4705	2603	3291	2476	4552	4391
2230	FDX1.2230	919	1695	630	1308	1034	1405	2011	981	1305	1430	1326	1382	1388	1275	1334	1368	1702	1096	1627	1419	1295	1790	1115	1372	1318	1710	923	2042	1692	1255	1323	1470	1913	1662	1517	925	1345	2936	18875	5632	5125	5810	1111	6536	7402	967	1082	12597
2232	FDXR.2232	795	1071	323	641	930	632	914	614	824	471	977	709	929	962	691	558	530	556	839	667	630	825	620	764	811	1189	769	1182	858	777	651	1147	472	1049	1027	619	836	523	884	1309	473	569	613	763	823	1035	932	868
2235	FECH.2235	2426	3830	1491	1820	3836	4356	5178	2259	3916	5922	4937	6849	2777	2336	3898	3034	5966	2075	5180	5685	3720	5251	2304	3148	2577	5295	1473	1433	3812	2340	2391	1919	1306	2485	1916	2953	1409	1666	1012	1587	963	951	2465	1432	1536	1980	4953	1432
2237	FEN1.2237	758	1269	372	1803	742	803	807	661	905	808	1155	1059	593	662	840	657	878	518	950	749	749	836	755	1194	863	1177	798	680	1152	816	795	900	785	1023	968	586	765	1337	677	730	390	443	880	635	718	752	909	1005
2239	GPC4.2239	867	1662	771	2505	1560	4466	1178	1207	2150	1211	1646	1136	2877	1719	2127	2442	737	2551	1493	1398	2318	1070	1674	1842	1883	1654	1609	1805	900	2113	1693	321	955	2066	1527	1591	1623	1692	544	1421	1385	1386	1253	2146	1530	1944	2089	1183
2241	FER.2241	70	260	59	106	150	620	167	252	398	181	245	195	405	237	215	389	161	158	319	227	372	172	228	245	370	236	88	58	18	43	39	47	32	91	70	78	44	53	144	272	164	197	122	183	319	83	188	336
2242	FES.2242	993	1861	603	718	847	994	777	664	1148	1045	2423	720	1085	1088	1125	1038	1021	1073	1261	1230	947	1322	1029	1830	1591	1778	1096	1525	697	1252	837	1292	309	1149	2943	889	1188	915	523	887	536	530	1013	925	686	1177	1057	800
2243	FGA.2243	0	0	0	0	0	1	0	0	0	0	0	0	1	0	0	0	0	0	4	0	1	0	31	0	0	0	10	0	0	0	0	0	0	0	0	2	0	13	2	1	0	4	0	17	0	0	0	0
2244	FGB.2244	0	2	0	4	0	0	0	0	0	0	0	3	1	0	0	0	1	0	36	1	1	0	15	2	0	2	0	0	1	0	2	0	0	2	0	0	0	0	0	0	0	19	0	3	0	2	0	0
2245	FGD1.2245	526	1098	423	699	660	1287	403	582	857	618	888	736	922	790	841	870	404	732	849	723	842	616	702	749	861	744	645	821	461	924	775	647	1108	945	823	539	934	1204	273	617	389	400	644	706	451	918	818	334
2246	FGF1.2246	240	345	145	228	294	146	153	92	588	221	208	179	282	249	290	252	282	204	301	146	154	204	215	290	264	401	429	147	234	152	83	127	2	295	308	369	180	116	62	57	36	89	458	30	55	250	516	32
2247	FGF2.2247	452	1440	447	614	872	4459	1022	1676	3251	930	989	459	3601	1938	2114	3907	902	2674	1803	1762	3319	1532	2002	1458	2603	1889	1302	971	461	1945	883	217	686	890	763	1234	1198	1552	298	833	848	640	687	1116	604	1619	1209	506
2248	FGF3.2248	0	0	0	0	0	0	0	0	0	0	0	0	0	0	0	0	2	0	0	0	0	0	0	0	0	0	0	0	1	2	0	0	0	0	0	0	0	0	3	0	0	0	0	0	1	0	0	0
2249	FGF4.2249	0	0	0	0	0	0	0	0	0	0	0	0	0	0	0	0	0	0	0	0	0	0	0	0	0	0	0	0	0	0	0	0	0	0	0	0	0	0	0	0	0	0	0	0	0	0	0	0
2250	FGF5.2250	3	12	2	5	6	1	20	1	1	9	25	4	1	1	5	1	7	0	11	1	4	6	3	3	1	5	1	2	2	3	14	3	0	1	3	7	3	3	0	1	0	0	0	0	0	0	4	0
2251	FGF6.2251	0	0	0	0	0	4	0	0	0	0	0	0	0	0	0	0	0	6	0	0	1	0	0	0	0	0	3	0	0	2	0	0	0	0	0	0	0	0	0	0	0	0	1	2	1	0	0	0
2252	FGF7.2252	303	1109	239	333	617	4458	2223	1963	2972	548	883	572	3762	2530	2550	3956	1030	2959	1263	2349	3519	846	1360	1904	2202	3121	1213	543	521	1662	577	183	440	777	633	469	1169	1671	249	729	597	416	336	740	517	1769	1141	276
2253	FGF8.2253	0	1	0	0	0	0	0	1	0	0	0	0	0	0	0	0	1	0	0	0	0	0	0	0	0	4	0	0	0	0	0	0	0	0	0	0	1	0	0	0	0	0	0	0	0	0	0	0
2254	FGF9.2254	9	7	30	17	8	55	3	3	34	9	33	2	9	17	14	31	24	62	27	22	11	46	46	6	36	2	75	40	12	6	6	16	26	35	14	9	17	12	4	21	18	21	8	40	11	1	8	44
2255	FGF10.2255	21	88	6	13	47	100	55	102	186	15	42	23	280	178	69	278	45	83	62	110	190	40	43	126	107	163	37	28	0	11	32	4	1	12	11	13	14	21	0	25	15	4	41	14	23	32	26	14
2256	FGF11.2256	64	178	8	63	35	71	56	58	110	45	183	37	102	119	151	69	63	41	116	56	121	69	94	108	140	119	48	90	64	70	55	127	17	36	122	19	54	34	94	40	43	81	22	27	51	97	66	63
2257	FGF12.2257	34	33	89	64	113	568	116	105	228	94	141	172	186	255	116	341	126	230	129	138	110	308	145	220	207	367	239	229	113	95	108	72	529	111	248	53	456	22	558	1112	465	844	90	875	1057	44	213	955
2258	FGF13.2258	874	1469	788	2756	1389	1425	1819	837	1437	1538	1717	1317	1557	1471	1378	1631	1611	1075	1809	1704	1389	2038	1485	1545	1472	2053	453	847	867	1320	1477	916	1426	4083	1105	965	1239	4774	79	192	159	230	1308	212	143	1022	1090	111
2259	FGF14.2259	25	69	20	130	51	67	42	89	106	45	105	10	125	195	45	180	88	82	154	76	153	70	91	84	180	142	89	81	27	38	23	47	41	88	34	25	60	260	28	137	29	41	23	39	26	14	25	36
2260	FGFR1.2260	2428	5217	1702	3982	4674	26909	3344	8009	10868	5657	8120	4944	17417	9312	10563	18215	3127	15624	6602	8379	13759	4919	6789	10352	9279	10917	8253	6883	4149	10600	5693	1258	2757	6656	4128	8049	8420	7650	1000	3440	3544	2560	3838	8177	3219	10143	7252	1851
2261	FGFR3.2261	911	9234	1500	2830	1229	375	701	661	451	2035	3020	1012	541	939	478	574	1391	210	3010	1161	603	2131	1090	1100	2373	915	1291	2351	1744	443	901	4489	133	2215	3399	575	1015	322	1164	3013	1192	1298	678	2091	1657	434	1070	3257
2262	GPC5.2262	2	21	2	12	22	20	2	4	9	9	13	1	7	5	8	15	13	28	11	13	2	19	16	9	30	1	29	12	1	6	12	2	4	5	7	4	9	9	5	6	10	6	14	19	13	0	1	2
2263	FGFR2.2263	5679	12012	2620	1219	5574	7168	3287	4065	4625	3408	5840	3489	4222	4169	3499	5865	4561	3827	7645	4425	3831	6044	6014	4576	7991	4247	3774	5509	3953	3632	4456	5761	340	2838	6105	4523	3782	3469	2310	7309	4552	3535	4043	5817	5789	3184	5822	5683
2264	FGFR4.2264	76	157	20	147	79	483	110	290	641	77	249	121	838	653	515	926	69	392	110	480	737	71	114	318	145	399	123	53	124	309	87	55	152	133	60	54	145	23	15	44	24	37	30	18	21	301	86	33
2266	FGG.2266	0	2	0	1	0	0	1	0	1	0	0	0	0	0	0	0	0	0	5	0	0	0	12	0	0	0	9	0	0	1	0	0	0	2	0	0	0	0	0	0	3	11	0	8	0	0	0	4
2267	FGL1.2267	8	69	0	33	29	6	66	87	6	2	3	3	2	58	50	12	3	2	8	39	2	18	8	125	10	2	0	0	4	3	17	4	147	29	0	0	7	31	2	0	1	3	70	0	7	0	3	1
2268	FGR.2268	205	445	30	181	225	492	234	272	709	210	436	105	348	546	467	356	502	307	502	278	789	455	622	609	725	329	167	169	156	315	245	231	135	125	140	135	237	159	70	106	85	72	146	98	75	409	149	85
2271	FH.2271	2153	4039	1445	4263	3080	4961	4323	2625	2718	2957	3651	3204	3576	2798	2998	3109	2694	4002	3297	3302	2768	3211	2569	3868	2693	4717	3142	3167	3370	3203	3170	2715	4678	5331	3408	2435	3381	3313	2716	3151	2206	2043	2619	2559	3231	2375	2733	3222
2272	FHIT.2272	58	237	54	14	128	90	87	83	75	112	102	113	68	39	27	89	57	25	123	78	39	67	38	81	56	103	103	107	80	107	118	169	111	60	170	86	167	514	117	138	27	88	112	48	116	56	114	100
2273	FHL1.2273	6135	15033	5141	8149	16592	177348	23737	20998	26978	21496	20145	6889	59610	31380	33041	51232	16486	126692	26263	39656	28083	25254	25312	32326	20341	53862	43147	26000	23866	46453	13899	825	10698	16631	14944	28325	35567	20931	3888	11811	14435	8898	12652	26087	10661	21886	16217	8941
2274	FHL2.2274	3601	13506	2206	4484	5163	7092	9945	4357	7501	3779	6011	4214	6498	8174	5398	5791	5851	6288	6334	6058	8575	6150	6461	6467	9842	9426	5121	8082	4966	7141	4364	8863	1464	5441	7931	6551	6690	10163	2526	2737	1722	1826	4222	3644	2923	9775	4949	3270
2275	FHL3.2275	584	1530	343	699	935	3149	780	627	1007	423	904	469	1310	1086	1635	1346	507	1434	601	985	1343	691	764	597	1288	1287	1651	1477	818	1386	1574	573	587	1085	973	880	1574	1494	630	819	557	577	577	1663	660	1842	655	450
2277	FIGF.2277	3	19	7	7	11	130	10	15	23	7	12	5	11	25	17	26	22	221	14	26	71	16	10	17	19	14	170	40	1	14	5	17	20	15	32	12	32	9	9	106	17	42	16	54	37	2	8	32
2280	FKBP1A.2280	7593	13633	4337	12342	11069	9917	16224	8450	9679	16204	14418	17481	8320	10485	10186	8175	12224	9899	15329	14984	10045	19625	10477	13803	9166	18456	8497	12917	14220	10320	15562	14011	25577	12630	13458	9385	13531	12331	15232	8148	9122	10189	10486	8333	14008	12104	12948	12512
2281	FKBP1B.2281	357	742	130	977	393	176	750	146	166	396	406	348	167	298	185	213	506	144	347	362	145	663	331	361	354	467	227	433	511	338	354	535	1086	235	433	443	292	152	874	512	287	699	335	375	1032	215	351	1403
2282	FKBP1AP1.2282	27	110	12	39	24	13	3	15	4	37	35	11	21	19	56	35	18	25	48	8	37	16	5	7	15	98	25	47	55	63	35	53	16	72	13	30	68	37	36	50	8	24	25	20	40	28	36	41
2286	FKBP2.2286	3308	3911	1599	3298	3465	2333	6186	2318	2385	4520	5628	6866	3266	2810	3141	2063	4214	2258	3784	3232	2889	4023	3252	4522	3146	7131	2659	4245	6836	5565	5416	4558	6259	3514	4731	4164	4671	4017	12591	8841	6391	8292	3523	6207	12150	5634	5479	13745
2287	FKBP3.2287	2185	4427	2341	4852	3624	3293	6660	2293	2525	4020	4022	5622	2543	2655	2986	2757	4887	3241	3956	4710	2987	4715	2762	4091	2490	6651	2625	2719	4829	3075	3425	3786	5888	4919	4270	2795	3970	4079	2129	2438	1357	1850	3515	1587	2332	2997	3710	2848
2288	FKBP4.2288	10405	13535	6246	13431	12691	9895	14560	8075	6615	15106	13410	15774	8851	7208	10496	6166	9009	4620	14176	10589	8890	13612	10871	12936	8517	11827	9122	14427	19615	10962	17122	28301	15826	17488	19656	14708	11978	12685	12637	10758	7602	7925	14247	8156	14480	7730	13963	12341
2289	FKBP5.2289	9631	17741	2544	19744	18819	10895	11417	22977	9188	29841	20307	39285	22872	7189	29355	9879	10461	4137	19700	19256	23278	13491	11424	84862	9792	28900	5332	2092	17565	10772	69733	12910	19719	21946	3342	17151	11386	22280	6591	33929	14790	7035	17030	6251	15646	18633	18890	10943
2290	FOXG1.2290	0	0	0	1	0	0	0	0	0	0	0	0	0	0	0	0	0	0	0	0	0	0	0	0	1	0	0	1	0	0	0	0	0	0	0	0	0	0	0	0	0	1	0	2	0	0	0	0
2294	FOXF1.2294	705	1822	327	871	1104	9605	971	2682	2972	1082	2894	531	5081	3246	2553	4822	1596	3847	2405	2417	5355	1931	3219	6724	3432	2140	2507	1947	948	4552	1874	565	2924	1257	3573	2192	7483	2644	234	165	597	237	916	728	285	2083	1061	156
2295	FOXF2.2295	243	288	77	65	80	2936	585	959	1783	985	842	349	2906	1780	1209	2897	639	1165	862	1854	1346	661	892	1532	1130	1550	50	206	541	1707	28	47	405	347	375	369	204	138	4	22	39	14	47	25	22	1599	506	19
2296	FOXC1.2296	936	4031	381	1027	957	3253	422	1279	1539	845	1132	356	1786	1320	1164	2094	1031	1026	1406	1020	2302	835	1277	1899	2485	987	676	906	733	1446	2149	593	449	852	1666	1453	2205	2000	820	720	504	760	1097	583	659	979	601	540
2297	FOXD1.2297	1	5	1	53	27	11	45	24	7	18	8	20	19	10	38	8	22	9	10	30	32	11	9	1	5	19	50	11	22	6	17	1	882	441	7	11	7	5	0	1	2	6	21	1	2	9	6	3
2298	FOXD4.2298	6	43	7	6	25	13	7	16	32	38	23	13	25	14	16	21	4	17	9	24	25	17	17	3	10	19	17	16	25	7	27	15	137	36	7	8	8	57	7	8	9	4	8	6	6	19	12	3
2299	FOXI1.2299	73	129	1218	3	120	5	489	191	230	108	185	238	15	343	83	558	241	14	119	99	24	334	899	100	272	660	371	3347	294	116	32	1068	0	618	1468	15	1421	43	219	901	59	128	80	97	273	111	189	506
2300	FOXL1.2300	23	45	10	23	44	46	25	55	75	50	77	20	43	162	46	111	149	35	90	67	183	153	121	76	371	93	65	31	23	33	13	74	63	33	7	15	32	21	9	8	5	8	18	15	11	66	21	4
2301	FOXE3.2301	0	2	0	1	1	0	0	0	0	1	1	0	0	2	2	0	0	1	0	1	0	0	0	0	0	2	1	2	3	2	1	0	3	0	3	1	2	0	0	1	1	0	1	0	0	6	0	0
2302	FOXJ1.2302	150	687	6	149	66	26	6	13	32	22	88	27	12	27	3	10	36	2	34	158	8	10	24	19	82	45	21	57	158	52	33	42	457	24	55	117	79	70	1467	1179	653	728	84	836	2180	82	5	1517
2303	FOXC2.2303	10	7	0	23	4	17	3	51	15	8	24	10	54	23	25	19	15	13	6	23	68	5	22	29	30	36	28	7	1	13	5	6	7	11	4	12	16	16	2	12	4	7	15	13	3	14	9	0
2304	FOXE1.2304	38	198	26	19	24	70	47	89	209	45	51	293	109	51	85	33	36	20	48	39	90	42	32	97	54	78	71	71	74	67	48	52	36	31	52	5	22	9	13	8	7	1341	7	29	21	97	234	18
2305	FOXM1.2305	151	298	22	1731	118	98	70	130	207	67	122	141	120	117	108	148	118	38	116	78	137	79	90	131	214	116	93	82	103	113	134	167	479	798	128	55	75	365	32	28	35	56	117	70	52	225	155	29
2306	FOXD2.2306	82	151	37	117	70	630	91	104	221	164	107	40	279	84	170	233	45	369	99	174	99	68	112	99	135	99	37	69	115	357	93	10	84	125	13	101	100	194	20	22	16	17	102	12	15	189	58	1
2307	FOXS1.2307	19	43	17	133	64	68	78	18	90	33	35	34	39	80	75	81	87	67	23	71	29	100	66	23	136	73	68	93	24	46	25	29	55	73	37	19	36	89	17	23	15	17	26	80	53	36	14	22
2308	FOXO1.2308	1397	2776	1081	1367	1890	5055	1269	2286	3427	2276	2004	1989	4385	2083	2796	2837	1326	2424	3092	1801	3904	1777	2309	5349	2898	2335	2732	2092	1772	2362	2725	1883	835	1749	1587	2459	2020	2527	1199	3161	1778	1531	2459	1606	1730	2191	2537	1257
2309	FOXO3.2309	5111	6378	4373	7009	4744	6893	2471	7562	6617	8847	8632	9771	9489	3799	8074	6360	3382	2779	12043	4531	10968	5496	5885	15718	8638	7621	3799	4245	5718	4637	15733	6561	5402	10375	4135	5968	6825	4983	2339	8382	4036	2966	7223	2909	4598	7881	8529	2957
2310	FOXO3B.2310	2100	2894	1762	2851	2171	3315	1290	3505	3353	3588	4186	4044	4392	1751	3550	2849	1581	1158	5228	2188	4617	2553	2534	6842	4017	3436	1455	1900	2107	2011	4946	2798	1761	3474	1809	2533	2473	1734	918	3364	1490	1132	3281	1274	1751	2758	3667	1507
2312	FLG.2312	177	144	51	38	88	371	34	44	208	240	492	97	43	130	62	299	204	59	257	112	389	369	126	96	255	68	61	11	3	27	70	17	33	14	34	36	31	141	12	91	74	81	130	81	25	41	209	64
2313	FLI1.2313	334	793	81	376	564	1261	418	712	2568	499	895	399	1028	1025	1152	1186	750	1060	998	856	1568	906	1292	808	1491	1081	421	308	278	648	284	324	209	369	199	418	299	469	138	292	231	267	392	391	380	698	290	262
2314	FLII.2314	6855	10782	3187	10136	6857	16367	4184	8172	10130	7305	10745	7066	12918	8236	8361	9368	4054	11586	8428	7282	11057	6599	7183	8795	10224	7810	9541	8361	6286	8063	7199	7450	4343	10948	7769	7188	8428	6702	5204	7472	4666	5132	7458	8523	7762	7874	8578	7659
2315	MLANA.2315	1	6	2	0	3	5	4	0	2	5	10	5	1	2	4	7	2	3	4	3	4	7	5	3	3	3	2	1	3	0	3	4	1	2	3	0	0	2	0	3	4	1	4	4	7	2	3	4
2316	FLNA.2316	101581	235799	62961	96411	203127	1267974	59471	306584	261001	168111	244224	59102	704195	336930	327304	595770	55576	534918	172872	149978	494366	114465	168833	304520	279014	173853	485033	249886	83881	464202	291652	14063	29000	233711	169452	355505	309482	251934	67223	192789	167720	109596	192426	437436	165459	297551	233941	70495
2317	FLNB.2317	37239	57215	39833	32669	42505	29024	18865	29699	41943	69884	91392	53079	26355	21200	46462	27649	22370	9100	67762	30445	50045	46737	32298	61414	44836	32374	24072	25827	40323	21315	35554	45246	29358	51411	41024	36630	28587	25088	28070	28973	19217	16630	51985	23655	41266	18612	58296	36189
2318	FLNC.2318	14803	34412	8897	15863	28711	249450	10960	55307	32565	27966	33702	8062	143608	52588	55908	105158	6846	105716	21714	28696	70202	17040	26768	54628	35696	32864	100883	43475	15816	77337	45852	690	5076	32442	21386	67802	50296	32643	10196	28653	27476	16924	24344	75346	25699	46435	42070	14824
2319	FLOT2.2319	10985	17284	6393	10763	11851	10917	10725	7578	10058	11417	15759	14974	10612	9752	10901	8225	9093	7598	12655	10845	10172	11505	10529	12041	11706	13305	9214	15053	12886	14280	12720	16140	5682	12562	15128	14391	12711	8201	5953	10323	5357	5552	10662	8582	8675	13004	15446	8955
2321	FLT1.2321	658	3064	403	1693	2032	3127	871	3978	3764	2318	2526	1520	8531	4354	4911	3714	1368	1041	3705	2155	4146	2701	5178	5732	3877	2633	872	982	1110	3459	3348	1159	2054	1304	370	2495	1190	1538	1056	1297	2833	1501	1139	3153	2667	2527	1552	1073
2322	FLT3.2322	24	40	0	16	37	42	33	88	272	23	71	8	23	51	96	95	81	19	81	71	209	80	92	177	93	61	4	12	0	3	38	22	4	7	15	6	17	17	2	3	3	1	10	11	5	10	11	2
2323	FLT3LG.2323	235	466	95	177	248	472	412	258	781	204	586	157	681	603	398	604	357	515	453	457	434	359	496	398	604	598	314	622	212	551	250	513	151	301	427	200	589	275	131	273	136	159	196	327	229	675	219	152
2324	FLT4.2324	240	541	72	303	419	806	184	1048	1308	479	707	237	1173	961	840	832	307	620	524	553	965	571	918	755	1040	843	652	229	208	739	375	185	366	356	106	267	487	190	162	360	443	375	309	804	613	798	320	272
2326	FMO1.2326	18	33	50	14	32	13	36	21	71	16	83	15	27	33	19	48	17	31	31	29	16	53	68	14	32	21	38	16	35	15	6	45	14	62	19	11	40	17	5	6	22	35	7	36	25	20	26	3
2327	FMO2.2327	1933	1696	422	463	877	1367	416	829	1598	609	600	804	1208	733	1372	1257	582	736	815	1606	837	567	1972	331	1732	1559	469	207	679	422	341	121	13	135	306	453	511	327	167	95	141	188	444	248	446	1264	669	83
2328	FMO3.2328	20	64	29	54	25	48	98	31	227	13	20	22	94	101	66	48	43	101	31	52	93	14	65	60	20	74	29	12	29	85	24	22	12	80	8	9	38	77	1	4	2	10	15	4	4	52	8	0
2329	FMO4.2329	139	521	99	77	216	214	300	171	375	229	482	360	249	220	292	254	326	144	506	236	234	330	289	492	334	322	178	206	248	182	194	334	24	126	355	234	172	140	125	170	82	139	144	110	156	189	331	166
2330	FMO5.2330	2595	1111	405	873	1819	226	1204	1096	825	394	1267	529	509	427	324	653	776	364	910	935	693	729	647	575	2213	696	475	607	725	227	384	731	134	2904	663	314	476	2081	60	91	95	97	698	94	100	317	432	190
2331	FMOD.2331	17540	13676	3370	3568	17871	11855	8147	11605	13167	15298	14236	30644	10835	7639	14765	9961	6014	4755	7402	8217	12342	8997	8433	12408	11222	11467	3253	3059	13093	6937	11348	3404	38140	7807	3800	20003	6885	4396	578	1698	1155	1202	9759	2166	1832	7902	12936	1177
2332	FMR1.2332	1707	3477	1304	1601	1794	3024	1936	2061	3016	2500	2597	2420	2620	2194	2662	3254	2219	2278	3606	2505	3084	2602	2441	2562	3317	2490	2024	1945	1769	1901	1901	2468	2653	2503	2439	1728	1471	1741	2075	3595	1929	2569	1580	2059	2439	1826	2483	2258
2334	AFF2.2334	47	140	35	20	64	162	183	241	325	78	143	180	775	312	455	609	59	62	214	371	887	98	147	160	249	606	83	67	16	130	40	24	62	148	202	63	143	159	284	312	489	182	179	413	225	490	134	72
2335	FN1.2335	7002	18768	3678	41981	16559	118391	8786	36187	43438	12763	20339	5221	48094	21663	29788	64062	8093	49925	17599	10218	78301	14497	15516	38731	42629	18190	63757	46482	9170	16751	28268	3746	13779	35076	7752	30214	32634	50260	456166	535548	172643	209915	30284	157505	497633	16600	13020	185415
2339	FNTA.2339	2458	4425	1899	3883	3777	4317	7788	2764	4161	3701	5191	4678	4113	3675	3691	3909	4940	3832	5081	5327	3590	5132	4045	5687	3857	6940	2811	4169	3590	3727	3761	4315	5313	4350	3808	2796	3385	5699	1701	2559	1825	2130	2875	2324	2564	3282	3854	2833
2342	FNTB.2342	1524	2642	766	1277	1768	2445	1770	1312	1636	1768	2612	1926	1809	1516	1821	1477	1525	1484	2145	1701	1572	2026	1624	2261	1684	1999	1099	1947	1803	1529	1592	2460	865	2049	2105	1439	1822	1646	1071	1229	799	1002	1569	1119	1355	1458	1876	1281
2346	FOLH1.2346	20345	11855	9941	12820	22589	4072	22347	9436	4837	16041	18233	17449	5174	924	3838	3694	8381	712	6473	9586	1728	16747	4010	7024	5737	12124	9276	8221	23651	6290	13861	5774	141898	4741	18381	14512	24798	1301	336	30	13	36	28581	41	14	800	12602	25
2348	FOLR1.2348	243	861	127	42	119	16	72	48	290	30	157	29	159	179	41	77	90	22	60	143	86	121	86	65	178	124	150	496	510	51	101	129	12	90	639	203	182	84	583	903	419	467	58	777	592	85	89	1836
2350	FOLR2.2350	64	271	21	150	208	1111	500	366	1022	196	437	104	404	1282	442	926	723	1676	404	617	813	403	443	420	738	507	311	213	73	153	44	68	175	100	46	92	272	123	30	119	95	70	120	161	166	203	50	41
2352	FOLR3.2352	2	2	0	1	0	3	1	0	2	0	3	0	0	27	5	2	12	3	3	4	3	2	1	1	3	5	0	0	1	0	2	0	0	0	1	4	0	0	5	2	8	1	1	4	8	4	0	4
2353	FOS.2353	86296	316136	7424	67609	30304	99930	27771	101995	56644	16752	151775	6323	27086	104537	16092	71776	32885	94453	92768	56870	74181	39620	19019	7851	58529	31162	92399	39135	38614	20683	40751	99104	53999	5035	395745	63196	43818	16389	18878	22558	68285	12739	20962	32887	16634	2836	7156	41996
2354	FOSB.2354	11214	403777	1237	11376	1785	26613	2653	36642	5571	1962	65850	553	8345	39834	2560	14821	5904	13905	13139	8467	37283	3026	2015	1537	15340	6488	22176	3798	7732	2539	9084	29255	1424	543	197738	32673	19191	1677	3953	5250	16837	1821	1828	6165	4019	575	1049	5413
2355	FOSL2.2355	4311	26830	1394	4270	2929	13115	1219	8361	5779	4197	12970	1933	10079	6185	4075	4982	3539	3635	10441	2627	16026	4476	4905	10611	11284	3923	6894	3784	2725	4328	3456	7003	4459	3139	7124	8170	5028	5276	2060	3557	2150	1446	3506	2453	1881	3023	3234	1963
2356	FPGS.2356	1867	3735	1469	3064	2343	1936	2946	1545	2390	2801	4253	2662	2531	2073	2282	1849	2570	1928	2457	2721	2355	2731	2133	2454	2651	3423	2159	3562	3062	2715	2185	2989	1937	4302	4035	2238	3160	2544	2115	2043	1283	1466	3439	1861	2395	2243	2922	2673
2357	FPR1.2357	85	553	10	59	86	465	252	184	220	151	339	63	293	800	273	137	254	362	409	197	924	195	413	917	711	410	105	49	41	45	28	131	35	65	18	26	54	152	17	41	39	35	130	57	38	81	46	43
2358	FPR2.2358	12	24	2	11	3	60	18	26	44	30	23	8	19	86	86	22	63	40	35	24	145	33	34	68	105	14	9	2	0	1	0	4	3	1	5	3	3	4	7	1	9	0	15	6	5	3	5	8
2359	FPR3.2359	104	441	93	290	175	348	310	223	1063	105	384	127	251	585	561	520	506	147	599	236	456	360	487	381	487	226	70	173	52	71	38	321	83	282	297	48	43	125	57	54	33	48	132	100	103	165	102	51
2395	FXN.2395	484	945	332	490	703	1502	791	645	712	639	775	631	918	799	733	904	609	996	698	802	757	715	648	763	718	1006	658	890	800	933	700	601	660	1046	798	511	658	756	795	765	557	609	618	693	937	715	614	854
2444	FRK.2444	290	387	166	617	283	297	183	272	410	277	327	444	208	211	252	207	210	78	496	270	337	242	250	162	370	288	74	142	101	45	97	187	37	503	192	86	93	123	148	461	252	222	275	277	480	87	357	506
2475	MTOR.2475	4036	8026	2027	4696	5574	7517	2012	4855	5404	7980	7696	5865	5482	3461	6104	5439	2894	2653	6624	3935	6629	5462	3958	5975	5839	3904	2804	2595	6756	2506	4227	3358	3120	5564	2895	4796	2692	3396	3144	4366	2600	2882	5401	3566	4412	2125	6172	3988
2483	FRG1.2483	999	1795	659	1207	1358	1538	2433	1005	1326	1361	1899	1573	1319	1508	1047	1392	1572	1755	1389	1741	1327	1511	1260	1896	1375	2536	1205	1302	1237	1206	1072	1242	995	1584	1406	902	1090	1665	905	1647	1072	1058	994	1169	1294	1134	960	1631
2487	FRZB.2487	254	741	135	308	556	1808	1117	776	3085	2872	1376	566	1621	1867	1607	1858	2297	2177	2157	1878	2541	1709	2613	1622	2792	2180	649	492	802	935	276	100	546	1493	313	274	718	1359	168	335	228	248	252	370	348	1379	378	91
2488	FSHB.2488	2	8	1	0	3	0	0	0	0	0	1	1	0	0	0	1	1	0	0	0	0	1	0	0	0	0	1	0	0	1	1	0	1	0	1	1	1	0	0	1	3	0	1	0	0	0	0	1
2491	CENPI.2491	5	18	5	111	9	26	2	13	36	8	5	11	15	13	3	23	12	22	5	16	22	4	8	22	38	24	5	2	7	1	2	3	7	35	2	5	4	12	1	0	1	4	3	2	1	4	4	5
2492	FSHR.2492	0	1	0	0	0	2	0	0	0	0	0	0	0	1	0	0	0	0	0	2	0	0	0	0	0	0	0	0	0	0	0	0	0	0	0	0	0	0	0	0	0	0	0	0	0	0	0	0
2494	NR5A2.2494	95	322	41	124	251	615	204	365	1030	267	243	139	506	473	566	349	219	281	304	326	494	262	600	298	546	358	97	104	111	331	214	98	129	96	48	165	99	130	49	88	132	48	110	103	112	146	117	27
2495	FTH1.2495	43027	72613	22095	49297	43036	54525	75959	34244	43282	42139	57811	55036	51911	59445	48255	47851	49163	50889	59197	50106	48678	49503	44501	67033	46432	72500	52682	69299	55259	45282	51939	73459	30429	81074	60067	46719	50966	63702	44190	49833	36648	40886	45009	51859	67189	57149	52968	60171
2498	FTHL3.2498	338	1035	369	296	466	957	992	419	594	529	558	609	619	740	359	594	650	576	729	675	616	710	505	728	599	718	704	840	289	630	313	1270	149	422	660	561	686	343	569	627	587	598	519	537	677	678	627	570
2512	FTL.2512	39809	86000	31761	73435	59321	65611	112914	38571	55551	49970	70690	54624	55393	90907	55504	70412	72757	72964	70147	60362	59533	66329	56033	61273	57684	79596	51147	75995	61838	54939	50972	75863	57183	84049	73047	43171	58114	118189	40409	45266	37395	40099	50746	70354	78514	63591	47203	50294
2515	ADAM2.2515	1	11	1	461	9	1	0	18	0	0	1	4	0	0	0	0	0	0	0	0	0	4	0	0	3	0	0	0	9	1	0	0	7	121	1	0	3	12	0	0	0	0	9	0	0	0	1	0
2516	NR5A1.2516	2	2	0	0	0	0	0	0	1	0	0	0	0	0	0	1	0	0	0	0	0	1	0	0	0	1	0	0	0	1	0	0	0	0	0	0	1	0	0	0	2	1	0	1	0	0	0	1
2517	FUCA1.2517	5337	7101	3272	4644	7635	4474	9921	4218	5043	9398	10571	10683	4230	5256	6463	3730	7990	2254	7482	6729	5433	9889	5772	7656	5652	10340	3037	5451	9527	3739	7490	8293	3728	6506	6771	5612	5181	3237	6890	8479	3725	4999	6516	4580	6518	3229	7969	9127
2519	FUCA2.2519	1904	3667	1598	3976	3404	2387	3886	1674	2636	3229	4117	3133	2342	2468	2682	2558	3215	1714	3028	2703	2708	3436	2028	3185	2560	4122	1951	2103	4292	1921	3237	2586	3363	5458	2899	2541	2806	4543	3905	3100	2595	2691	3531	2504	5214	1571	2642	3873
2520	GAST.2520	0	1	0	0	0	0	0	0	0	0	0	0	0	0	0	0	0	0	0	0	0	0	0	0	0	0	0	0	0	0	0	0	0	0	0	0	0	0	0	0	0	0	0	0	0	1	0	0
2521	FUS.2521	6208	14820	5251	8204	5546	8371	5339	6774	10463	7009	12403	8106	9255	7519	7353	9662	6962	7334	10122	7572	9293	6274	6885	10705	10347	10023	11354	10872	5385	8057	5765	10755	8742	10781	9580	5509	9419	12126	5059	7398	4075	3436	7126	5546	4573	7422	8611	6345
2523	FUT1.2523	450	952	244	262	406	384	465	361	474	588	630	757	151	462	333	245	561	142	583	523	435	672	442	360	583	576	156	241	603	426	447	508	302	336	496	264	283	213	199	340	206	147	472	148	269	238	482	213
2524	FUT2.2524	1821	1334	45	146	215	32	145	128	524	148	294	139	119	158	49	191	269	86	519	131	89	499	283	246	1037	120	80	276	525	90	48	358	57	118	389	46	60	243	1553	866	927	656	126	743	1408	176	139	1863
2525	FUT3.2525	69	739	66	21	43	6	12	68	24	34	125	7	80	96	10	19	87	15	259	49	25	161	40	26	321	19	257	386	228	13	10	602	82	63	308	15	104	115	4029	1902	1392	1559	8	1736	3682	8	27	4010
2526	FUT4.2526	351	537	226	437	360	693	303	630	746	555	744	512	695	522	643	517	444	413	620	400	752	435	518	855	647	741	335	217	386	454	635	354	266	543	262	332	454	331	794	866	1109	704	416	894	1683	534	555	1613
2527	FUT5.2527	0	1	1	0	6	1	4	3	1	0	10	2	2	1	1	2	0	0	2	2	4	1	0	1	0	3	1	0	2	0	0	0	0	2	7	15	1	2	0	3	3	1	1	2	1	1	2	0
2528	FUT6.2528	12	90	6	5	3	0	6	16	5	11	16	0	9	23	2	6	22	2	56	3	1	23	6	1	57	0	29	111	34	6	0	146	3	16	33	2	13	58	888	1071	632	459	5	726	1826	5	1	1652
2529	FUT7.2529	16	7	0	5	8	12	6	3	110	7	13	6	7	22	24	15	61	2	15	3	17	23	15	18	18	9	4	12	6	6	3	16	3	6	4	2	6	7	4	0	0	1	3	3	2	11	6	6
2530	FUT8.2530	613	1221	295	688	858	1273	1064	722	1436	701	1034	656	1027	1165	1011	1371	951	821	1173	943	1141	1192	1047	906	1415	1021	555	806	656	661	647	739	643	1023	794	482	847	1010	3222	2271	2079	1374	422	1763	2959	789	771	1797
2531	KDSR.2531	3276	7906	2534	2424	3593	5768	4104	3422	5024	3565	4926	4205	4901	4878	4262	5359	4378	3274	5751	4085	5161	4587	4433	4754	5130	4398	3291	4358	4139	3397	3957	4832	2528	4338	5066	3576	3925	5928	2627	3863	2686	2764	3772	3285	4204	3244	4672	3357
2532	DARC.2532	815	1549	245	1541	1539	3750	1432	2424	3829	1343	2813	559	1596	2675	2455	1127	2119	6209	1823	1913	3845	2427	2328	1696	5317	2970	3804	1651	1122	2090	1430	370	329	1704	338	4434	1677	1848	274	642	330	600	1671	221	774	1947	404	394
2533	FYB.2533	351	817	83	307	282	780	568	536	3382	326	782	390	866	1097	980	1915	1223	424	1227	783	1354	711	992	742	1592	488	170	375	237	163	181	641	153	352	309	124	196	324	93	421	107	151	340	279	155	637	451	166
2534	FYN.2534	296	1120	184	434	645	1373	485	761	2271	544	981	456	1344	1287	1184	1838	907	1151	1093	985	1572	828	1136	1253	1510	1071	1660	541	348	906	599	540	458	670	418	496	777	534	301	609	506	900	406	836	625	954	485	439
2535	FZD2.2535	149	230	68	105	218	224	145	90	396	113	227	153	169	233	302	291	105	173	158	221	303	151	292	103	301	132	143	219	115	227	190	83	39	305	195	71	217	219	248	276	138	187	188	313	445	412	243	298
2537	IFI6.2537	1191	7307	726	2531	1515	2630	6966	2279	3506	1681	12950	2266	4362	4157	4978	2932	2704	2082	2550	3561	2235	8320	2649	1837	3474	8667	3283	5191	4298	1892	5676	5657	3502	2378	6002	1983	4861	1522	1006	1472	597	3352	1635	945	1392	3348	3467	1593
2538	G6PC.2538	0	1	0	1	0	0	0	0	0	0	2	2	0	0	0	1	0	0	0	1	0	0	2	0	0	0	0	0	1	0	0	0	1	0	4	0	0	0	0	0	0	2	0	0	0	0	1	0
2539	G6PD.2539	1715	2880	856	2190	1885	1737	1475	1799	1893	2152	2957	2367	2117	2008	2013	2051	1281	1711	2172	1620	2134	2229	1665	2326	1987	1790	2087	2192	1674	1497	2235	2723	1156	2583	2535	1916	2448	1732	1203	1744	746	1171	2188	1295	1441	1534	2502	1277
2542	SLC37A4.2542	2841	4236	1059	4588	3132	1203	5065	1616	2076	3281	5748	5110	1565	2700	3954	1389	4232	641	3966	3686	2554	3684	2682	4633	2373	4805	936	1661	4133	2253	5998	4069	1366	1991	2305	3397	1901	1801	7466	5761	3384	3153	2168	3572	8761	1656	5108	7104
2547	XRCC6.2547	13102	23010	8899	20664	17545	19887	27710	14119	18178	17032	22843	20611	18001	17770	17024	16334	18315	17250	20423	19510	16853	20797	15537	22640	17615	26353	15594	17084	17140	14493	14707	19162	14023	24765	18016	14471	14757	16304	10846	14095	8552	8824	16226	11953	14305	12666	16358	16160
2548	GAA.2548	8994	11810	4580	16107	11444	7897	5427	9845	7103	12477	15865	14479	8120	6627	11627	8469	5697	3446	10299	7317	9537	7595	7985	11022	8388	10474	6456	7398	13181	6685	16322	11953	4710	18547	12336	12065	10191	10666	5475	6676	3385	4205	11879	5449	8267	7217	13202	5666
2549	GAB1.2549	911	2381	884	927	1292	3992	957	1596	2508	1451	1548	1461	2442	1716	1680	2771	988	1912	2266	1771	2217	1447	1851	1255	2688	1125	1397	1220	1006	1242	1194	1285	1522	1430	1174	1003	857	1209	1661	3031	2022	2002	1012	2060	2316	1025	1538	1990
2550	GABBR1.2550	641	2575	336	510	742	1091	634	668	998	647	2031	709	1523	1011	795	1619	682	1150	1101	1402	1700	1009	1304	1530	1388	1669	1808	711	419	1973	775	847	1934	721	1712	744	1005	580	948	487	887	969	439	1154	645	1674	975	753
2551	GABPA.2551	1529	3075	1331	2066	1954	2901	2579	2042	3383	2217	1992	2531	2686	2151	2746	3295	2359	1696	3136	2665	2785	2409	2430	2131	3147	2454	1281	1348	1752	1619	1640	1673	2410	2712	1940	1307	1402	2417	1211	2001	1509	1639	1626	1389	1776	1437	2170	1321
2553	GABPB1.2553	767	1241	621	1479	971	1045	1623	728	1240	1069	1063	1421	967	947	1103	1010	1365	791	1308	1250	1034	1227	938	1180	1095	1678	680	871	951	731	853	969	1517	1356	1070	535	708	1087	402	588	426	477	847	388	622	754	913	640
2554	GABRA1.2554	0	0	17	1	65	5	3	70	14	30	7	42	15	2	8	6	19	2	0	17	2	5	10	18	0	31	47	0	32	9	2	0	5	0	6	56	50	1	0	0	0	0	4	5	0	0	25	0
2555	GABRA2.2555	0	5	0	0	0	9	0	2	3	31	2	1	8	6	0	5	4	6	6	5	1	4	8	2	13	0	18	1	0	0	0	1	86	0	5	0	1	5	2	15	2	2	10	1	5	0	0	18
2556	GABRA3.2556	10	19	11	2	5	5	6	19	12	4	53	8	19	40	13	15	8	0	15	15	37	28	2	3	22	15	32	13	27	5	2	14	0	9	17	6	16	1	2	15	6	12	3	33	17	5	6	0
2557	GABRA4.2557	0	1	4	0	0	2	0	0	2	0	0	1	2	1	0	0	2	3	11	2	0	2	4	0	5	0	10	2	2	0	1	2	0	1	6	0	3	0	0	0	0	0	0	4	0	0	1	0
2558	GABRA5.2558	4	9	22	4	23	24	19	23	9	77	51	19	4	1	26	2	9	44	11	36	23	26	7	8	4	100	6	0	10	42	12	8	26	27	5	21	2	5	1	1	0	1	8	3	5	0	23	3
2559	GABRA6.2559	0	0	0	0	0	1	0	0	0	0	0	0	0	0	0	0	0	0	0	0	0	0	0	0	0	0	0	0	0	1	0	0	0	0	0	0	0	0	0	0	0	1	0	0	0	0	0	0
2560	GABRB1.2560	0	0	0	0	0	2	0	0	0	1	0	0	0	0	0	1	1	0	2	2	1	0	0	0	1	0	1	0	0	0	0	0	0	0	2	1	0	0	2	0	1	0	3	0	0	1	1	0
2561	GABRB2.2561	3	23	5	3	23	215	2	27	11	12	17	4	38	15	21	32	10	46	25	9	11	13	9	6	37	4	14	7	20	16	8	1	16	15	9	18	14	1	11	58	51	324	6	78	40	3	13	32
2562	GABRB3.2562	485	822	1367	2232	1876	684	1804	691	677	3292	1139	1517	548	249	870	547	856	81	1674	1418	548	794	522	619	1182	1684	156	156	377	153	1115	883	2353	2257	573	812	1055	3218	258	134	74	54	2181	257	72	121	802	171
2563	GABRD.2563	7	8	8	5	10	4	20	8	12	14	18	8	11	17	22	5	12	6	10	4	8	17	20	24	17	13	2	5	20	8	19	14	34	20	9	13	14	4	1	0	0	28	11	1	2	5	10	0
2564	GABRE.2564	641	4860	261	228	445	194	170	249	330	195	1013	102	176	579	140	514	543	246	821	421	492	655	357	440	1274	281	1681	743	158	368	245	2130	107	322	2690	274	577	255	317	278	524	468	178	649	290	233	355	284
2565	GABRG1.2565	2	10	3	0	0	2	0	1	2	0	3	2	3	1	0	1	5	0	4	3	1	0	1	0	1	2	7	0	0	1	2	3	0	1	3	0	0	0	10	1	4	6	1	5	2	0	0	2
2566	GABRG2.2566	0	8	0	0	0	0	0	0	1	1	0	2	0	1	0	0	2	4	3	0	0	1	0	1	3	0	135	0	0	0	2	3	1	16	0	2	2	1	0	0	0	0	3	0	0	0	1	0
2567	GABRG3.2567	185	367	160	9	365	193	457	155	144	738	692	487	146	106	322	67	432	11	452	416	253	595	141	378	110	297	33	22	596	73	437	234	294	163	68	645	164	5	10	17	5	17	236	9	8	13	341	20
2568	GABRP.2568	4171	5890	678	932	878	151	302	527	6441	689	1823	283	2109	2289	1122	1126	2547	504	5958	1964	3017	2967	3912	998	5896	444	2469	3912	1706	410	319	10181	7	2319	6284	91	1355	3364	68	1166	235	174	749	267	44	1891	782	164
2569	GABRR1.2569	4	5	6	3	8	4	2	1	1	5	4	0	2	6	0	3	3	3	5	0	0	1	5	5	11	2	6	13	13	1	1	1	4	13	4	1	3	4	0	2	0	0	0	0	1	3	2	0
2570	GABRR2.2570	0	7	0	5	5	5	0	3	2	1	11	5	1	8	5	9	9	3	5	4	1	4	5	5	8	0	3	0	0	0	2	3	1	0	0	0	0	0	4	4	3	1	2	2	1	0	2	3
2571	GAD1.2571	16	91	9	157	23	179	29	11	41	54	136	12	50	89	39	28	38	11	49	24	86	15	51	14	76	42	7	10	20	111	5	19	18	56	35	51	15	33	9	24	2	5	31	2	5	81	27	16
2572	GAD2.2572	0	0	1	0	0	0	0	0	0	0	0	0	0	0	0	0	0	0	0	2	0	0	0	0	1	0	35	27	1	0	0	0	0	0	0	0	0	0	0	0	1	0	0	0	0	0	0	0
2574	GAGE2C.2574	0	0	0	0	0	0	0	0	0	0	0	0	0	0	0	0	0	0	0	0	0	0	0	0	0	0	0	0	0	0	0	0	0	0	0	0	0	0	0	0	0	0	0	0	0	0	0	0
2576	GAGE4.2576	0	0	0	0	0	0	0	0	0	0	0	0	0	0	0	0	0	0	0	0	0	0	0	0	0	0	0	0	0	0	0	0	0	0	0	0	0	0	0	0	0	0	0	0	0	0	0	0
2580	GAK.2580	5384	6391	2340	7015	4204	3794	2642	4192	4464	5946	8469	6084	4376	3605	4885	3893	3134	2213	6005	3579	4620	5521	4624	5412	5515	4389	3992	5262	5221	3903	5942	6941	3434	6754	5997	4214	4669	5829	4253	4352	2579	2720	5600	3794	5756	4150	6084	4957
2581	GALC.2581	2079	4024	941	1816	2304	2454	3034	1933	2831	3938	3700	4769	2130	2194	3444	2583	3256	1003	4439	3114	3379	3399	2731	4155	2799	3645	1103	1580	2383	1220	2632	2311	1893	3418	1471	2490	1220	637	956	1330	823	1004	2227	1038	1443	993	3518	1192
2582	GALE.2582	1566	2180	606	1565	1256	546	1677	709	770	1049	2350	1505	735	921	856	765	1752	648	1779	1254	824	2159	964	972	1478	1874	1188	1445	1956	873	1050	2726	1115	1146	2423	857	1834	2535	2618	1569	950	1450	1427	1261	2341	745	1046	2706
2583	B4GALNT1.2583	100	278	39	69	88	903	202	245	227	295	336	83	410	426	529	312	161	404	201	230	427	229	197	276	268	465	270	82	142	483	259	27	121	166	176	304	429	264	122	168	207	113	216	394	199	236	189	48
2584	GALK1.2584	639	702	175	647	512	596	975	414	592	533	1087	670	736	691	605	488	796	673	608	653	613	859	615	774	756	951	527	646	670	763	867	671	350	828	613	570	568	742	1012	623	472	486	523	634	1067	713	664	919
2585	GALK2.2585	819	1430	454	1670	947	967	1362	799	960	1074	1828	1425	913	808	1137	921	1161	725	1578	1126	1079	1257	981	1586	1155	1454	705	737	1092	700	1021	1130	906	849	1014	871	787	1563	1243	1447	725	1043	894	844	1403	545	1304	1708
2587	GALR1.2587	15	44	15	1	7	303	26	73	23	30	14	5	138	51	65	67	13	64	73	33	6	14	25	85	101	37	112	31	25	94	42	24	110	11	39	42	70	17	30	57	36	26	29	45	51	24	25	61
2588	GALNS.2588	1047	1554	447	1388	1347	989	1191	1211	1444	1910	3155	2320	1108	1243	2202	1192	1377	550	1591	1474	1593	1713	1426	1966	1275	2231	722	870	1367	887	1793	1578	460	1061	1473	1387	1426	583	674	810	398	503	1289	704	1049	1129	2032	982
2589	GALNT1.2589	4345	7340	3030	7060	6391	6085	6358	4543	5449	5543	5037	7006	4104	4341	6067	4775	5738	3644	6280	5308	5788	6332	4458	5627	5175	6249	2934	3498	5576	3449	4942	4565	6301	10122	4540	3502	3865	8046	1316	2311	1507	1567	4939	1988	1867	2953	5561	1595
2590	GALNT2.2590	7788	7543	2236	5393	6010	7235	2370	4995	6008	4932	6025	4162	4767	4619	5230	6612	3126	3888	5918	4177	7061	4443	4975	6352	6836	5331	3802	3466	5602	4255	7436	3001	4329	6797	3252	3724	4852	8724	2996	3564	2293	3137	4538	3829	5321	4510	4498	3663
2591	GALNT3.2591	2592	4991	2568	6318	2644	1154	3796	2308	2989	3834	3901	6962	1649	1384	3977	1635	3987	552	4024	2636	3155	4008	3227	3170	3926	3147	1802	2356	4734	1091	2989	4421	11034	8884	5050	1955	2004	2339	561	873	714	1055	2864	637	1119	1283	4246	1239
2592	GALT.2592	1104	2028	616	1512	1310	1220	1886	829	1255	1262	2266	1557	1305	1050	1225	1076	1400	883	1428	1417	1219	1598	1274	1376	1212	2034	1070	1167	1602	1401	1327	1658	1058	1625	2016	1183	1324	1027	1042	1119	737	976	1335	983	953	1125	1119	1343
2593	GAMT.2593	1412	2032	869	679	2207	2567	4538	1311	1246	2081	2823	2921	2180	1975	2072	1299	2719	1738	1841	2325	1445	2169	1999	2433	1268	3796	1382	2949	3294	4681	3116	2751	1927	2078	2820	3134	2573	2327	2255	3029	1461	1747	1907	1999	3612	4241	3279	2803
2595	GANC.2595	390	1201	229	633	648	1123	619	568	882	559	1073	718	875	618	650	966	628	624	815	805	888	636	603	963	881	836	523	559	509	577	501	544	391	566	854	445	622	737	497	550	414	547	506	527	609	512	554	483
2596	GAP43.2596	2	71	0	79	74	215	12	14	26	17	23	1	32	63	3	38	55	298	85	48	6	32	17	13	50	16	490	11	62	13	15	1	4	47	25	5	24	9	2	8	5	49	56	5	6	13	5	2
2597	GAPDH.2597	55862	108819	34064	208041	80376	136080	89457	56580	62088	61571	85295	61251	96518	89411	72524	71390	51462	119611	60491	70617	60973	56645	49421	83712	59528	93293	80000	102257	75862	104391	91128	69153	142583	160789	88727	85641	118425	118629	61346	84418	47130	51228	65404	80617	78407	84968	64461	70809
2615	LRRC32.2615	626	2230	259	2172	1647	3763	930	2319	1943	1498	1862	635	3560	2680	1725	2281	1362	2404	1666	1975	3686	2376	2075	1628	3249	1672	2030	957	702	2451	1392	505	677	1248	339	2694	1065	2599	796	1134	891	802	844	1899	1631	986	646	589
2617	GARS.2617	2276	4523	1444	5180	2973	3891	3056	2852	3254	3264	4118	3716	3202	2940	3240	3159	2865	3081	3489	3029	3222	3754	2735	3929	3086	4060	2904	3166	3886	3341	3274	3358	2498	5046	3665	2719	3194	7501	3180	2763	1981	2089	3494	2251	3003	2449	3171	4346
2618	GART.2618	1756	3482	1128	3131	2451	2388	3032	2088	2734	2476	2555	3010	2142	2079	2120	2576	2095	1992	3165	2677	2463	2939	2376	2897	2752	3284	1791	1725	2009	1327	1732	2150	1762	2955	2048	1603	1309	2858	1087	1621	1083	1160	2198	1447	1703	1176	2153	1908
2619	GAS1.2619	1728	1850	533	382	1244	4035	1660	1540	2457	2388	9580	541	1399	1493	1065	2119	1391	2237	3869	1505	1475	2469	2611	1883	1015	2224	3647	851	1537	1443	1689	1410	203	620	4025	1466	4466	1054	896	1310	713	725	3259	1151	869	675	1010	999
2620	GAS2.2620	30	91	24	101	54	180	83	22	47	72	53	28	65	54	38	92	64	87	162	50	53	132	34	44	102	73	39	54	47	40	30	67	19	178	57	46	41	32	16	46	32	27	31	29	26	20	51	29
2621	GAS6.2621	4896	10498	2562	5555	6919	23456	5324	7641	13408	6643	10398	3524	13223	12038	9678	15836	6061	27798	9181	10594	11814	8770	9825	10565	11635	11885	16872	11937	5397	12813	7727	5410	3010	10052	6413	7501	12057	10329	15864	10730	12732	9535	5468	18927	27452	9885	7566	17204
2622	GAS8.2622	1113	2200	511	1274	1018	1481	1140	947	1228	1076	1891	1509	1193	1282	1183	1539	1053	1026	1521	1256	1388	1209	1306	1625	1356	1973	1215	949	1195	1205	1203	1358	728	1236	1298	1068	1206	972	1034	1147	853	1132	847	1200	1470	1689	1165	1778
2623	GATA1.2623	5	7	0	2	6	7	3	4	9	2	9	3	8	5	8	10	5	15	5	10	10	6	7	8	9	12	7	3	0	12	1	1	5	2	2	1	5	6	0	4	0	2	0	2	1	4	1	1
2624	GATA2.2624	8927	7310	10782	7166	8830	6487	4409	4160	6429	6262	11811	8048	3826	5823	4794	9330	4715	3444	7999	7522	6744	12103	5933	3710	9157	5622	8204	16288	6000	3296	5897	8977	4670	9300	21835	2765	9132	7404	34340	11686	12333	21347	6437	21776	40386	4172	5777	30898
2625	GATA3.2625	1694	3273	1300	608	994	384	1200	998	2228	994	2309	1065	719	1602	841	1308	1096	503	3498	1225	875	1769	1907	1416	4209	1166	2013	5207	1900	848	1559	5176	35	1299	3243	624	1217	1462	5408	10621	3761	5039	781	5703	6792	1275	2499	7692
2626	GATA4.2626	11	6	4	0	7	11	13	2	2	1	15	23	6	0	6	5	12	4	6	30	4	3	3	4	3	13	8	0	7	11	0	5	1	1	6	4	8	1	1	0	1	0	3	0	0	8	14	0
2627	GATA6.2627	219	1393	154	643	187	1082	316	963	1173	183	718	247	1516	1406	720	1771	198	995	347	595	1683	314	406	1012	484	1030	1606	495	242	398	137	405	731	661	448	185	429	226	18	107	109	99	90	75	91	524	314	58
2628	GATM.2628	872	2615	816	337	931	2573	1702	1357	1266	691	1381	493	1925	1790	906	2498	1743	2506	1906	1537	745	1425	1203	1211	2239	1616	1623	1708	1549	653	792	1419	623	713	2461	606	1531	568	489	598	965	965	656	885	1042	652	943	400
2629	GBA.2629	3297	4321	1247	2657	3921	2493	4004	2446	2860	3863	4204	4400	2850	2937	3078	2433	2520	1388	3658	2760	2697	4099	2987	4293	3035	3466	1674	2754	4210	2668	4377	3830	1695	3421	3218	4224	2936	9006	4852	5433	3485	4748	3428	4105	8801	1876	3487	6455
2630	GBAP1.2630	1031	1350	464	769	1125	745	1687	614	676	978	1077	1071	748	785	902	725	744	449	1011	701	646	1170	918	1063	802	1267	589	1170	1465	1662	1641	1490	783	977	1626	1695	1364	3321	1445	1647	946	1503	1120	1043	2188	1317	1017	1814
2631	GBAS.2631	2724	7076	2621	8108	5290	7842	8860	3801	5010	3908	5953	6888	5594	5271	5017	5518	5669	7602	4611	7164	4946	5498	4377	4823	4280	8334	4267	3839	5589	4236	3427	3014	4933	8837	4672	2907	4075	7178	2968	3902	2729	2555	3127	3167	3742	3905	3916	3873
2632	GBE1.2632	845	2182	723	1772	1242	3180	1588	1316	1727	1572	1594	1837	1558	1196	1774	1825	1137	1922	1951	1418	1495	1615	1380	1763	1449	1951	1200	963	1295	814	1165	1296	1376	2310	1009	1046	990	1405	664	1249	827	694	1271	851	1182	828	1448	972
2633	GBP1.2633	607	4128	409	1242	982	2393	3132	2936	3226	860	2411	1045	3826	3076	2859	4484	2332	2512	2602	2602	4632	1817	1618	1628	3776	3524	1485	1080	743	1536	1227	2466	542	991	1256	1165	1164	1240	501	2335	725	838	714	1239	1621	2880	1299	1255
2634	GBP2.2634	2717	8838	1454	4146	3272	9155	6499	4154	7966	2478	5609	1957	9117	7575	4947	8447	3842	7574	7744	5373	6671	4684	5529	6194	7295	7690	4133	5130	3061	5587	3781	6829	1174	4086	4496	3573	4651	5207	973	4173	1909	1873	2757	3247	2247	6978	3706	2402
2635	GBP3.2635	2216	2482	453	1823	1961	1118	3218	2468	2422	1086	5083	1872	199	3493	1625	3766	5036	1522	5045	288	3264	5124	318	2532	2597	2785	919	2663	810	108	1280	5778	274	2382	2114	1454	1371	745	1243	3133	1909	1908	1059	170	3225	1200	1530	3774
2636	GBX1.2636	0	0	0	0	0	5	0	0	0	0	0	0	0	0	0	0	0	0	0	0	0	0	1	0	1	0	1	0	0	0	0	1	0	0	0	0	0	0	0	0	0	0	0	0	0	0	0	0
2637	GBX2.2637	1	0	0	0	0	1	0	1	0	0	0	0	0	1	0	0	0	0	0	0	4	0	0	0	0	0	0	0	0	0	0	0	2	0	0	0	0	0	0	0	0	0	0	0	0	3	0	0
2638	GC.2638	0	0	0	16	6	0	0	0	0	0	0	0	0	0	0	0	0	0	1	0	0	2	4	0	1	0	1	0	0	0	0	0	0	1	0	0	0	0	5	0	0	12	0	0	0	0	0	4
2639	GCDH.2639	1449	1782	633	1725	1720	1668	2049	1241	1258	1654	2185	2334	1586	1331	1620	1258	1560	1196	1631	1683	1534	1744	1292	1699	1248	2218	1411	1375	1771	1630	1537	1605	995	2276	2243	1387	1507	3384	902	1256	656	763	1436	1022	1224	1241	1823	1165
2641	GCG.2641	55	0	44	6	23	0	1	0	0	3	4	1	0	0	0	1	1	0	1	0	0	19	0	0	1	0	6	3	5	0	2	0	892	1	26	0	84	2	1	1	2	2	7	0	2	0	0	1
2642	GCGR.2642	0	0	1	1	0	1	0	0	2	1	2	0	0	3	0	1	0	4	0	1	2	2	2	1	1	2	7	0	0	5	1	0	1	1	1	4	0	0	0	0	1	1	6	0	1	1	0	0
2643	GCH1.2643	382	945	168	952	284	317	510	378	563	364	623	429	473	449	381	539	554	177	580	406	602	498	369	621	672	613	315	602	332	227	368	619	973	833	667	247	315	1440	3033	842	883	672	300	1028	1348	300	313	1874
2644	GCHFR.2644	595	672	300	275	536	315	1658	292	444	634	1120	1156	433	546	582	283	1062	235	651	751	430	902	581	596	492	987	269	737	805	480	571	874	137	313	690	569	398	248	142	165	66	117	594	154	123	591	957	218
2645	GCK.2645	10	28	14	15	19	48	46	26	106	15	29	10	71	113	43	110	31	89	26	74	40	24	43	27	41	82	30	51	17	41	22	17	11	14	32	6	40	23	14	9	14	11	9	48	17	27	13	11
2646	GCKR.2646	8	18	0	9	4	0	7	2	11	5	14	9	2	4	7	4	16	1	7	13	6	34	0	8	7	28	1	0	6	3	7	8	1	6	8	0	2	1	1	0	0	0	4	0	0	5	9	0
2647	BLOC1S1.2647	2315	3595	1319	1529	2987	2469	7905	1876	2218	2756	3704	3501	2776	3257	2080	2036	3939	3604	2767	3479	1889	3735	2562	3464	2216	5534	2638	3304	4065	5245	3287	4048	2507	2280	4391	3019	4182	4506	2267	2114	1454	1971	2436	1823	2508	3551	2847	3166
2648	KAT2A.2648	1647	4026	994	2910	2010	1447	1303	1239	1324	1516	2925	1712	1344	1581	1508	1664	1279	1237	2207	1804	1750	2184	2100	1526	2209	2432	2159	1748	2131	2224	2195	2401	2238	3089	4270	1255	1915	1754	2373	1123	1349	1940	1739	1652	1627	2011	1964	1896
2649	NR6A1.2649	24	74	14	20	23	5	5	17	36	13	44	8	5	21	12	28	17	3	35	16	10	13	17	10	49	9	26	17	9	5	3	21	2	9	23	13	6	16	8	19	5	17	5	4	9	0	28	19
2650	GCNT1.2650	1765	1691	1665	9633	4880	805	1341	1269	1699	2406	2435	3296	629	477	734	1434	1735	254	2010	1225	868	1499	778	671	1348	852	496	652	3422	1109	1263	711	13590	5319	2120	1290	1785	1835	314	978	219	540	2773	324	647	1070	1197	1039
2651	GCNT2.2651	4598	14458	2893	3570	8297	4625	13369	4408	7441	14453	13791	19548	4196	5098	15471	4614	11328	1329	8517	13058	7447	16394	5982	14390	4021	16345	969	1064	8218	4721	12530	6987	233	1859	3746	9795	4785	658	38	88	86	48	7629	102	78	2766	16021	76
2652	OPN1MW.2652	0	0	0	0	0	0	0	0	1	0	0	0	0	0	0	0	0	0	0	0	0	0	0	0	0	0	0	0	0	0	0	0	0	0	0	0	0	0	0	0	0	0	0	0	0	0	0	0
2653	GCSH.2653	37	78	23	62	135	105	165	70	31	96	69	67	77	114	106	106	121	85	115	60	41	121	63	110	18	104	119	102	39	37	106	53	29	154	100	15	92	52	49	77	12	46	92	34	107	31	88	23
2657	GDF1.2657	2	5	6	3	1	23	6	16	15	7	10	4	25	19	11	5	4	36	5	9	9	3	0	6	16	21	41	1	15	4	11	5	10	9	0	4	18	13	3	6	10	4	11	5	4	8	13	0
2658	GDF2.2658	0	0	0	0	0	0	0	7	0	0	0	0	4	1	0	0	0	0	0	0	6	0	0	0	0	2	0	0	0	0	0	0	0	0	0	0	0	0	0	0	0	0	0	0	0	0	0	0
2660	MSTN.2660	8	48	7	20	6	104	44	48	67	8	12	17	103	22	87	61	7	22	26	35	57	14	6	15	14	50	13	3	60	52	9	6	15	0	19	27	4	2	5	10	8	11	2	14	14	64	9	24
2661	GDF9.2661	18	60	36	33	67	39	53	22	16	21	41	24	20	14	26	31	42	14	34	28	21	43	25	43	27	47	110	78	29	38	46	43	37	35	173	27	133	37	52	30	30	22	49	32	24	34	28	29
2662	GDF10.2662	67	1247	23	10	50	1461	42	162	278	39	80	108	593	233	346	485	61	417	97	238	157	59	30	104	45	209	321	79	197	136	30	11	25	10	102	80	108	11	9	20	13	9	17	26	15	139	29	4
2664	GDI1.2664	5310	10249	3717	6877	7322	10271	6663	6091	6142	8694	11157	9244	9634	6525	7770	7455	4917	6982	7449	7469	8525	7176	6310	9351	6675	8258	8127	8871	7682	10028	9998	8131	12301	8984	11312	8143	10677	6659	5214	5304	4439	4448	7115	5792	6239	6776	8026	5775
2665	GDI2.2665	8262	17528	6359	19859	13025	14157	21304	8848	12906	12439	13267	16991	11001	11595	10206	13056	14305	11388	15569	15828	11659	16183	12787	13553	12218	19116	7711	10786	12323	7275	9333	11324	10517	14542	9914	8044	8006	14485	7700	11159	6803	7408	11311	8719	13338	9042	12086	12825
2668	GDNF.2668	1	76	10	7	11	32	4	6	32	7	17	7	12	10	10	9	4	11	10	6	15	0	12	7	16	9	10	8	4	11	13	3	0	12	5	10	6	6	0	29	19	6	14	37	31	5	17	6
2669	GEM.2669	406	4144	271	959	816	4521	1357	2454	1802	860	1698	385	4377	3544	1792	2623	1891	4419	1181	1670	6603	716	1242	2018	2335	3491	2119	1189	627	1737	1232	731	3932	1440	2530	2463	2525	2311	250	801	755	430	756	713	784	1818	708	358
2670	GFAP.2670	17	64	7	4	51	16	0	15	10	1	16	4	9	19	6	19	10	53	11	13	16	25	49	42	32	24	43	22	41	5	11	2	2	13	78	3	34	113	12	46	959	13	22	29	22	12	13	17
2671	GFER.2671	988	1071	562	1300	1037	1268	1289	766	966	808	1337	1208	1193	944	1019	792	906	1200	1026	1194	893	1090	992	1141	884	1470	896	1541	1259	1438	1169	1374	829	1517	1399	1011	1225	1639	820	964	664	813	1028	895	1205	1388	1292	1091
2672	GFI1.2672	51	112	21	33	32	39	45	48	323	66	145	39	42	76	32	145	94	45	141	84	94	104	113	51	111	84	23	27	39	30	28	72	44	28	62	16	31	36	10	23	8	10	30	28	17	57	47	52
2673	GFPT1.2673	10102	13649	7421	24431	11187	11515	13073	12113	12052	18020	16299	24189	8761	7807	14429	10855	12991	3851	19044	10373	10420	18403	11858	14169	13281	11153	5715	7345	11846	6279	11668	17294	12907	20227	10115	9787	9371	8743	11433	12070	8153	9610	12994	7136	13771	5552	16822	13599
2674	GFRA1.2674	246	579	236	206	573	2889	395	1035	3170	648	1506	654	2855	1912	2331	4284	568	1267	1224	1334	1966	696	1166	1296	1916	1727	1173	618	361	999	352	245	610	679	494	424	1075	467	143	632	497	241	553	594	447	1437	480	175
2675	GFRA2.2675	30	182	69	53	127	235	28	58	180	98	140	37	61	100	81	190	56	113	61	70	111	62	40	118	126	62	330	115	36	92	103	28	50	51	157	92	154	38	1102	638	612	533	101	325	1453	77	53	448
2676	GFRA3.2676	82	231	52	93	185	342	24	150	45	45	226	36	299	405	79	207	72	376	137	180	53	84	88	236	153	33	748	93	84	218	194	60	35	392	197	122	367	164	99	250	240	94	185	140	106	27	36	19
2677	GGCX.2677	1636	2653	942	2003	1887	2101	1652	1752	2148	2119	2816	2191	1948	1767	2128	2062	1561	945	2483	1590	2303	2400	1786	2086	2367	1642	1236	1374	1716	915	1562	2285	905	1468	1915	1347	1293	2003	1874	2917	1398	1559	1620	1906	2455	897	2080	2431
2678	GGT1.2678	4970	4082	1591	10945	7192	627	3879	2784	1987	3398	13203	4266	1571	4186	8296	1559	3150	313	3843	3972	2691	13457	2752	5024	2805	4256	3312	4304	3401	1756	11952	4292	334	21292	5926	5863	6850	1112	9199	1822	2667	2831	7908	5083	13385	2038	6208	6261
2679	GGT3P.2679	201	126	54	506	230	29	156	91	60	181	526	125	31	143	287	50	159	19	101	172	117	614	79	233	119	147	118	103	164	40	476	179	20	1131	284	220	184	47	358	77	107	153	196	190	649	94	246	175
2681	GGTA1.2681	109	476	56	92	235	922	801	419	856	268	363	205	710	926	603	976	423	993	452	827	601	321	436	710	624	1033	291	455	228	451	270	217	247	220	157	176	295	342	160	207	490	639	145	690	714	684	326	446
2683	B4GALT1.2683	10488	21204	3511	11048	11341	8508	7297	10784	11456	12528	15087	14249	9179	7225	9426	8600	8415	3025	13438	6881	12735	11810	9101	16515	10246	9505	6992	7999	11912	6971	17558	13331	7452	14388	12884	8763	10356	12069	9330	11118	6512	7216	13132	8563	11272	7000	12322	11241
2686	GGT7.2686	1752	3056	843	660	1889	1224	2417	1154	1671	2346	3021	2848	1565	1670	1783	1345	2003	919	2217	1835	1803	2157	1800	2277	2398	2926	1442	1829	2352	1052	1727	2248	275	1727	1724	1690	885	1049	1663	1756	1204	1095	1366	1435	2537	1153	2944	2372
2687	GGT5.2687	782	1422	138	1360	1342	1196	730	1451	2848	714	1668	569	1959	1542	2314	2264	632	1304	1131	1047	3792	901	1511	1598	2469	1389	1122	877	417	1452	1514	609	1041	2237	316	870	2015	2630	232	480	470	397	656	986	910	2510	534	250
2688	GH1.2688	0	1	0	0	0	2	1	3	4	0	1	0	0	3	2	1	1	1	6	0	2	3	1	3	0	3	2	1	0	2	3	2	0	0	0	3	1	0	0	0	0	1	0	2	1	0	0	0
2689	GH2.2689	0	0	0	0	0	0	0	0	0	0	0	0	0	0	0	0	0	0	0	0	0	0	0	0	0	0	0	0	0	0	0	0	0	0	0	0	0	0	0	0	0	0	0	0	0	0	0	0
2690	GHR.2690	962	1791	913	1306	1780	2010	3365	2033	2061	2083	3139	5365	1880	2003	2614	2891	3327	1194	4210	2662	2815	3442	2954	4551	2061	3487	761	949	1430	1288	3013	2608	3730	2380	1705	1202	848	3047	606	925	1150	949	2597	770	2052	1530	2958	2296
2691	GHRH.2691	0	0	0	0	0	0	0	0	0	0	0	0	0	0	0	0	0	0	0	0	0	0	0	0	0	0	0	0	0	1	0	0	0	0	0	0	0	0	0	0	0	0	0	0	0	0	0	0
2692	GHRHR.2692	4	2	0	2	1	3	3	4	6	4	5	6	1	0	3	0	15	0	0	2	9	0	4	26	0	4	0	0	30	2	12	2	129	2	1	5	4	7	0	0	0	0	5	0	0	1	3	0
2693	GHSR.2693	0	0	0	0	1	0	0	0	0	0	0	0	0	0	0	0	1	0	0	0	0	0	0	0	0	0	0	0	0	0	0	0	0	0	0	0	0	0	1	0	0	0	0	0	0	0	0	0
2694	GIF.2694	0	0	0	0	0	0	0	0	0	0	0	0	0	0	0	0	0	0	0	0	0	0	0	0	0	0	0	0	0	0	0	1	0	2	0	0	0	0	0	0	0	0	0	0	0	0	0	0
2695	GIP.2695	0	0	0	0	0	0	0	0	0	0	0	0	0	0	0	0	0	0	0	0	0	0	0	0	0	0	0	0	0	0	0	0	0	0	0	0	0	0	0	0	0	0	0	0	0	0	0	0
2696	GIPR.2696	27	201	20	5	21	5	21	20	24	11	87	26	18	37	10	35	33	15	60	35	23	36	40	34	98	37	95	50	9	13	13	92	6	16	112	7	21	6	7	29	6	16	20	10	18	24	37	31
2697	GJA1.2697	6829	33013	5834	5417	10245	27836	16587	10074	12344	6957	9509	8018	16049	12358	10162	12400	7237	16519	15921	11428	14206	8332	8808	9626	16987	10237	12231	15094	7678	12053	8690	11061	1690	9034	9834	11114	6553	14536	2698	9229	7446	5467	6380	14783	7187	9540	9741	4803
2700	GJA3.2700	16	8	19	8	18	35	44	13	8	97	33	19	10	7	37	20	45	4	32	26	7	50	22	30	8	19	8	21	75	5	24	48	177	22	21	46	29	8	2	1	1	3	32	1	1	3	34	7
2701	GJA4.2701	96	599	46	369	287	533	448	327	523	184	297	196	635	720	452	352	394	359	271	340	884	352	429	649	545	641	286	306	178	571	211	100	217	283	153	293	325	302	247	555	230	698	79	524	516	402	113	653
2702	GJA5.2702	77	619	59	303	525	825	503	648	501	398	421	410	658	799	497	286	556	633	443	665	770	460	650	626	671	1202	674	211	283	1013	502	61	128	208	173	357	709	407	163	491	411	251	275	646	390	769	347	418
2703	GJA8.2703	0	0	0	0	0	0	0	0	0	0	0	0	0	0	0	0	0	0	0	0	0	1	0	0	1	0	0	0	0	0	0	0	0	0	0	0	0	0	0	5	0	0	0	0	0	0	0	0
2705	GJB1.2705	2509	2257	1413	10434	4563	792	1143	1100	971	1946	2836	3886	674	553	1614	478	1791	122	1083	2296	1266	2141	1207	1082	1303	2399	769	585	4477	777	2379	1024	3780	8482	1216	1543	1403	8399	1807	1883	1116	996	2461	1014	2939	975	2682	2352
2706	GJB2.2706	399	364	216	274	175	55	83	176	131	203	216	70	64	108	116	83	374	33	223	79	76	118	161	134	103	84	121	534	101	53	92	320	1435	357	304	32	235	89	158	41	53	108	236	55	198	82	74	355
2707	GJB3.2707	482	2246	213	171	173	50	198	195	354	120	480	65	320	382	126	162	603	121	693	198	199	409	339	283	674	168	534	909	466	273	133	1896	9	308	968	277	387	337	104	645	76	479	143	141	175	270	254	275
2709	GJB5.2709	575	2063	265	89	204	38	347	221	218	148	395	137	189	362	128	150	333	121	641	215	126	429	346	286	426	279	413	1055	516	250	222	1203	1	216	996	227	464	87	182	614	102	210	182	211	155	200	298	412
2710	GK.2710	167	345	161	222	223	255	424	213	311	273	254	341	173	178	265	292	471	167	412	311	270	423	300	317	287	306	192	192	139	153	177	279	441	414	348	174	297	112	109	187	86	141	235	92	84	169	241	132
2712	GK2.2712	0	0	0	0	0	2	0	0	0	0	0	0	0	0	0	0	0	0	0	0	0	0	0	0	0	3	0	0	0	0	0	0	0	0	0	1	0	0	0	0	0	0	0	0	0	0	0	0
2713	GK3P.2713	22	37	24	18	38	23	39	38	59	56	58	56	38	26	54	36	80	17	52	52	49	75	48	46	42	39	11	19	24	12	12	33	17	38	19	18	17	8	13	37	10	13	41	19	10	24	26	19
2717	GLA.2717	600	1235	296	831	819	587	1115	478	677	857	960	1155	667	628	692	657	859	395	836	729	654	1068	597	1067	812	1149	477	718	1055	666	965	789	1157	825	964	674	753	1328	2564	4242	1339	1928	687	2585	2439	572	721	3296
2719	GPC3.2719	191	480	249	228	621	182	593	164	618	453	444	313	366	457	469	555	228	140	224	247	436	327	355	634	312	618	239	165	265	257	287	87	146	274	113	498	245	118	395	729	430	325	307	407	446	245	452	1081
2720	GLB1.2720	3392	4349	1547	5515	4002	3463	4732	3045	4414	4040	5478	6044	3014	3568	4631	3473	4116	2026	4162	3428	4129	4902	3161	5272	3568	5261	2031	2355	3675	1746	3496	2749	2547	5450	2793	2225	2384	3587	3212	4335	2625	2983	3313	3583	5278	2092	4072	3970
2729	GCLC.2729	2774	6500	2681	1656	4241	3001	4609	2652	3668	4694	5797	5151	2739	3213	3159	3769	4666	1651	6481	3615	3523	6581	4062	3952	4951	3706	3402	3682	2976	1796	3630	5047	1186	2568	4322	2615	2781	2764	2092	2708	1402	1447	4310	1981	2576	1891	4111	2238
2730	GCLM.2730	475	1268	360	635	573	823	725	696	946	951	964	1025	613	534	935	632	809	403	1021	704	753	981	555	788	730	659	546	684	638	321	490	605	423	700	717	472	416	724	573	1120	652	778	592	709	1148	284	683	1050
2731	GLDC.2731	5	8	167	4804	7	5	181	362	11	21	26	16	2	5	105	2	8	28	412	20	2	34	3	12	36	179	5	3	4	1	29	1	1593	284	173	374	4	7	37	1021	33	113	5	90	37	12	8	348
2733	GLE1.2733	1712	3354	1335	2459	2056	2749	1556	1729	2619	1776	2710	2752	2186	1905	1980	2307	1588	1376	2787	2200	2300	2262	1633	1974	2657	2414	1769	2226	1985	1544	1678	2413	1768	2920	2491	1470	1955	2689	1297	2284	1410	1476	1952	1763	2047	1544	1718	2168
2734	GLG1.2734	13092	16991	7822	13029	13194	22137	6977	13454	15340	15277	18987	14158	15886	11372	15855	18747	6732	7877	16039	10250	20000	11923	11405	16290	17021	13023	10834	10773	11813	12754	13954	11659	5572	15356	11758	11684	12447	11160	8541	13666	10011	9546	12887	13382	16488	12764	16621	14676
2735	GLI1.2735	57	301	79	175	193	56	78	77	246	136	372	137	172	181	161	290	115	44	231	204	224	283	287	92	495	323	201	76	45	181	47	107	69	184	81	134	217	67	22	81	43	54	90	143	81	115	98	33
2736	GLI2.2736	201	303	120	156	263	1792	160	471	799	304	659	153	1043	678	531	1473	158	716	447	528	1158	346	541	544	725	517	334	305	145	763	270	43	153	240	185	249	429	311	37	85	95	95	137	300	126	595	415	25
2737	GLI3.2737	1105	2636	827	773	1288	4203	471	1633	2186	976	1636	772	2519	1953	1800	3609	668	1459	1870	1125	2734	975	1477	1420	2867	1243	1475	1512	877	1399	1052	1256	451	1163	1022	1232	1398	1402	636	1442	1402	841	1038	2131	1341	1585	1801	647
2738	GLI4.2738	452	413	197	427	371	302	592	228	321	420	643	487	487	434	304	299	474	410	418	465	301	494	404	361	453	726	497	515	447	668	612	506	384	534	525	224	610	799	358	331	202	235	337	405	558	825	526	534
2739	GLO1.2739	11948	13940	38819	25788	42746	10604	36683	24699	11148	22205	20312	22866	8403	24306	11159	10377	22293	8663	18246	18983	8910	49231	49780	22091	10098	20421	14094	15891	19777	9073	21906	19811	16336	38312	32908	10615	32899	14525	5412	5716	2860	4892	17658	4233	8624	6701	17435	6817
2740	GLP1R.2740	1	5	9	2	9	1	0	2	6	8	19	4	0	2	0	0	1	1	4	0	3	7	8	5	1	0	2	0	13	5	4	0	13	13	0	1	4	2	0	0	0	48	38	0	2	1	3	1
2741	GLRA1.2741	0	0	0	0	0	0	0	0	0	0	0	0	0	0	0	0	1	0	1	0	0	0	0	0	2	0	0	0	0	0	0	0	0	0	0	0	0	0	0	0	0	0	0	0	1	0	0	0
2742	GLRA2.2742	0	1	6	0	1	0	0	0	0	0	0	3	0	0	0	0	0	0	0	0	0	0	0	0	0	0	39	2	5	0	0	0	0	0	5	0	5	0	0	2	0	0	2	0	1	0	0	2
2743	GLRB.2743	231	491	131	268	385	1197	704	417	794	312	385	289	832	547	704	1217	280	702	404	802	754	287	402	526	405	841	280	290	409	730	335	83	159	699	316	276	376	909	67	155	251	344	165	309	519	483	355	163
2744	GLS.2744	1284	2861	1087	2239	1511	3190	2226	1900	3808	2112	2712	1557	2938	2364	2521	4070	2702	2695	3648	2326	3376	3276	3306	2766	3468	2721	2088	1930	1299	1792	1548	1774	2202	2576	1984	1266	1336	3685	2506	4391	2575	2828	1278	2754	3812	1577	2059	4441
2745	GLRX.2745	608	1389	506	2162	1108	879	1585	733	838	892	1043	708	722	741	556	984	1116	981	1120	1120	702	1615	1024	990	848	1509	1742	890	919	605	1033	1900	2444	934	2431	657	2324	713	626	1480	639	789	2013	773	1088	497	373	1182
2746	GLUD1.2746	13013	20460	12191	9471	22195	17203	39621	15350	16149	32445	28466	39210	16574	13737	22001	15334	29108	11359	25877	25875	17247	28890	19123	25227	16193	30282	8849	12237	22597	14791	19457	22674	25894	15009	15340	18093	15850	14879	4118	6345	3660	3832	17084	4701	5269	12483	25053	5504
2747	GLUD2.2747	1447	2219	1411	1084	2788	3005	4006	2048	2255	3941	4037	5212	2025	1727	3243	2016	3934	1280	3180	3704	2595	4415	2246	3015	2228	3278	975	879	1610	776	1425	2030	1076	1574	860	1684	1026	1153	576	980	688	577	1903	765	1031	968	3045	928
2752	GLUL.2752	26512	87820	10614	17052	24448	26297	20948	23769	25329	22230	36540	20714	30165	26534	22268	22251	19304	18670	57682	21035	32730	22670	27995	40318	39219	26163	31886	32120	31841	18682	39294	44218	34250	30820	48294	17535	34020	37770	25293	43174	21073	22410	20323	22456	35634	24237	18134	31029
2760	GM2A.2760	4031	12703	3268	3841	4783	7713	6806	4911	6837	6829	6634	11888	6187	6515	7059	6658	5042	3355	10686	6154	7242	5711	5395	7306	7013	6939	4443	6935	6186	4166	5398	8974	3538	6281	6740	4606	5167	4637	3791	4049	3006	3223	4517	3604	4909	6184	8054	3302
2762	GMDS.2762	1928	1744	238	1867	1569	687	1127	994	927	911	1308	1599	794	818	943	732	920	537	1155	958	1065	1345	621	1330	920	1304	700	639	1596	788	934	1037	985	1565	924	844	990	3495	668	568	267	495	2585	320	767	975	1093	841
2764	GMFB.2764	1649	3672	1311	2605	2301	2735	4555	2181	2969	3016	2556	4346	2156	2605	3380	2875	4581	2106	3547	3899	2938	3799	2320	3026	3010	3671	1599	1124	2416	1647	2242	1997	2371	3893	1598	1848	1374	2677	1224	1999	1175	1362	2128	1189	1605	1689	3063	1616
2765	GML.2765	0	0	0	0	0	0	0	0	0	0	0	0	0	0	0	0	0	0	0	0	0	0	0	0	1	0	0	0	0	0	0	0	0	0	0	0	0	0	0	0	0	0	0	0	0	0	0	0
2766	GMPR.2766	11549	8432	2316	10252	10912	4000	18540	6007	4783	11272	14487	23263	6865	3989	11757	3254	8040	1825	9277	10603	7143	10606	8668	15626	3705	18139	1979	2457	14176	11241	17923	8965	4918	3801	7043	12528	9202	1466	330	828	324	622	10669	496	567	10122	15372	901
2767	GNA11.2767	2122	3399	1196	2002	2304	4678	1198	2754	2815	2916	4407	2738	3715	2971	2552	3734	1762	2335	3066	2466	3427	2455	2606	3023	3956	2612	2506	2003	1279	1931	2147	1650	338	2442	1502	2171	1415	1954	1380	2466	1613	1294	2728	3658	2403	2358	2806	2229
2768	GNA12.2768	3182	5510	2247	2932	4278	11809	2606	4065	5626	5379	6455	4212	5773	4790	4874	6811	3590	6811	5210	4228	5812	4488	3988	5265	4727	5490	5201	3374	3661	4529	4199	2837	2987	4865	2976	3749	3883	4524	1735	3058	2132	2013	3941	4049	2730	3625	4452	2066
2769	GNA15.2769	1394	3302	412	910	919	482	1283	735	1028	940	1875	1536	687	1315	1183	650	1842	453	1876	981	947	1763	971	977	1963	784	865	1553	1190	1094	807	3349	573	1219	1743	873	1210	1103	242	340	90	200	1192	276	92	776	1371	294
2770	GNAI1.2770	964	3090	974	2962	2325	3171	2392	1439	1740	1695	2168	3068	1874	1352	1925	1703	2360	2873	1719	2525	2103	2376	1687	1585	1632	2864	1461	905	3056	1886	2244	1229	3176	2756	981	1790	1552	3339	333	958	738	549	1269	1033	594	1345	2207	618
2771	GNAI2.2771	10320	20304	6491	15993	13765	30585	15704	13363	19901	14904	22202	15683	23418	19394	19781	19181	13000	22749	16608	17579	18382	15112	16578	19527	18325	19794	15307	20593	13336	21934	17592	15554	10960	18552	17526	18421	20054	15955	9808	13980	9113	9333	13349	17957	14549	17864	17109	11548
2773	GNAI3.2773	3221	7243	2689	5214	4799	6967	7058	4356	6077	5712	5809	6687	5443	5061	5866	5948	6384	5479	7136	6171	5687	5993	5327	6329	6091	7212	3813	4644	5679	4784	4515	5547	3382	7047	5176	4357	4117	4530	2344	3787	2464	2618	4054	2831	3656	3945	5579	3939
2774	GNAL.2774	640	1322	295	295	999	4994	654	977	1603	898	759	423	1761	1600	1179	1518	682	2075	1153	1204	1124	814	1068	1279	1488	1315	1443	666	505	615	841	443	91	570	412	907	308	1031	663	936	844	728	911	1717	1036	750	1054	407
2775	GNAO1.2775	480	1143	338	265	1124	3173	773	1775	1887	733	1403	476	3755	2247	1862	4149	395	2620	642	1583	2631	569	1106	2075	1157	2134	2836	1991	473	2480	1995	188	588	1142	544	1286	2294	1006	7480	6219	5699	5159	900	6938	10741	2345	1149	11157
2776	GNAQ.2776	3556	7687	3030	4762	4423	15424	3814	5737	7099	6105	5067	6479	7876	5648	6068	9036	4183	8571	7088	5683	7553	4985	5590	5890	7436	5232	4152	4877	4170	5738	4665	4495	5662	6802	4723	4793	4995	7356	3957	8042	4924	5017	4439	5547	5817	5447	5965	4533
2778	GNAS.2778	35353	60332	23047	62836	46622	56395	49531	34379	47366	51418	69495	73383	56204	44136	53520	47200	41035	43554	54647	48834	50008	53801	45821	61128	48344	58871	41701	57787	59027	57196	57625	55609	95151	91070	73090	46167	77408	90009	49275	50160	26861	42431	41932	40341	56505	59605	51678	49291
2779	GNAT1.2779	2	6	0	0	0	1	0	0	0	1	1	0	1	0	0	0	1	0	1	0	0	1	0	0	0	2	0	0	0	0	0	2	0	0	0	2	1	0	0	2	1	0	0	1	0	0	0	0
2780	GNAT2.2780	1	1	2	5	3	6	0	1	6	0	0	2	4	3	1	1	2	0	1	7	10	11	2	4	2	1	0	2	0	1	1	0	0	4	0	0	1	3	1	1	2	3	8	5	6	4	1	3
2781	GNAZ.2781	529	1227	438	303	1034	6037	798	1219	1186	1041	1328	403	2918	1771	1534	2571	627	4002	1221	1651	1817	876	1196	1774	1239	1739	1562	1641	752	2907	1875	239	413	1156	1391	1382	2086	1583	3087	2601	3083	2648	919	3852	5550	1975	1351	5110
2782	GNB1.2782	15688	29716	11263	25470	20015	30064	23041	18285	21772	28485	31699	34396	22977	18742	24706	21640	19876	20338	27825	23123	23195	26714	20403	27252	21654	28031	17547	19323	22429	18571	21351	22244	21647	30888	18062	22084	16851	18684	9903	13515	9914	10045	19251	14002	15388	16248	25124	14518
2783	GNB2.2783	14848	19179	8272	24646	18454	11501	21204	10288	10474	19435	22470	23861	13850	11946	16412	9242	15442	8255	15632	15117	11728	16157	14446	17232	11958	22021	10919	17066	18844	15835	18913	23586	13797	31057	21398	20518	16197	34480	8370	9298	5887	5944	17843	8671	12149	13355	20972	11686
2784	GNB3.2784	46	86	14	13	32	69	16	27	43	28	118	54	30	36	17	63	30	48	62	101	65	75	47	49	46	99	83	63	11	75	38	83	22	25	188	38	82	18	56	15	50	55	17	44	56	58	52	30
2785	GNG3.2785	6	14	0	17	6	8	3	2	0	11	10	6	11	7	2	5	3	9	4	6	8	9	9	6	1	4	163	23	10	7	14	13	8	10	23	5	15	6	18	26	13	11	6	21	15	21	6	20
[truncated: 18,275 more rows]
[truncated: 185 more columns]
