# Supplementary material for: Differentially Expressed Genes and Signature Pathways of Human Prostate Cancer
Source: PLoS One. 2015 Dec 18;10(12):e0145322. doi: 10.1371/journal.pone.0145322 (PMC4687717; doi:10.1371/journal.pone.0145322)
Supplement: S2 Table — This is the set of KEGG pathways used in Gene Set Enrichment Analysis and Signaling Pathway Impact Analysis. Pathways likely to have little relevance to prostate cancer (e.g. parasitic, bacterial, and viral infectious diseases, substance dependencies, and specific immune, neurodegenerative, and cardiovascular diseases) have been excluded. (XLSX) [file pone.0145322.s005.xlsx]

## Sheet: Sheet1
KEGG pathways used for all pathway analyses
KEGG Pathway	ID
RNA transport	hsa03013
RNA degradation	hsa03018
PPAR signaling pathway	hsa03320
Fanconi anemia pathway	hsa03460
MAPK signaling pathway	hsa04010
ErbB signaling pathway	hsa04012
Ras signaling pathway	hsa04014
Rap1 signaling pathway	hsa04015
Calcium signaling pathway	hsa04020
cGMP-PKG signaling pathway	hsa04022
cAMP signaling pathway	hsa04024
Cytokine-cytokine receptor interaction	hsa04060
Chemokine signaling pathway	hsa04062
NF-kappa B signaling pathway	hsa04064
HIF-1 signaling pathway	hsa04066
FoxO signaling pathway	hsa04068
Phosphatidylinositol signaling system	hsa04070
Sphingolipid signaling pathway	hsa04071
Neuroactive ligand-receptor interaction	hsa04080
Cell cycle	hsa04110
p53 signaling pathway	hsa04115
Sulfur relay system	hsa04122
SNARE interactions in vesicular transport	hsa04130
Regulation of autophagy	hsa04140
Protein processing in endoplasmic reticulum	hsa04141
mTOR signaling pathway	hsa04150
PI3K-Akt signaling pathway	hsa04151
AMPK signaling pathway	hsa04152
Apoptosis	hsa04210
Wnt signaling pathway	hsa04310
Notch signaling pathway	hsa04330
Hedgehog signaling pathway	hsa04340
TGF-beta signaling pathway	hsa04350
VEGF signaling pathway	hsa04370
Hippo signaling pathway	hsa04390
Focal adhesion	hsa04510
ECM-receptor interaction	hsa04512
Cell adhesion molecules (CAMs)	hsa04514
Adherens junction	hsa04520
Tight junction	hsa04530
Gap junction	hsa04540
Signaling pathways regulating pluripotency of stem cells	hsa04550
Complement and coagulation cascades	hsa04610
Platelet activation	hsa04611
Antigen processing and presentation	hsa04612
Toll-like receptor signaling pathway	hsa04620
NOD-like receptor signaling pathway	hsa04621
RIG-I-like receptor signaling pathway	hsa04622
Cytosolic DNA-sensing pathway	hsa04623
Jak-STAT signaling pathway	hsa04630
Natural killer cell mediated cytotoxicity	hsa04650
T cell receptor signaling pathway	hsa04660
B cell receptor signaling pathway	hsa04662
Fc epsilon RI signaling pathway	hsa04664
Fc gamma R-mediated phagocytosis	hsa04666
TNF signaling pathway	hsa04668
Leukocyte transendothelial migration	hsa04670
Intestinal immune network for IgA production	hsa04672
Regulation of actin cytoskeleton	hsa04810
Insulin signaling pathway	hsa04910
Insulin secretion	hsa04911
GnRH signaling pathway	hsa04912
Ovarian steroidogenesis	hsa04913
Progesterone-mediated oocyte maturation	hsa04914
Estrogen signaling pathway	hsa04915
Prolactin signaling pathway	hsa04917
Thyroid hormone synthesis	hsa04918
Thyroid hormone signaling pathway	hsa04919
Adipocytokine signaling pathway	hsa04920
Oxytocin signaling pathway	hsa04921
Glucagon signaling pathway	hsa04922
Pathways in cancer	hsa05200
Transcriptional misregulation in cancer	hsa05202
Viral carcinogenesis	hsa05203
Proteoglycans in cancer	hsa05205
MicroRNAs in cancer	hsa05206
Colorectal cancer	hsa05210
Renal cell carcinoma	hsa05211
Pancreatic cancer	hsa05212
Endometrial cancer	hsa05213
Glioma	hsa05214
Prostate cancer	hsa05215
Thyroid cancer	hsa05216
Basal cell carcinoma	hsa05217
Melanoma	hsa05218
Bladder cancer	hsa05219
Chronic myeloid leukemia	hsa05220
Acute myeloid leukemia	hsa05221
Small cell lung cancer	hsa05222
Non-small cell lung cancer	hsa05223
Choline metabolism in cancer	hsa05231
