# Supplementary material for: Differentially Expressed Genes and Signature Pathways of Human Prostate Cancer
Source: PLoS One. 2015 Dec 18;10(12):e0145322. doi: 10.1371/journal.pone.0145322 (PMC4687717; doi:10.1371/journal.pone.0145322)
Supplement: S3 Table — A total of 11,115 genes and transcripts were differentially expressed according to DESeq2 analysis using Wald statistics. All statistical parameters plus the calculated log2 fold change are presented. (XLSX) [file pone.0145322.s006.xlsx]

## Sheet: Sheet1
Differentially expressed genes in human prostate cancer TCGA dataset
Transcript	Gene Symbol	Name	Entrez ID	baseMean	DESeq2 Log2 Fold Change	lfcSE	stat	pvalue	padj	Log2 Fold Change (Tumor/Non-malignant)
SERPINA5.5104	SERPINA5	Plasma serine protease inhibitor	5104	2458.88	-6.51467	0.295397	-22.0539	8.76e-108	1.68e-103	-6.83811
MFSD2A.84879	MFSD2A	Sodium-dependent lysophosphatidylcholine symporter 1	84879	1106.46	-5.92888	0.289323	-20.4922	2.53e-93	2.42e-89	-6.16191
ACSL6.23305	ACSL6	Long-chain-fatty-acid--CoA ligase 6	23305	263.068	-5.50943	0.275232	-20.0174	3.88e-89	2.48e-85	-5.52129
MCF2.4168	MCF2	Proto-oncogene DBL	4168	180.212	-5.49371	0.27694	-19.8372	1.42e-87	6.81e-84	-5.67019
EMX2.2018	EMX2	Homeobox protein EMX2	2018	517.93	-6.38318	0.332379	-19.2045	3.39e-82	1.3e-78	-6.74979
CLDN2.9075	CLDN2	Claudin-2	9075	1133.14	-7.19551	0.391606	-18.3744	2.11e-75	6.72e-72	-8.01838
NDRG4.65009	NDRG4	Protein NDRG4	65009	569.078	-3.80995	0.211345	-18.0272	1.19e-72	3.26e-69	-3.79012
KLHL14.57565	KLHL14	Kelch-like protein 14	57565	269.756	-4.24134	0.23635	-17.9452	5.23e-72	1.25e-68	-4.23098
HOXB8.3218	HOXB8	Homeobox protein Hox-B8	3218	210.475	-5.81494	0.324764	-17.9051	1.08e-71	2.29e-68	-6.13841
EMX2OS.196047			196047	655.134	-5.62311	0.314692	-17.8686	2.07e-71	3.96e-68	-5.81022
FAM83A.84985	FAM83A	Protein FAM83A	84985	74.5432	-5.76313	0.322681	-17.8601	2.41e-71	4.19e-68	-6.08263
AKR1B1.231	AKR1B1	Aldose reductase	231	4618.71	-3.80992	0.213385	-17.8547	2.66e-71	4.24e-68	-3.82601
SPINK2.6691	SPINK2	Serine protease inhibitor Kazal-type 2	6691	626.826	-6.96377	0.39097	-17.8115	5.75e-71	8.46e-68	-7.70967
SLCO4C1.353189	SLCO4C1	Solute carrier organic anion transporter family member 4C1	353189	58.2491	-5.33838	0.301352	-17.7148	3.23e-70	4.41e-67	-5.42647
FUT3.2525	FUT3	Galactoside 3(4)-L-fucosyltransferase	2525	130.916	-4.5184	0.267861	-16.8685	7.68e-64	9.79e-61	-4.62243
SEMG2.6407	SEMG2	Semenogelin-2	6407	180824	-8.32746	0.495313	-16.8125	1.98e-63	2.36e-60	-10.6385
RASL10B.91608	RASL10B	Ras-like protein family member 10B	91608	336.128	-3.58041	0.214773	-16.6707	2.14e-62	2.41e-59	-3.52786
SLC46A2.57864	SLC46A2	Thymic stromal cotransporter homolog	57864	47.6109	-4.17371	0.251791	-16.5761	1.04e-61	1.1e-58	-4.27932
PKD1L2.114780	PKD1L2	Polycystic kidney disease protein 1-like 2	114780	49.7952	-5.68448	0.348165	-16.327	6.35e-60	6.39e-57	-6.50496
CA2.760	CA2	Carbonic anhydrase 2	760	649.76	-4.55807	0.284173	-16.0398	6.74e-58	6.45e-55	-4.56623
PATE2.399967	PATE2	Prostate and testis expressed protein 2	399967	107.535	-5.33428	0.332928	-16.0223	8.92e-58	8.13e-55	-5.58761
AQP2.359	AQP2	Aquaporin-2	359	2922.93	-7.68588	0.481152	-15.9739	1.94e-57	1.69e-54	-9.50498
ANO1.55107	ANO1	Anoctamin-1	55107	3388.22	-2.91298	0.182713	-15.943	3.19e-57	2.65e-54	-2.82516
ATP13A4.84239	ATP13A4	Probable cation-transporting ATPase 13A4	84239	51.8821	-5.1632	0.32551	-15.8619	1.16e-56	9.28e-54	-5.46999
EPHA10.284656	EPHA10	Ephrin type-A receptor 10	284656	427.785	2.14123	0.135943	15.7509	6.77e-56	5.18e-53	2.00611
LOC84856.84856			84856	54.613	-4.31385	0.273986	-15.7448	7.46e-56	5.49e-53	-4.39381
SLC2A9.56606	SLC2A9	Solute carrier family 2, facilitated glucose transporter member 9	56606	237.537	-2.79976	0.177975	-15.7312	9.24e-56	6.55e-53	-2.79884
PATE4.399968	PATE4	Prostate and testis expressed protein 4	399968	1161.1	-8.0433	0.513141	-15.6746	2.26e-55	1.54e-52	-10.4818
ANXA13.312	ANXA13	Annexin A13	312	185.695	-5.6218	0.359364	-15.6438	3.66e-55	2.42e-52	-5.93906
WNT9B.7484	WNT9B	Protein Wnt-9b	7484	57.6427	-4.81609	0.309063	-15.5829	9.52e-55	6.07e-52	-5.02811
LPL.4023	LPL	Lipoprotein lipase	4023	1239.67	-4.07543	0.264379	-15.4151	1.3e-53	8e-51	-4.09162
CYSLTR2.57105	CYSLTR2	Cysteinyl leukotriene receptor 2	57105	73.7899	-3.83097	0.249063	-15.3815	2.18e-53	1.3e-50	-3.79064
HOXB6.3216	HOXB6	Homeobox protein Hox-B6	3216	273.69	-4.42969	0.290994	-15.2227	2.5e-52	1.45e-49	-4.59443
HPN.3249	HPN	Serine protease hepsin	3249	10793.5	2.40961	0.158919	15.1625	6.26e-52	3.52e-49	2.2216
SLC45A2.51151	SLC45A2	Membrane-associated transporter protein	51151	228.907	4.71357	0.311626	15.1257	1.1e-51	5.99e-49	5.09357
PAQR8.85315	PAQR8	Membrane progestin receptor beta	85315	947.868	-2.58761	0.171202	-15.1144	1.3e-51	6.91e-49	-2.56033
STAC2.342667	STAC2	SH3 and cysteine-rich domain-containing protein 2	342667	978.93	-4.35527	0.288509	-15.0958	1.73e-51	8.93e-49	-4.41813
CRTAC1.55118	CRTAC1	Cartilage acidic protein 1	55118	555.466	-4.09413	0.27191	-15.0569	3.11e-51	1.57e-48	-4.27655
FAM176A.84141	EVA1A	Protein eva-1 homolog A	84141	61.5539	-2.87867	0.193161	-14.9029	3.15e-50	1.55e-47	-2.90361
KCP.375616	KCP	Kielin/chordin-like protein	375616	75.9978	-3.63124	0.244358	-14.8603	5.96e-50	2.85e-47	-3.68254
NKX2-3.159296	NKX2-3	Homeobox protein Nkx-2.3	159296	68.6688	4.10174	0.276082	14.857	6.27e-50	2.93e-47	4.20435
SNAP25.6616	SNAP25	Synaptosomal-associated protein 25	6616	278.375	-3.18749	0.215895	-14.7641	2.5e-49	1.14e-46	-3.17961
MRO.83876	MRO	Protein maestro	83876	61.5021	-3.19846	0.217584	-14.6999	6.46e-49	2.87e-46	-3.13698
MGAM.8972	MGAM	Maltase-glucoamylase, intestinal [Includes: Maltase	8972	44.0994	-4.29543	0.293213	-14.6495	1.36e-48	5.9e-46	-4.96219
SLC16A12.387700	SLC16A12	Monocarboxylate transporter 12	387700	90.5698	-3.7661	0.257533	-14.6238	1.98e-48	8.42e-46	-3.77981
KCNJ16.3773	KCNJ16	Inward rectifier potassium channel 16	3773	246.353	-5.62921	0.386461	-14.5661	4.62e-48	1.92e-45	-6.09776
SLC13A2.9058	SLC13A2	Solute carrier family 13 member 2	9058	216.068	-6.15836	0.424482	-14.508	1.08e-47	4.39e-45	-6.82364
GSTM3.2947	GSTM3	Glutathione S-transferase Mu 3	2947	3432.53	-2.26341	0.156673	-14.4467	2.63e-47	1.05e-44	-2.352
LOC100128675.100128675			100128675	25.5312	3.10089	0.215302	14.4025	4.99e-47	1.95e-44	3.03197
ABCG2.9429	ABCG2	ATP-binding cassette sub-family G member 2	9429	1149.27	-2.77972	0.193085	-14.3963	5.46e-47	2.09e-44	-2.74229
PYCR1.5831	PYCR1	Pyrroline-5-carboxylate reductase 1, mitochondrial	5831	9938.32	1.46041	0.101568	14.3786	7.05e-47	2.64e-44	1.25341
KCNJ5.3762	KCNJ5	G protein-activated inward rectifier potassium channel 4	3762	261.063	-3.1107	0.217844	-14.2794	2.94e-46	1.08e-43	-3.08692
KIRREL3.84623	KIRREL3	Kin of IRRE-like protein 3	84623	26.5718	-3.54635	0.24902	-14.2412	5.08e-46	1.83e-43	-3.57266
C3orf36.80111	C3orf36	Uncharacterized protein C3orf36	80111	94.2315	-3.47089	0.246857	-14.0603	6.66e-45	2.36e-42	-3.41103
GCNT4.51301	GCNT4	Beta-1,3-galactosyl-O-glycosyl-glycoprotein beta-1,6-N-acetylglucosaminyltransferase 4	51301	74.1352	-2.63005	0.187967	-13.9921	1.74e-44	6.06e-42	-2.70642
ZIC2.7546	ZIC2	Zinc finger protein ZIC 2	7546	178.578	4.25653	0.304361	13.9851	1.92e-44	6.56e-42	3.42084
PIP.5304	PIP	Prolactin-inducible protein	5304	10559	-5.81835	0.419185	-13.8801	8.36e-44	2.8e-41	-6.71601
APOBEC3C.27350	APOBEC3C	DNA dC->dU-editing enzyme APOBEC-3C	27350	675.856	-2.24444	0.162239	-13.8342	1.59e-43	5.23e-41	-2.33419
KCNJ15.3772	KCNJ15	ATP-sensitive inward rectifier potassium channel 15	3772	219.479	-3.28018	0.237937	-13.7859	3.1e-43	1e-40	-3.38106
UNC5B.219699	UNC5B	Netrin receptor UNC5B	219699	2103.36	-2.3045	0.167431	-13.7639	4.2e-43	1.34e-40	-2.28144
CLU.1191	CLU	Clusterin	1191	38258.7	-2.54326	0.184857	-13.7579	4.56e-43	1.43e-40	-2.62531
LRFN1.57622	LRFN1	Leucine-rich repeat and fibronectin type III domain-containing protein 1	57622	389.301	1.53068	0.111654	13.7091	8.95e-43	2.76e-40	1.30627
PNMT.5409	PNMT	Phenylethanolamine N-methyltransferase	5409	191.448	-4.24478	0.310729	-13.6607	1.74e-42	5.29e-40	-4.59031
HOXC6.3223	HOXC6	Homeobox protein Hox-C6	3223	623.229	2.94166	0.215783	13.6325	2.57e-42	7.67e-40	2.26509
PLLP.51090	PLLP	Plasmolipin	51090	466.483	-2.17857	0.160232	-13.5964	4.21e-42	1.24e-39	-2.24778
ANXA9.8416	ANXA9	Annexin A9	8416	225.624	-2.81151	0.207336	-13.5602	6.9e-42	2e-39	-2.7335
SGEF.26084	ARHGEF26	Rho guanine nucleotide exchange factor 26	26084	4229.41	1.63	0.120444	13.5332	9.96e-42	2.83e-39	1.41569
LPCAT2.54947	LPCAT2	Lysophosphatidylcholine acyltransferase 2	54947	1038.81	-1.92632	0.14235	-13.5323	1.01e-41	2.83e-39	-1.88784
PRDM16.63976	PRDM16	PR domain zinc finger protein 16	63976	111.847	-2.71934	0.201008	-13.5285	1.06e-41	2.94e-39	-2.67695
PLA2G4A.5321	PLA2G4A	Cytosolic phospholipase A2	5321	763.511	-2.28516	0.168999	-13.5218	1.16e-41	3.18e-39	-2.22053
PTGES.9536	PTGES	Prostaglandin E synthase	9536	1979.37	-2.9987	0.222105	-13.5013	1.54e-41	4.14e-39	-2.98505
GPRC5B.51704	GPRC5B	G-protein coupled receptor family C group 5 member B	51704	1137.82	-1.94939	0.144475	-13.4929	1.72e-41	4.57e-39	-2.00571
QSOX2.169714	QSOX2	Sulfhydryl oxidase 2	169714	1151.28	0.877312	0.0651788	13.4601	2.69e-41	6.94e-39	0.706024
MAT2B.27430	MAT2B	Methionine adenosyltransferase 2 subunit beta	27430	2925.47	-0.697252	0.051798	-13.461	2.65e-41	6.94e-39	-0.878405
ULK3.25989	ULK3	Serine/threonine-protein kinase ULK3	25989	2738.12	1.03278	0.0767411	13.4579	2.77e-41	7.05e-39	0.807594
LOC100130872.100130872			100130872	2376.33	2.9324	0.218252	13.4358	3.73e-41	9.39e-39	2.68983
GNAO1.2775	GNAO1	Guanine nucleotide-binding protein G(o) subunit alpha	2775	816.114	-2.52009	0.187583	-13.4346	3.79e-41	9.42e-39	-2.56226
LIPG.9388	LIPG	Endothelial lipase	9388	339.521	-3.13187	0.233455	-13.4153	4.92e-41	1.21e-38	-3.029
QPRT.23475	QPRT	Nicotinate-nucleotide pyrophosphorylase [carboxylating]	23475	349.801	-2.50722	0.187022	-13.406	5.58e-41	1.35e-38	-2.60176
AMACR.23600	AMACR	Alpha-methylacyl-CoA racemase	23600	23981.8	2.99484	0.22369	13.3884	7.07e-41	1.69e-38	2.92445
PON3.5446	PON3	Serum paraoxonase/lactonase 3	5446	36.6062	-3.91933	0.29367	-13.346	1.25e-40	2.95e-38	-4.02304
AOX1.316	AOX1	Aldehyde oxidase	316	1857.12	-2.49745	0.187375	-13.3286	1.58e-40	3.68e-38	-2.56632
ZIC5.85416	ZIC5	Zinc finger protein ZIC 5	85416	75.6511	4.61574	0.348154	13.2577	4.07e-40	9.28e-38	3.43264
ABHD6.57406	ABHD6	Monoacylglycerol lipase ABHD6	57406	501.128	-1.36782	0.103172	-13.2577	4.07e-40	9.28e-38	-1.40489
SH3GLB1.51100	SH3GLB1	Endophilin-B1	51100	4286.14	-0.571124	0.0431138	-13.2469	4.7e-40	1.06e-37	-0.741182
SIM2.6493	SIM2	Single-minded homolog 2	6493	3604.2	2.28873	0.173823	13.167	1.36e-39	3.01e-37	2.11773
SLC19A1.6573	SLC19A1	Folate transporter 1	6573	1968.81	1.50314	0.114165	13.1664	1.37e-39	3.01e-37	1.29875
PADI3.51702	PADI3	Protein-arginine deiminase type-3	51702	84.0321	-4.96856	0.378307	-13.1337	2.11e-39	4.59e-37	-5.53803
CGREF1.10669	CGREF1	Cell growth regulator with EF hand domain protein 1	10669	1450.63	1.94912	0.148499	13.1255	2.35e-39	5.06e-37	1.68173
SNHG3.8420			8420	222.741	2.25453	0.172158	13.0957	3.48e-39	7.4e-37	2.01211
HIST3H2A.92815	HIST3H2A	Histone H2A type 3	92815	462.724	1.8374	0.14059	13.0692	4.94e-39	1.04e-36	1.64649
WWC3.55841	WWC3	Protein WWC3	55841	2862.72	-1.43325	0.109741	-13.0603	5.55e-39	1.15e-36	-1.40081
GSTP1.2950	GSTP1	Glutathione S-transferase P	2950	6749.12	-2.1719	0.166495	-13.0448	6.8e-39	1.4e-36	-2.30595
LMX1B.4010	LMX1B	LIM homeobox transcription factor 1-beta	4010	108.831	3.07408	0.235844	13.0344	7.8e-39	1.59e-36	3.02076
PIK3C2G.5288	PIK3C2G	Phosphatidylinositol 4-phosphate 3-kinase C2 domain-containing subunit gamma	5288	108.973	-4.38614	0.336912	-13.0186	9.59e-39	1.93e-36	-4.70696
ZNF185.7739	ZNF185	Zinc finger protein 185	7739	2914.58	-2.06148	0.158482	-13.0077	1.11e-38	2.2e-36	-2.05434
ST6GALNAC4.27090	ST6GALNAC4	Alpha-N-acetyl-neuraminyl-2,3-beta-galactosyl-1,3-N-acetyl-galactosaminide alpha-2,6-sialyltransferase	27090	481.602	-1.90309	0.146832	-12.961	2.03e-38	4.01e-36	-1.94973
SLPI.6590	SLPI	Antileukoproteinase	6590	5084.29	-3.76642	0.291143	-12.9367	2.79e-38	5.45e-36	-3.85461
ONECUT2.9480	ONECUT2	One cut domain family member 2	9480	345.918	3.03432	0.234746	12.926	3.21e-38	6.21e-36	2.44943
MED21.9412	MED21	Mediator of RNA polymerase II transcription subunit 21	9412	1135.25	-0.717799	0.0556811	-12.8912	5.04e-38	9.65e-36	-0.897769
GLIS3.169792	GLIS3	Zinc finger protein GLIS3	169792	526.451	-2.20801	0.171375	-12.884	5.54e-38	1.05e-35	-2.15767
C15orf41.84529	C15orf41	Uncharacterized protein C15orf41	84529	319.12	-1.41849	0.110239	-12.8675	6.86e-38	1.29e-35	-1.63234
CCDC108.255101	CCDC108	Coiled-coil domain-containing protein 108	255101	143.328	2.43969	0.189688	12.8616	7.4e-38	1.38e-35	2.15931
KCNJ13.3769	KCNJ13	Inward rectifier potassium channel 13	3769	14.289	-3.38107	0.26306	-12.8529	8.29e-38	1.52e-35	-3.45723
YPEL1.29799	YPEL1	Protein yippee-like 1	29799	798.689	1.12694	0.0877018	12.8497	8.64e-38	1.57e-35	0.922142
TRPM4.54795	TRPM4	Transient receptor potential cation channel subfamily M member 4	54795	24316.6	1.81807	0.141637	12.8361	1.03e-37	1.86e-35	1.55891
NYNRIN.57523	NYNRIN	Protein NYNRIN	57523	1157.01	-2.04566	0.159442	-12.8301	1.11e-37	1.99e-35	-2.14442
PDK4.5166	PDK4	[Pyruvate dehydrogenase	5166	9516.58	-3.0184	0.235574	-12.813	1.39e-37	2.46e-35	-2.93337
CCRL1.51554	ACKR4	Atypical chemokine receptor 4	51554	27.8808	-2.26275	0.177655	-12.7368	3.69e-37	6.48e-35	-2.26893
RAB11FIP2.22841	RAB11FIP2	Rab11 family-interacting protein 2	22841	1496.75	-1.31535	0.103399	-12.7211	4.51e-37	7.85e-35	-1.333
PLEKHA2.59339	PLEKHA2	Pleckstrin homology domain-containing family A member 2	59339	1354.06	-1.36113	0.107057	-12.714	4.94e-37	8.52e-35	-1.48168
SLC31A2.1318	SLC31A2	Probable low affinity copper uptake protein 2	1318	733.856	-2.06809	0.16323	-12.6698	8.69e-37	1.48e-34	-1.97243
DUOX2.50506	DUOX2	Dual oxidase 2	50506	371.917	-3.231	0.255165	-12.6624	9.56e-37	1.62e-34	-3.39359
HS3ST5.222537	HS3ST5	Heparan sulfate glucosamine 3-O-sulfotransferase 5	222537	29.7534	-4.75957	0.376918	-12.6276	1.49e-36	2.5e-34	-5.21899
MICALL1.85377	MICALL1	MICAL-like protein 1	85377	1918.91	-0.95213	0.0754567	-12.6182	1.68e-36	2.79e-34	-1.08673
ARL4D.379	ARL4D	ADP-ribosylation factor-like protein 4D	379	466.831	-1.98101	0.157062	-12.613	1.79e-36	2.95e-34	-2.26878
EFNB1.1947	EFNB1	Ephrin-B1	1947	1275.27	-1.31585	0.104679	-12.5704	3.07e-36	5.03e-34	-1.48559
GNL3.26354	GNL3	Guanine nucleotide-binding protein-like 3	26354	6185.2	0.871674	0.0694727	12.547	4.13e-36	6.69e-34	0.638601
SLC26A6.65010	SLC26A6	Solute carrier family 26 member 6	65010	1054.14	1.37917	0.109985	12.5397	4.53e-36	7.28e-34	1.1672
C1orf186.440712	C1orf186	Uncharacterized protein C1orf186	440712	58.6095	-2.81065	0.224205	-12.536	4.74e-36	7.56e-34	-2.80784
EIF4EBP2.1979	EIF4EBP2	Eukaryotic translation initiation factor 4E-binding protein 2	1979	6424.87	-0.689453	0.0550224	-12.5304	5.09e-36	8.05e-34	-0.817706
DUSP2.1844	DUSP2	Dual specificity protein phosphatase 2	1844	1204.22	-2.64429	0.211142	-12.5238	5.54e-36	8.68e-34	-2.82012
SDCCAG3.10807	SDCCAG3	Serologically defined colon cancer antigen 3	10807	1545.85	0.838407	0.0671252	12.4902	8.44e-36	1.31e-33	0.60861
SLMAP.7871	SLMAP	Sarcolemmal membrane-associated protein	7871	4934.87	-1.21175	0.0970825	-12.4817	9.4e-36	1.45e-33	-1.36806
DND1.373863	DND1	Dead end protein homolog 1	373863	228.104	0.792737	0.0637011	12.4446	1.5e-35	2.29e-33	0.609128
CAMKK2.10645	CAMKK2	Calcium/calmodulin-dependent protein kinase kinase 2	10645	15969.6	1.62126	0.130483	12.4251	1.91e-35	2.9e-33	1.39316
GATA3.2625	GATA3	Trans-acting T-cell-specific transcription factor GATA-3	2625	812.96	-2.42986	0.195608	-12.4221	1.98e-35	2.99e-33	-2.4978
HOXB2.3212	HOXB2	Homeobox protein Hox-B2	3212	286.273	-1.98691	0.160025	-12.4162	2.13e-35	3.19e-33	-2.03026
LRRC56.115399	LRRC56	Leucine-rich repeat-containing protein 56	115399	441.649	1.29155	0.104033	12.4148	2.17e-35	3.22e-33	1.08574
FCRLB.127943	FCRLB	Fc receptor-like B	127943	32.6004	-1.97432	0.159216	-12.4002	2.61e-35	3.83e-33	-1.97038
PCSK6.5046	PCSK6	Proprotein convertase subtilisin/kexin type 6	5046	1349.87	1.7221	0.139411	12.3526	4.71e-35	6.88e-33	1.61873
FGFRL1.53834	FGFRL1	Fibroblast growth factor receptor-like 1	53834	3737.09	1.58671	0.128494	12.3485	4.96e-35	7.19e-33	1.36802
TGFBR3.7049	TGFBR3	Transforming growth factor beta receptor type 3	7049	2279.1	-1.69965	0.137693	-12.3437	5.27e-35	7.58e-33	-1.74886
SP6.80320	SP7	Transcription factor Sp7	80320	365.383	-2.14758	0.174467	-12.3094	8.06e-35	1.15e-32	-2.12652
HOXB9.3219	HOXB9	Homeobox protein Hox-B9	3219	203.903	-3.53918	0.288432	-12.2704	1.31e-34	1.85e-32	-3.5702
PCDH7.5099	PCDH7	Protocadherin-7	5099	1519.05	-2.00767	0.163676	-12.2661	1.38e-34	1.94e-32	-2.07093
PAQR7.164091	PAQR7	Membrane progestin receptor alpha	164091	1034.42	-1.58594	0.129757	-12.2224	2.36e-34	3.3e-32	-1.61719
TMLHE.55217	TMLHE	Trimethyllysine dioxygenase, mitochondrial	55217	155.8	-1.85942	0.152183	-12.2183	2.48e-34	3.44e-32	-2.03258
G0S2.50486	G0S2	G0/G1 switch protein 2	50486	408.495	-2.24381	0.183672	-12.2164	2.54e-34	3.5e-32	-2.30768
NETO2.81831	NETO2	Neuropilin and tolloid-like protein 2	81831	419.146	1.9952	0.163332	12.2156	2.57e-34	3.51e-32	1.90173
PDE7B.27115	PDE7B	cAMP-specific 3',5'-cyclic phosphodiesterase 7B	27115	359.001	-1.76356	0.144389	-12.2139	2.62e-34	3.53e-32	-1.82149
OPCML.4978	OPCML	Opioid-binding protein/cell adhesion molecule	4978	17.1635	-3.09932	0.25374	-12.2145	2.6e-34	3.53e-32	-3.10091
EZH2.2146	EZH2	Histone-lysine N-methyltransferase EZH2	2146	265.431	1.56617	0.128407	12.197	3.23e-34	4.32e-32	1.33584
PTGS2.5743	PTGS2	Prostaglandin G/H synthase 2	5743	5187.67	-3.02908	0.248425	-12.1931	3.38e-34	4.49e-32	-2.97319
MARCKSL1.65108	MARCKSL1	MARCKS-related protein	65108	20709.3	1.42053	0.116642	12.1785	4.05e-34	5.34e-32	1.24498
CASKIN1.57524	CASKIN1	Caskin-1	57524	140.021	1.76864	0.145311	12.1714	4.41e-34	5.78e-32	1.62895
SLIT1.6585	SLIT1	Slit homolog 1 protein	6585	748.198	3.01973	0.248751	12.1396	6.52e-34	8.48e-32	3.11872
MATK.4145	MATK	Megakaryocyte-associated tyrosine-protein kinase	4145	462.599	2.76028	0.227496	12.1333	7.03e-34	9.09e-32	2.51437
SBK1.388228	SBK1	Serine/threonine-protein kinase SBK1	388228	1105.58	1.38639	0.114299	12.1295	7.37e-34	9.46e-32	1.23054
NKAPL.222698	NKAPL	NKAP-like protein	222698	34.6921	-1.86726	0.154525	-12.0839	1.28e-33	1.64e-31	-1.98715
DUSP19.142679	DUSP19	Dual specificity protein phosphatase 19	142679	184.539	-1.16049	0.0960691	-12.0797	1.35e-33	1.71e-31	-1.30619
MATN4.8785	MATN4	Matrilin-4	8785	16.196	-3.31848	0.275365	-12.0512	1.91e-33	2.41e-31	-3.267
GNAZ.2781	GNAZ	Guanine nucleotide-binding protein G(z) subunit alpha	2781	731.712	-1.8285	0.152067	-12.0243	2.65e-33	3.31e-31	-1.94431
APOBEC3G.60489	APOBEC3G	DNA dC->dU-editing enzyme APOBEC-3G	60489	554.543	-2.00075	0.166527	-12.0146	2.98e-33	3.7e-31	-2.05042
FOXD1.2297	FOXD1	Forkhead box protein D1	2297	183.331	3.3278	0.27704	12.012	3.07e-33	3.79e-31	2.6035
UCN.7349	UCN	Urocortin	7349	31.0332	2.60601	0.217127	12.0022	3.46e-33	4.24e-31	2.32138
TRIM9.114088	TRIM9	E3 ubiquitin-protein ligase TRIM9	114088	47.2543	-2.29305	0.191424	-11.9789	4.59e-33	5.59e-31	-2.37196
SPINK13.153218	SPINK13	Serine protease inhibitor Kazal-type 13	153218	33.0669	-5.34913	0.447212	-11.9611	5.68e-33	6.88e-31	-6.88616
SCARA3.51435	SCARA3	Scavenger receptor class A member 3	51435	2323.52	-1.77206	0.148315	-11.948	6.65e-33	8e-31	-1.88288
GSTM2.2946	GSTM2	Glutathione S-transferase Mu 2	2946	2077.28	-2.30578	0.193339	-11.9261	8.65e-33	1.03e-30	-2.44898
FLJ45983.399717			399717	37.847	-3.31528	0.277971	-11.9267	8.59e-33	1.03e-30	-3.42281
C2orf72.257407	C2orf72	Uncharacterized protein C2orf72	257407	3171.98	2.33801	0.196087	11.9233	8.95e-33	1.06e-30	2.06385
CST2.1470	CST2	Cystatin-SA	1470	304.296	3.69437	0.309953	11.9191	9.41e-33	1.1e-30	2.93532
PLP2.5355	PLP2	Proteolipid protein 2	5355	2131.61	-1.23055	0.103239	-11.9195	9.37e-33	1.1e-30	-1.44583
PARVA.55742	PARVA	Alpha-parvin	55742	5012.56	-0.828611	0.0695858	-11.9078	1.08e-32	1.25e-30	-0.993699
HRASLS5.117245	HRASLS5	Ca(2+)-independent N-acyltransferase	117245	65.8233	-2.30934	0.193997	-11.904	1.13e-32	1.3e-30	-2.41801
CAV2.858	CAV2	Caveolin-2	858	1318.45	-1.48603	0.124864	-11.9013	1.17e-32	1.34e-30	-1.70336
FAM167A.83648	FAM167A	Protein FAM167A	83648	346.889	-2.87285	0.241405	-11.9005	1.18e-32	1.34e-30	-2.89201
MSL3L2.151507			151507	697.324	1.24908	0.10499	11.8971	1.23e-32	1.39e-30	1.03847
PRR7.80758	PRR7	Proline-rich protein 7	80758	137.151	1.94113	0.163272	11.8889	1.35e-32	1.52e-30	1.68964
MFN2.9927	MFN2	Mitofusin-2	9927	6438.98	-0.633041	0.0532836	-11.8806	1.49e-32	1.67e-30	-0.769259
SMPDL3B.27293	SMPDL3B	Acid sphingomyelinase-like phosphodiesterase 3b	27293	1266.86	1.72806	0.145528	11.8744	1.61e-32	1.79e-30	1.50994
CAMK2G.818	CAMK2G	Calcium/calmodulin-dependent protein kinase type II subunit gamma	818	2739.34	-0.97536	0.0822105	-11.8642	1.82e-32	2.01e-30	-1.14775
PIP5K1B.8395	PIP5K1B	Phosphatidylinositol 4-phosphate 5-kinase type-1 beta	8395	182.017	-2.02115	0.170376	-11.8629	1.85e-32	2.03e-30	-2.11263
PCP4L1.654790	PCP4L1	Purkinje cell protein 4-like protein 1	654790	226.16	-2.38888	0.201496	-11.8557	2.01e-32	2.2e-30	-2.62367
C2orf88.84281	C2orf88	Small membrane A-kinase anchor protein	84281	371.904	-2.27071	0.191544	-11.8548	2.03e-32	2.21e-30	-2.53067
DUOX1.53905	DUOX1	Dual oxidase 1	53905	978.383	-2.47519	0.208866	-11.8506	2.14e-32	2.31e-30	-2.56226
ZNF154.7710	ZNF154	Zinc finger protein 154	7710	106.384	-1.75091	0.1483	-11.8065	3.61e-32	3.88e-30	-1.8402
KITLG.4254	KITLG	Kit ligand	4254	1381.65	-1.39404	0.118265	-11.7875	4.53e-32	4.84e-30	-1.55907
AFAP1L2.84632	AFAP1L2	Actin filament-associated protein 1-like 2	84632	1199.14	-1.75214	0.148682	-11.7845	4.69e-32	4.99e-30	-1.80856
TRH.7200	TRH	Pro-thyrotropin-releasing hormone	7200	4.96827	-3.86661	0.328503	-11.7704	5.55e-32	5.86e-30	-4.38645
FRMD3.257019	FRMD3	FERM domain-containing protein 3	257019	93.5291	-2.59705	0.221435	-11.7283	9.13e-32	9.6e-30	-2.54737
CDK18.5129	CDK18	Cyclin-dependent kinase 18	5129	706.111	-1.89266	0.161394	-11.7269	9.28e-32	9.7e-30	-1.85989
PAX2.5076	PAX2	Paired box protein Pax-2	5076	101.986	-3.7216	0.317485	-11.7221	9.82e-32	1.02e-29	-3.8988
FEM1B.10116	FEM1B	Protein fem-1 homolog B	10116	3628.34	-0.666324	0.056914	-11.7076	1.17e-31	1.21e-29	-0.808672
C11orf45.219833	C11orf45	Putative uncharacterized protein C11orf45	219833	107.645	-1.94695	0.166374	-11.7022	1.24e-31	1.28e-29	-1.97962
FLJ10357.55701	ARHGEF40	Rho guanine nucleotide exchange factor 40	55701	1632.28	-1.52348	0.130272	-11.6946	1.36e-31	1.39e-29	-1.54307
SEMA6D.80031	SEMA6D	Semaphorin-6D	80031	265.585	-1.90388	0.162819	-11.6933	1.38e-31	1.4e-29	-2.03931
DBNDD1.79007	DBNDD1	Dysbindin domain-containing protein 1	79007	1646.34	1.4576	0.124736	11.6854	1.51e-31	1.53e-29	1.28263
FLJ42875.440556			440556	23.0598	-2.97688	0.254756	-11.6852	1.52e-31	1.53e-29	-3.03655
PGRMC1.10857	PGRMC1	Membrane-associated progesterone receptor component 1	10857	7134.77	-0.875123	0.0749535	-11.6755	1.7e-31	1.7e-29	-1.0393
NDRG2.57447	NDRG2	Protein NDRG2	57447	6208.37	-1.38584	0.118702	-11.675	1.71e-31	1.7e-29	-1.49256
PALM3.342979	PALM3	Paralemmin-3	342979	224.502	-2.88459	0.247079	-11.6748	1.72e-31	1.7e-29	-2.93122
SEC23A.10484	SEC23A	Protein transport protein Sec23A	10484	2227.52	-1.16261	0.0997133	-11.6596	2.05e-31	2.02e-29	-1.32244
PRICKLE2.166336	PRICKLE2	Prickle-like protein 2	166336	1062.03	-1.5585	0.133783	-11.6494	2.31e-31	2.27e-29	-1.69673
FBP2.8789	FBP2	Fructose-1,6-bisphosphatase isozyme 2	8789	15.6298	-4.46697	0.383494	-11.6481	2.35e-31	2.29e-29	-5.88796
SYT8.90019	SYT8	Synaptotagmin-8	90019	47.8779	-3.30387	0.283667	-11.647	2.38e-31	2.31e-29	-3.52099
NLRP12.91662	NLRP12	NACHT, LRR and PYD domains-containing protein 12	91662	97.3995	2.70596	0.232438	11.6416	2.53e-31	2.45e-29	2.53823
GOLM1.51280	GOLM1	Golgi membrane protein 1	51280	63268.2	1.80983	0.155552	11.6349	2.74e-31	2.63e-29	1.69059
PJA1.64219	PJA1	E3 ubiquitin-protein ligase Praja-1	64219	1609.27	-1.00277	0.0862312	-11.6289	2.94e-31	2.81e-29	-1.07311
CXCR2.3579	CXCR2	C-X-C chemokine receptor type 2	3579	57.4146	-2.72544	0.234514	-11.6217	3.2e-31	3.04e-29	-2.88939
RCBTB2.1102	RCBTB2	RCC1 and BTB domain-containing protein 2	1102	972.357	-0.941809	0.0810678	-11.6175	3.36e-31	3.18e-29	-1.09561
NUP210.23225	NUP210	Nuclear pore membrane glycoprotein 210	23225	3506.21	1.22121	0.105152	11.6137	3.51e-31	3.31e-29	1.06831
EPHA2.1969	EPHA2	Ephrin type-A receptor 2	1969	1016.87	-2.17101	0.187009	-11.6091	3.71e-31	3.47e-29	-2.43572
CDC42EP4.23580	CDC42EP4	Cdc42 effector protein 4	23580	3905.44	-0.910276	0.0785405	-11.5899	4.64e-31	4.33e-29	-1.08237
COL2A1.1280	COL2A1	Collagen alpha-1(II) chain	1280	2845.35	4.52935	0.391614	11.5659	6.14e-31	5.7e-29	4.0004
DNAH5.1767	DNAH5	Dynein heavy chain 5, axonemal	1767	1764.46	2.23815	0.193636	11.5586	6.68e-31	6.17e-29	2.07226
CCDC78.124093	CCDC78	Coiled-coil domain-containing protein 78	124093	164.729	2.73705	0.23685	11.5561	6.88e-31	6.33e-29	2.63352
TRIM36.55521	TRIM36	E3 ubiquitin-protein ligase TRIM36	55521	2375.29	1.54611	0.133869	11.5495	7.43e-31	6.8e-29	1.33353
RBBP8.5932	RBBP8	DNA endonuclease RBBP8	5932	838.941	-0.88506	0.0767044	-11.5386	8.43e-31	7.68e-29	-1.01667
TRPM3.80036	TRPM3	Transient receptor potential cation channel subfamily M member 3	80036	18.8415	-2.90617	0.252036	-11.5308	9.23e-31	8.37e-29	-2.98798
L3MBTL4.91133	L3MBTL4	Lethal	91133	99.5475	-1.79525	0.155745	-11.5268	9.66e-31	8.72e-29	-2.00704
CFL2.1073	CFL2	Cofilin-2	1073	3361.79	-1.44119	0.125036	-11.5261	9.74e-31	8.75e-29	-1.65927
FRMD6.122786	FRMD6	FERM domain-containing protein 6	122786	2291.7	-1.52001	0.132096	-11.5068	1.22e-30	1.09e-28	-1.69736
C20orf194.25943	C20orf194	Uncharacterized protein C20orf194	25943	1154.38	-1.2276	0.10672	-11.503	1.27e-30	1.13e-28	-1.3843
MMP26.56547	MMP26	Matrix metalloproteinase-26	56547	66.3344	3.38711	0.294964	11.4831	1.6e-30	1.41e-28	3.34243
POU2F3.25833	POU2F3	POU domain, class 2, transcription factor 3	25833	106.264	-1.72902	0.150563	-11.4836	1.59e-30	1.41e-28	-1.73813
PDIA2.64714	PDIA2	Protein disulfide-isomerase A2	64714	82.8095	3.5486	0.309247	11.475	1.76e-30	1.55e-28	3.69407
ACSM1.116285	ACSM1	Acyl-coenzyme A synthetase ACSM1, mitochondrial	116285	3897.94	2.85899	0.249242	11.4707	1.85e-30	1.62e-28	2.72616
RAB3D.9545	RAB3D	Ras-related protein Rab-3D	9545	9176.45	0.980239	0.0855051	11.4641	2e-30	1.74e-28	0.764492
HOXB5.3215	HOXB5	Homeobox protein Hox-B5	3215	70.3275	-3.62642	0.316789	-11.4474	2.42e-30	2.1e-28	-3.81147
MEX3D.399664	MEX3D	RNA-binding protein MEX3D	399664	1351.05	0.852523	0.0744958	11.4439	2.52e-30	2.17e-28	0.685804
FOXQ1.94234	FOXQ1	Forkhead box protein Q1	94234	393.415	-2.16961	0.189762	-11.4333	2.85e-30	2.44e-28	-2.42954
GATM.2628	GATM	Glycine amidinotransferase, mitochondrial	2628	535.098	-1.52848	0.133739	-11.4288	3e-30	2.56e-28	-1.72025
ASPHD1.253982	ASPHD1	Aspartate beta-hydroxylase domain-containing protein 1	253982	253.836	1.68047	0.147174	11.4182	3.39e-30	2.88e-28	1.46467
TMEM132A.54972	TMEM132A	Transmembrane protein 132A	54972	2386.72	1.64317	0.14409	11.4037	4.01e-30	3.39e-28	1.51467
ANKMY2.57037	ANKMY2	Ankyrin repeat and MYND domain-containing protein 2	57037	937.541	-0.706944	0.0620154	-11.3995	4.21e-30	3.54e-28	-0.841101
CAV1.857	CAV1	Caveolin-1	857	4923.9	-1.73298	0.152116	-11.3924	4.56e-30	3.83e-28	-1.94268
ABCA4.24	ABCA4	Retinal-specific ATP-binding cassette transporter	24	25.0949	-2.77539	0.243804	-11.3837	5.04e-30	4.21e-28	-2.68484
VAV2.7410	VAV2	Guanine nucleotide exchange factor VAV2	7410	2620.87	0.786005	0.0691384	11.3686	6e-30	4.99e-28	0.608448
C10orf99.387695	C10orf99	Secreted protein C10orf99	387695	13.111	-4.05916	0.357554	-11.3526	7.2e-30	5.96e-28	-4.54665
SLC25A22.79751	SLC25A22	Mitochondrial glutamate carrier 1	79751	2158.28	1.05872	0.0932651	11.3518	7.27e-30	5.99e-28	0.855462
RHOBTB2.23221	RHOBTB2	Rho-related BTB domain-containing protein 2	23221	1424.93	-1.28112	0.112983	-11.339	8.41e-30	6.85e-28	-1.26542
ARC.23237	ARC	Activity-regulated cytoskeleton-associated protein	23237	162.861	-2.85168	0.251485	-11.3394	8.38e-30	6.85e-28	-2.78051
CA14.23632	CA14	Carbonic anhydrase 14	23632	174.877	-2.76301	0.243663	-11.3395	8.36e-30	6.85e-28	-2.9257
ATP1A4.480	ATP1A4	Sodium/potassium-transporting ATPase subunit alpha-4	480	10.3449	-3.04802	0.269351	-11.3162	1.09e-29	8.84e-28	-3.21731
ANGPT1.284	ANGPT1	Angiopoietin-1	284	964.293	-2.00961	0.177747	-11.306	1.23e-29	9.89e-28	-2.20858
CLCNKB.1188	CLCNKB	Chloride channel protein ClC-Kb	1188	26.4422	-2.41466	0.213731	-11.2977	1.35e-29	1.08e-27	-2.58955
HMGN4.10473	HMGN4	High mobility group nucleosome-binding domain-containing protein 4	10473	2977.61	-0.575358	0.0509492	-11.2928	1.42e-29	1.14e-27	-0.774914
LAPTM4A.9741	LAPTM4A	Lysosomal-associated transmembrane protein 4A	9741	17208	-0.98091	0.0868755	-11.291	1.45e-29	1.16e-27	-1.03393
TES.26136	TES	Testin	26136	4087.74	-1.14199	0.10115	-11.2901	1.47e-29	1.16e-27	-1.25124
PPARGC1A.10891	PPARGC1A	Peroxisome proliferator-activated receptor gamma coactivator 1-alpha	10891	316.184	-1.9073	0.168928	-11.2907	1.46e-29	1.16e-27	-2.11993
ANO6.196527	ANO6	Anoctamin-6	196527	3155.01	-1.39883	0.123962	-11.2843	1.57e-29	1.24e-27	-1.51214
GMDS.2762	GMDS	GDP-mannose 4,6 dehydratase	2762	2223.68	1.49323	0.132378	11.2801	1.65e-29	1.29e-27	1.25168
ITSN1.6453	ITSN1	Intersectin-1	6453	1692.03	-0.920671	0.0816477	-11.2761	1.72e-29	1.34e-27	-1.07744
C1orf190.541468	LURAP1	Leucine rich adaptor protein 1	541468	121.922	-1.63841	0.145314	-11.2749	1.74e-29	1.36e-27	-1.84247
PLCD1.5333	PLCD1	1-phosphatidylinositol 4,5-bisphosphate phosphodiesterase delta-1	5333	939.107	-0.740854	0.0657335	-11.2706	1.83e-29	1.42e-27	-0.909418
KLHL4.56062	KLHL4	Kelch-like protein 4	56062	26.5647	-2.19448	0.194793	-11.2657	1.94e-29	1.5e-27	-2.31763
HOXB7.3217	HOXB7	Homeobox protein Hox-B7	3217	176.54	-2.49474	0.221527	-11.2616	2.03e-29	1.56e-27	-2.49438
C6orf105.84830	ADTRP	Androgen-dependent TFPI-regulating protein	84830	235.091	-3.22739	0.286851	-11.2511	2.29e-29	1.75e-27	-3.35036
WFDC2.10406	WFDC2	WAP four-disulfide core domain protein 2	10406	3201.36	-2.45486	0.218203	-11.2503	2.31e-29	1.76e-27	-2.55106
ALS2CR4.65062	TMEM237	Transmembrane protein 237	65062	1183.51	-0.818603	0.0727844	-11.247	2.4e-29	1.82e-27	-1.03231
LASS1.10715	CERS1	Ceramide synthase 1	10715	185.076	2.37722	0.211405	11.2449	2.45e-29	1.86e-27	2.13473
RHBDL3.162494	RHBDL3	Rhomboid-related protein 3	162494	100.626	-1.87064	0.166407	-11.2413	2.56e-29	1.92e-27	-2.0451
SLCO3A1.28232	SLCO3A1	Solute carrier organic anion transporter family member 3A1	28232	507.3	-1.45963	0.129877	-11.2386	2.64e-29	1.98e-27	-1.57729
TOR1AIP1.26092	TOR1AIP1	Torsin-1A-interacting protein 1	26092	4204.97	-0.729266	0.0649267	-11.2321	2.84e-29	2.11e-27	-0.883935
CLCA2.9635	CLCA2	Calcium-activated chloride channel regulator 2	9635	220.346	-3.37294	0.300289	-11.2323	2.83e-29	2.11e-27	-3.85242
KRT24.192666	KRT24	Keratin, type I cytoskeletal 24	192666	18.6715	-4.81471	0.428884	-11.2261	3.03e-29	2.25e-27	-5.69026
GSTM4.2948	GSTM4	Glutathione S-transferase Mu 4	2948	1077.32	-1.31915	0.117584	-11.2187	3.3e-29	2.44e-27	-1.48834
GRAMD1B.57476	GRAMD1B	GRAM domain-containing protein 1B	57476	43.5417	-2.38945	0.213008	-11.2176	3.34e-29	2.46e-27	-2.28474
LY6D.8581	LY6D	Lymphocyte antigen 6D	8581	133.853	-3.71885	0.331929	-11.2038	3.91e-29	2.86e-27	-4.19445
VAMP3.9341	VAMP3	Vesicle-associated membrane protein 3	9341	4143.84	-0.45681	0.0407888	-11.1994	4.1e-29	3e-27	-0.650044
SNHG4.724102			724102	45.1729	2.06208	0.18419	11.1954	4.3e-29	3.1e-27	1.95044
CCDC40.55036	CCDC40	Coiled-coil domain-containing protein 40	55036	388.11	1.15513	0.103175	11.1958	4.28e-29	3.1e-27	0.962728
MGAT4C.25834	MGAT4C	Alpha-1,3-mannosyl-glycoprotein 4-beta-N-acetylglucosaminyltransferase C	25834	4.94573	-2.49428	0.222784	-11.196	4.27e-29	3.1e-27	-2.67717
PLBD1.79887	PLBD1	Phospholipase B-like 1	79887	429.232	-1.53625	0.137298	-11.1892	4.6e-29	3.31e-27	-1.64257
SEC16A.9919	SEC16A	Protein transport protein Sec16A	9919	14660	0.814268	0.0727833	11.1876	4.69e-29	3.36e-27	0.66323
PAX8.7849	PAX8	Paired box protein Pax-8	7849	339.343	-3.14368	0.28107	-11.1847	4.84e-29	3.46e-27	-3.11739
C11orf93.120376	COLCA2	Colorectal cancer-associated protein 2	120376	134.2	-1.27555	0.114052	-11.1839	4.89e-29	3.48e-27	-1.38465
SLC25A12.8604	SLC25A12	Calcium-binding mitochondrial carrier protein Aralar1	8604	1298.63	-0.766628	0.0685605	-11.1818	5.01e-29	3.55e-27	-0.960922
OVCH2.341277			341277	10.3137	-3.43742	0.307456	-11.1802	5.1e-29	3.6e-27	-3.57576
TMEM184A.202915	TMEM184A	Transmembrane protein 184A	202915	3001.61	1.28706	0.115126	11.1796	5.13e-29	3.61e-27	1.11082
FBXO30.84085	FBXO30	F-box only protein 30	84085	841.901	-0.959151	0.0858043	-11.1784	5.2e-29	3.65e-27	-1.10212
DCHS2.54798	DCHS2	Protocadherin-23	54798	88.2035	-2.31739	0.207393	-11.1739	5.47e-29	3.82e-27	-2.31956
MYBL2.4605	MYBL2	Myb-related protein B	4605	271.673	2.28019	0.204079	11.1731	5.52e-29	3.84e-27	1.52563
TRPM5.29850	TRPM5	Transient receptor potential cation channel subfamily M member 5	29850	30.9323	-3.77815	0.338279	-11.1688	5.8e-29	4.02e-27	-3.92392
PAQR6.79957	PAQR6	Progestin and adipoQ receptor family member 6	79957	443.909	2.20196	0.197181	11.1672	5.9e-29	4.08e-27	2.03193
KIF4A.24137	KIF4A	Chromosome-associated kinesin KIF4A	24137	165.141	2.26286	0.202645	11.1666	5.94e-29	4.09e-27	1.64357
KATNAL1.84056	KATNAL1	Katanin p60 ATPase-containing subunit A-like 1	84056	538.531	-1.14323	0.102413	-11.1629	6.19e-29	4.25e-27	-1.31139
SNPH.9751	SNPH	Syntaphilin	9751	830.438	-1.86625	0.167196	-11.162	6.26e-29	4.27e-27	-1.78832
LOC100129066.100129066			100129066	44.2172	2.27108	0.203505	11.1598	6.41e-29	4.37e-27	1.98046
NECAB1.64168	NECAB1	N-terminal EF-hand calcium-binding protein 1	64168	335.789	-1.76842	0.158672	-11.1451	7.56e-29	5.13e-27	-1.97703
ETNK2.55224	ETNK2	Ethanolamine kinase 2	55224	663.288	-1.2905	0.115955	-11.1293	9.04e-29	6.11e-27	-1.43668
DCUN1D4.23142	DCUN1D4	DCN1-like protein 4	23142	1372.87	-0.606691	0.0545309	-11.1256	9.41e-29	6.32e-27	-0.777146
RAPGEFL1.51195	RAPGEFL1	Rap guanine nucleotide exchange factor-like 1	51195	580.09	-1.61308	0.144986	-11.1257	9.4e-29	6.32e-27	-1.85526
DAB2IP.153090	DAB2IP	Disabled homolog 2-interacting protein	153090	2796.12	-0.992569	0.0892682	-11.1189	1.01e-28	6.78e-27	-1.10766
MPZL2.10205	MPZL2	Myelin protein zero-like protein 2	10205	4254.12	-1.07999	0.0971331	-11.1187	1.02e-28	6.78e-27	-1.27185
DMD.1756	DMD	Dystrophin	1756	1831.99	-1.74715	0.157199	-11.1143	1.07e-28	7.1e-27	-1.81883
KIF9.64147	KIF9	Kinesin-like protein KIF9	64147	440.948	1.06483	0.0958174	11.1131	1.08e-28	7.17e-27	0.804767
C2CD4C.126567	C2CD4C	C2 calcium-dependent domain-containing protein 4C	126567	103.672	2.25933	0.203348	11.1107	1.11e-28	7.34e-27	2.11861
CPLX1.10815	CPLX1	Complexin-1	10815	253.936	1.32385	0.119195	11.1065	1.17e-28	7.67e-27	1.15694
B4GALNT4.338707	B4GALNT4	N-acetyl-beta-glucosaminyl-glycoprotein 4-beta-N-acetylgalactosaminyltransferase 1	338707	954.879	1.89411	0.170548	11.106	1.17e-28	7.68e-27	1.73202
UNC5A.90249	UNC5A	Netrin receptor UNC5A	90249	658.556	3.64881	0.328649	11.1025	1.22e-28	7.97e-27	2.50626
CHST11.50515	CHST11	Carbohydrate sulfotransferase 11	50515	190.567	-1.66361	0.149918	-11.0968	1.3e-28	8.46e-27	-1.68632
RAB9B.51209	RAB9B	Ras-related protein Rab-9B	51209	67.2807	-2.02409	0.18244	-11.0945	1.33e-28	8.65e-27	-2.23305
MECOM.2122	MECOM	MDS1 and EVI1 complex locus protein EVI1	2122	726.337	-1.62294	0.146353	-11.0892	1.41e-28	9.14e-27	-1.72636
RNF157.114804	RNF157	RING finger protein 157	114804	1731.22	2.66136	0.240069	11.0858	1.47e-28	9.47e-27	2.10956
UGT2B4.7363	UGT2B4	UDP-glucuronosyltransferase 2B4	7363	194.946	3.62166	0.326705	11.0854	1.48e-28	9.48e-27	2.26701
TMEM120B.144404	TMEM120B	Transmembrane protein 120B	144404	1220.66	0.882758	0.0796714	11.08	1.57e-28	1e-26	0.68809
MGAT4B.11282	MGAT4B	Alpha-1,3-mannosyl-glycoprotein 4-beta-N-acetylglucosaminyltransferase B	11282	3805.41	0.694565	0.0626901	11.0793	1.58e-28	1e-26	0.511602
ST5.6764	ST5	Suppression of tumorigenicity 5 protein	6764	3115.62	-1.14896	0.103698	-11.0799	1.57e-28	1e-26	-1.30095
SCN5A.6331	SCN5A	Sodium channel protein type 5 subunit alpha	6331	47.5988	-1.98682	0.179483	-11.0697	1.76e-28	1.12e-26	-2.10638
LYVE1.10894	LYVE1	Lymphatic vessel endothelial hyaluronic acid receptor 1	10894	179.197	-2.34479	0.211929	-11.064	1.88e-28	1.18e-26	-2.55491
ARVCF.421	ARVCF	Armadillo repeat protein deleted in velo-cardio-facial syndrome	421	1872.35	0.892942	0.0807394	11.0596	1.97e-28	1.24e-26	0.687678
MUC15.143662	MUC15	Mucin-15	143662	150.983	-2.80791	0.253909	-11.0587	1.99e-28	1.25e-26	-2.88452
DUOXA2.405753	DUOXA2	Dual oxidase maturation factor 2	405753	65.884	-3.00681	0.272108	-11.0501	2.19e-28	1.37e-26	-3.39858
IL1RL1.9173	IL1RL1	Interleukin-1 receptor-like 1	9173	54.8901	-2.81239	0.254627	-11.0451	2.31e-28	1.44e-26	-2.86277
APOC1.341	APOC1	Apolipoprotein C-I	341	1044.81	2.36281	0.213938	11.0443	2.34e-28	1.45e-26	2.08279
MSLN.10232	MSLN	Mesothelin	10232	291.824	-3.30001	0.298946	-11.0388	2.48e-28	1.54e-26	-3.56965
EYA4.2070	EYA4	Eyes absent homolog 4	2070	326.688	-1.81981	0.164926	-11.0341	2.62e-28	1.61e-26	-1.90477
BDH1.622	BDH1	D-beta-hydroxybutyrate dehydrogenase, mitochondrial	622	2450.77	0.97192	0.0880888	11.0334	2.64e-28	1.62e-26	0.731551
TRIM61.391712	TRIM61	Putative tripartite motif-containing protein 61	391712	8.01482	-2.10557	0.190869	-11.0315	2.69e-28	1.65e-26	-2.23494
PLAG1.5324	PLAG1	Zinc finger protein PLAG1	5324	130.431	-1.66541	0.15098	-11.0306	2.72e-28	1.66e-26	-1.83068
RHPN1.114822	RHPN1	Rhophilin-1	114822	1276.69	1.61796	0.14675	11.0253	2.89e-28	1.76e-26	1.45577
SCPEP1.59342	SCPEP1	Retinoid-inducible serine carboxypeptidase	59342	4202.29	-0.978147	0.08874	-11.0226	2.97e-28	1.81e-26	-1.13021
KLHL17.339451	KLHL17	Kelch-like protein 17	339451	316.27	1.11013	0.100726	11.0214	3.01e-28	1.82e-26	0.885098
MEIS3P1.4213			4213	716.495	-1.11066	0.100812	-11.0171	3.16e-28	1.91e-26	-1.27935
STAT5B.6777	STAT5B	Signal transducer and activator of transcription 5B	6777	4211.74	-0.608075	0.055215	-11.0129	3.31e-28	1.98e-26	-0.769714
MYLK.4638	MYLK	Myosin light chain kinase, smooth muscle	4638	44815.9	-1.93825	0.176002	-11.0127	3.32e-28	1.98e-26	-2.13074
TMEM171.134285	TMEM171	Transmembrane protein 171	134285	9.37818	-3.10366	0.281819	-11.013	3.31e-28	1.98e-26	-3.12651
DOK4.55715	DOK4	Docking protein 4	55715	954.803	-1.16309	0.105666	-11.0073	3.53e-28	2.09e-26	-1.32193
C14orf176.643382	TMEM253	Transmembrane protein 253	643382	28.8249	-2.0657	0.187655	-11.0079	3.5e-28	2.09e-26	-2.10652
AMH.268	AMH	Muellerian-inhibiting factor	268	38.4572	3.16217	0.287646	10.9933	4.12e-28	2.44e-26	3.13924
SGCB.6443	SGCB	Beta-sarcoglycan	6443	2040.47	-1.11873	0.101805	-10.9889	4.32e-28	2.55e-26	-1.3131
CBX7.23492	CBX7	Chromobox protein homolog 7	23492	4708.9	-0.923663	0.0840797	-10.9856	4.48e-28	2.64e-26	-1.09618
ESRP2.80004	ESRP2	Epithelial splicing regulatory protein 2	80004	4001.36	1.0211	0.0929791	10.982	4.66e-28	2.74e-26	0.803372
CALD1.800	CALD1	Caldesmon	800	35586.7	-1.29765	0.118322	-10.9671	5.5e-28	3.22e-26	-1.43847
SLC9A4.389015	SLC9A4	Sodium/hydrogen exchanger 4	389015	5.81399	-3.53051	0.321992	-10.9646	5.66e-28	3.3e-26	-3.71448
GPR109A.338442	HCAR2	Hydroxycarboxylic acid receptor 2	338442	244.217	-2.14644	0.196016	-10.9503	6.62e-28	3.85e-26	-2.3262
LCA5.167691	LCA5	Lebercilin	167691	316.115	-1.18851	0.108547	-10.9492	6.7e-28	3.88e-26	-1.30739
ANP32E.81611	ANP32E	Acidic leucine-rich nuclear phosphoprotein 32 family member E	81611	1217.31	-1.1909	0.108785	-10.9473	6.84e-28	3.96e-26	-1.33105
SLCO2A1.6578	SLCO2A1	Solute carrier organic anion transporter family member 2A1	6578	4185.62	-1.78425	0.163045	-10.9434	7.15e-28	4.12e-26	-1.6878
CLEC18B.497190	CLEC18B	C-type lectin domain family 18 member B	497190	27.5039	2.42894	0.222375	10.9227	8.98e-28	5.16e-26	2.35404
PRDM11.56981	PRDM11	PR domain-containing protein 11	56981	60.0038	-1.15454	0.105711	-10.9216	9.08e-28	5.2e-26	-1.32142
CDC20.991	CDC20	Cell division cycle protein 20 homolog	991	230.021	2.03677	0.186495	10.9213	9.12e-28	5.21e-26	1.40147
C17orf86.654434			654434	384.691	0.920596	0.084363	10.9123	1.01e-27	5.73e-26	0.715332
CCDC69.26112	CCDC69	Coiled-coil domain-containing protein 69	26112	1908.63	-1.41572	0.129833	-10.9041	1.1e-27	6.25e-26	-1.62653
SAMD12.401474	SAMD12	Sterile alpha motif domain-containing protein 12	401474	566.941	-1.81092	0.166415	-10.8819	1.41e-27	7.96e-26	-1.87674
INPP5F.22876	INPP5F	Phosphatidylinositide phosphatase SAC2	22876	902.308	-0.738777	0.0678988	-10.8806	1.43e-27	8.05e-26	-0.898184
NEURL1B.54492	NEURL1B	E3 ubiquitin-protein ligase NEURL1B	54492	2076.03	-1.25669	0.115637	-10.8675	1.65e-27	9.27e-26	-1.39207
RBM9.23543	RBFOX2	RNA binding protein fox-1 homolog 2	23543	4347.44	-0.719007	0.0661688	-10.8663	1.67e-27	9.36e-26	-0.884351
CORO1C.23603	CORO1C	Coronin-1C	23603	3463.73	-1.05453	0.097066	-10.864	1.71e-27	9.57e-26	-1.22899
KPNA3.3839	KPNA3	Importin subunit alpha-4	3839	1465.62	-0.824307	0.0759479	-10.8536	1.92e-27	1.07e-25	-0.997162
MUC6.4588	MUC6	Mucin-6	4588	13629.1	-4.82588	0.4449	-10.8471	2.06e-27	1.14e-25	-5.34815
PLEKHA1.59338	PLEKHA1	Pleckstrin homology domain-containing family A member 1	59338	1419.97	-0.700449	0.0645836	-10.8456	2.09e-27	1.16e-25	-0.856966
SEPT10.151011	SEPT10	Septin-10	151011	2632.92	-0.745019	0.0687341	-10.8391	2.25e-27	1.24e-25	-0.911352
SNHG3&RCC1.751867			751867	760.238	1.38064	0.12744	10.8337	2.38e-27	1.31e-25	1.20416
SLC4A5.57835	SLC4A5	Electrogenic sodium bicarbonate cotransporter 4	57835	457.582	1.01798	0.0939834	10.8315	2.44e-27	1.34e-25	0.779196
PODXL2.50512	PODXL2	Podocalyxin-like protein 2	50512	6056.21	1.53679	0.141921	10.8285	2.52e-27	1.38e-25	1.29837
C1orf183.55924	FAM212B	Protein FAM212B	55924	141.072	-1.20205	0.11102	-10.8274	2.55e-27	1.4e-25	-1.41359
ARHGAP23.57636	ARHGAP23	Rho GTPase-activating protein 23	57636	1461.89	-1.49786	0.138366	-10.8254	2.61e-27	1.42e-25	-1.662
FERMT2.10979	FERMT2	Fermitin family homolog 2	10979	3400.4	-1.32172	0.122173	-10.8185	2.81e-27	1.53e-25	-1.49996
METTL3.56339	METTL3	N6-adenosine-methyltransferase 70 kDa subunit	56339	2177.43	0.594287	0.0549421	10.8166	2.87e-27	1.56e-25	0.391335
WDR1.9948	WDR1	WD repeat-containing protein 1	9948	13151.8	-0.574752	0.0531373	-10.8164	2.88e-27	1.56e-25	-0.739033
SLC25A45.283130	SLC25A45	Solute carrier family 25 member 45	283130	616.446	1.17999	0.10919	10.8068	3.2e-27	1.72e-25	0.957156
PATE1.160065	PATE1	Prostate and testis expressed protein 1	160065	2415.11	-6.13206	0.567532	-10.8048	3.27e-27	1.76e-25	-9.53192
PHGR1.644844	PHGR1	Proline, histidine and glycine-rich protein 1	644844	148.763	3.45156	0.319522	10.8023	3.36e-27	1.8e-25	3.46942
CLDN19.149461	CLDN19	Claudin-19	149461	7.8259	-2.83069	0.262065	-10.8015	3.39e-27	1.81e-25	-2.88727
PPP1R12A.4659	PPP1R12A	Protein phosphatase 1 regulatory subunit 12A	4659	4291.05	-0.885201	0.0819573	-10.8008	3.41e-27	1.82e-25	-1.04182
DUSP3.1845	DUSP3	Dual specificity protein phosphatase 3	1845	5423.41	-0.773452	0.0716213	-10.7992	3.47e-27	1.85e-25	-0.950462
YAP1.10413	YAP1	Transcriptional coactivator YAP1	10413	6589.32	-0.88177	0.0817437	-10.787	3.96e-27	2.1e-25	-1.02119
BNIP2.663	BNIP2	BCL2/adenovirus E1B 19 kDa protein-interacting protein 2	663	1299.06	-0.660512	0.0612401	-10.7856	4.03e-27	2.13e-25	-0.860874
FAM13B.51306	FAM13B	Protein FAM13B	51306	2498.34	-0.84372	0.0782356	-10.7844	4.08e-27	2.15e-25	-0.99839
TSPAN18.90139	TSPAN18	Tetraspanin-18	90139	1317.84	-1.7248	0.16001	-10.7793	4.31e-27	2.27e-25	-1.82417
CEP120.153241	CEP120	Centrosomal protein of 120 kDa	153241	1022.43	-0.633928	0.0588224	-10.777	4.42e-27	2.32e-25	-0.801962
CSK.1445	CSK	Tyrosine-protein kinase CSK	1445	3579.94	0.572093	0.0531157	10.7707	4.73e-27	2.47e-25	0.354451
SLC27A4.10999	SLC27A4	Long-chain fatty acid transport protein 4	10999	2495.42	0.900384	0.083599	10.7703	4.76e-27	2.48e-25	0.692305
ALB.213	ALB	Serum albumin	213	175.942	3.58632	0.333043	10.7683	4.86e-27	2.52e-25	3.80623
C1orf64.149563	C1orf64	Uncharacterized protein C1orf64	149563	1201.6	3.77332	0.35052	10.7649	5.04e-27	2.61e-25	3.95082
SYNPO2.171024	SYNPO2	Synaptopodin-2	171024	27760.9	-1.90516	0.177125	-10.756	5.55e-27	2.87e-25	-2.06493
CYP4F22.126410	CYP4F22	Cytochrome P450 4F22	126410	144.355	-3.07588	0.286126	-10.7501	5.92e-27	3.05e-25	-3.39073
LRTOMT.220074	LRTOMT	Transmembrane O-methyltransferase	220074	1383.81	0.71446	0.0664651	10.7494	5.97e-27	3.07e-25	0.494467
GPX2.2877	GPX2	Glutathione peroxidase 2	2877	368.392	-2.62395	0.244208	-10.7447	6.27e-27	3.22e-25	-2.90284
C10orf2.56652	PEO1	Twinkle protein, mitochondrial	56652	812.165	0.819647	0.0763164	10.7401	6.6e-27	3.37e-25	0.617339
ZSCAN2.54993	ZSCAN2	Zinc finger and SCAN domain-containing protein 2	54993	778.702	0.649944	0.0605388	10.736	6.9e-27	3.52e-25	0.456408
KCNS1.3787	KCNS1	Potassium voltage-gated channel subfamily S member 1	3787	121.729	-2.92393	0.272469	-10.7312	7.26e-27	3.69e-25	-2.84315
NHS.4810	NHS	Nance-Horan syndrome protein	4810	322.847	-1.43719	0.134003	-10.7251	7.76e-27	3.94e-25	-1.61582
POLR2H.5437	POLR2H	DNA-directed RNA polymerases I, II, and III subunit RPABC3	5437	2262.01	0.95788	0.0893874	10.7161	8.56e-27	4.33e-25	0.697271
TARP.445347			445347	25937.3	2.09825	0.195874	10.7122	8.92e-27	4.5e-25	1.93988
ZNF74.7625	ZNF74	Zinc finger protein 74	7625	876.649	0.645455	0.060297	10.7046	9.68e-27	4.88e-25	0.461658
SAMD10.140700	SAMD10	Sterile alpha motif domain-containing protein 10	140700	752.994	1.06803	0.099784	10.7034	9.81e-27	4.93e-25	0.835142
SLITRK6.84189	SLITRK6	SLIT and NTRK-like protein 6	84189	440.182	-1.87102	0.174886	-10.6985	1.03e-26	5.18e-25	-2.08538
SLC26A1.10861	SLC26A1	Sulfate anion transporter 1	10861	132.84	1.24666	0.116565	10.695	1.07e-26	5.37e-25	1.07011
LMO3.55885	LMO3	LIM domain only protein 3	55885	646.068	-2.11193	0.197483	-10.6942	1.08e-26	5.4e-25	-2.25965
TMOD2.29767	TMOD2	Tropomodulin-2	29767	613.82	-1.20017	0.11227	-10.6901	1.13e-26	5.63e-25	-1.21392
C5orf4.10826	FAXDC2	Fatty acid hydroxylase domain-containing protein 2	10826	1503.97	-1.48555	0.139027	-10.6854	1.19e-26	5.91e-25	-1.66466
PCGF3.10336	PCGF3	Polycomb group RING finger protein 3	10336	3497.87	0.632992	0.0592663	10.6805	1.26e-26	6.21e-25	0.442494
EPHA8.2046	EPHA8	Ephrin type-A receptor 8	2046	25.0233	2.96657	0.277909	10.6746	1.34e-26	6.6e-25	2.26856
GJA1.2697	GJA1	Gap junction alpha-1 protein	2697	4749.94	-1.4171	0.132766	-10.6737	1.35e-26	6.65e-25	-1.60331
ID4.3400	ID4	DNA-binding protein inhibitor ID-4	3400	1353.19	-1.73641	0.162685	-10.6734	1.36e-26	6.65e-25	-1.88688
ME1.4199	ME1	NADP-dependent malic enzyme	4199	627.753	-1.73536	0.1627	-10.666	1.47e-26	7.18e-25	-1.78686
B3GNT8.374907	B3GNT8	UDP-GlcNAc:betaGal beta-1,3-N-acetylglucosaminyltransferase 8	374907	139.517	-1.64324	0.154228	-10.6546	1.66e-26	8.1e-25	-1.80245
PMM2.5373	PMM2	Phosphomannomutase 2	5373	2637.33	0.782583	0.0734735	10.6512	1.72e-26	8.38e-25	0.559755
VPS37C.55048	VPS37C	Vacuolar protein sorting-associated protein 37C	55048	3646.17	0.686015	0.0644404	10.6457	1.83e-26	8.86e-25	0.469058
KCNG3.170850	KCNG3	Potassium voltage-gated channel subfamily G member 3	170850	158.254	2.78927	0.262137	10.6405	1.93e-26	9.35e-25	1.93876
GLDN.342035	GLDN	Gliomedin	342035	58.9994	-2.11142	0.198619	-10.6305	2.15e-26	1.04e-24	-2.4062
NAV2.89797	NAV2	Neuron navigator 2	89797	844.517	-1.59119	0.149694	-10.6296	2.17e-26	1.05e-24	-1.6539
MOV10L1.54456	MOV10L1	Putative helicase Mov10l1	54456	119.191	2.66123	0.250416	10.6272	2.23e-26	1.07e-24	2.50928
C16orf59.80178	C16orf59	Uncharacterized protein C16orf59	80178	138.625	1.51894	0.142949	10.6257	2.26e-26	1.08e-24	1.29401
RASL11B.65997	RASL11B	Ras-like protein family member 11B	65997	239.984	-1.97548	0.186029	-10.6192	2.43e-26	1.16e-24	-2.00473
LOC100128788.100128788			100128788	77.7618	1.30301	0.122779	10.6126	2.6e-26	1.24e-24	0.996828
ACSS1.84532	ACSS1	Acetyl-coenzyme A synthetase 2-like, mitochondrial	84532	7195.84	0.871457	0.0821337	10.6102	2.67e-26	1.27e-24	0.656007
TUBB4.10382	TUBB4A	Tubulin beta-4A chain	10382	381.364	1.93105	0.182103	10.6042	2.85e-26	1.35e-24	1.7955
C12orf75.387882	OCC1	Overexpressed in colon carcinoma 1 protein	387882	1531.41	-1.51165	0.142584	-10.6018	2.92e-26	1.38e-24	-1.68873
EPCAM.4072	EPCAM	Epithelial cell adhesion molecule	4072	13140.7	1.13537	0.10711	10.6001	2.98e-26	1.41e-24	0.996436
KCNQ1.3784	KCNQ1	Potassium voltage-gated channel subfamily KQT member 1	3784	1802.57	-1.84616	0.174256	-10.5945	3.16e-26	1.49e-24	-1.75744
STX12.23673	STX12	Syntaxin-12	23673	3096.46	-0.422862	0.0399261	-10.5911	3.28e-26	1.54e-24	-0.589081
C8orf84.157869	SBSPON	Somatomedin-B and thrombospondin type-1 domain-containing protein	157869	728.714	-2.168	0.2047	-10.5911	3.28e-26	1.54e-24	-2.38526
PCA3.50652			50652	15841.7	3.21166	0.30339	10.5859	3.46e-26	1.61e-24	3.34985
CAMK2N2.94032	CAMK2N2	Calcium/calmodulin-dependent protein kinase II inhibitor 2	94032	101.979	1.7351	0.163908	10.5858	3.47e-26	1.61e-24	1.48718
CHTF18.63922	CHTF18	Chromosome transmission fidelity protein 18 homolog	63922	586.225	1.27003	0.11997	10.5862	3.45e-26	1.61e-24	1.03803
RAB17.64284	RAB17	Ras-related protein Rab-17	64284	1625.58	1.37503	0.129919	10.5838	3.54e-26	1.65e-24	1.24601
HOXD3.3232	HOXD3	Homeobox protein Hox-D3	3232	65.1883	-2.55099	0.241127	-10.5795	3.71e-26	1.72e-24	-2.52492
GSC.145258	GSC	Homeobox protein goosecoid	145258	72.9488	1.80815	0.170984	10.575	3.89e-26	1.79e-24	1.64697
TMEM19.55266	TMEM19	Transmembrane protein 19	55266	958.916	-0.637068	0.0602436	-10.5749	3.9e-26	1.79e-24	-0.818081
PAK3.5063	PAK3	Serine/threonine-protein kinase PAK 3	5063	39.1984	-2.32889	0.220212	-10.5757	3.86e-26	1.79e-24	-2.50262
CYP19A1.1588	CYP19A1	Aromatase	1588	6.91531	-2.80785	0.26558	-10.5725	4e-26	1.83e-24	-5.80528
RBMS3.27303	RBMS3	RNA-binding motif, single-stranded-interacting protein 3	27303	98.6386	-1.75679	0.166206	-10.57	4.11e-26	1.88e-24	-1.87094
ALDH1L2.160428	ALDH1L2	Mitochondrial 10-formyltetrahydrofolate dehydrogenase	160428	292.624	-1.96676	0.186128	-10.5667	4.25e-26	1.94e-24	-2.0433
TMEM43.79188	TMEM43	Transmembrane protein 43	79188	4329.65	-0.546389	0.0517111	-10.5662	4.28e-26	1.95e-24	-0.723154
ATP2B4.493	ATP2B4	Plasma membrane calcium-transporting ATPase 4	493	5959.5	-1.53588	0.145525	-10.554	4.87e-26	2.21e-24	-1.66151
CTU1.90353	CTU1	Cytoplasmic tRNA 2-thiolation protein 1	90353	196.954	1.18876	0.112679	10.55	5.08e-26	2.3e-24	0.934385
TPM1.7168	TPM1	Tropomyosin alpha-1 chain	7168	32559.7	-1.38725	0.131497	-10.5496	5.1e-26	2.31e-24	-1.58408
AVPI1.60370	AVPI1	Arginine vasopressin-induced protein 1	60370	646.834	-1.26901	0.120397	-10.5403	5.63e-26	2.53e-24	-1.53366
MCC.4163	MCC	Colorectal mutant cancer protein	4163	1471.19	-1.43565	0.136203	-10.5405	5.62e-26	2.53e-24	-1.60666
VWA5B2.90113	VWA5B2	von Willebrand factor A domain-containing protein 5B2	90113	119.635	-2.64294	0.250745	-10.5404	5.63e-26	2.53e-24	-2.56018
ADRBK1.156	ADRBK1	Beta-adrenergic receptor kinase 1	156	10715.8	0.719195	0.0682557	10.5368	5.85e-26	2.62e-24	0.503608
AHNAK2.113146	AHNAK2	Protein AHNAK2	113146	2294.59	-1.79217	0.170212	-10.5291	6.35e-26	2.84e-24	-1.92052
NFE2L2.4780	NFE2L2	Nuclear factor erythroid 2-related factor 2	4780	4868.31	-0.678768	0.0645435	-10.5164	7.26e-26	3.24e-24	-0.83606
SH3PXD2B.285590	SH3PXD2B	SH3 and PX domain-containing protein 2B	285590	1492.85	-1.17282	0.111558	-10.5131	7.52e-26	3.35e-24	-1.31775
ELL3.80237	ELL3	RNA polymerase II elongation factor ELL3	80237	878.073	1.16055	0.110433	10.5091	7.84e-26	3.48e-24	0.92786
F12.2161	F12	Coagulation factor XII	2161	139.771	1.93207	0.183949	10.5033	8.34e-26	3.69e-24	1.68522
PEG3.5178	PEG3	Paternally-expressed gene 3 protein	5178	423.608	-1.24801	0.118868	-10.4992	8.71e-26	3.85e-24	-1.33916
GTSE1.51512	GTSE1	G2 and S phase-expressed protein 1	51512	93.9626	1.8696	0.178117	10.4965	8.97e-26	3.95e-24	1.26408
LARGE.9215	LARGE	Glycosyltransferase-like protein LARGE1	9215	1424.94	-1.14884	0.109451	-10.4964	8.98e-26	3.95e-24	-1.32738
DNAJC18.202052	DNAJC18	DnaJ homolog subfamily C member 18	202052	374.961	-0.934989	0.0890857	-10.4954	9.07e-26	3.98e-24	-1.1089
PGM5P2.595135			595135	103.08	-2.24753	0.214174	-10.4939	9.21e-26	4.03e-24	-2.43892
GDF1.2657	GDF1	Embryonic growth/differentiation factor 1	2657	42.5976	2.51454	0.239748	10.4883	9.78e-26	4.26e-24	2.34282
LPAR1.1902	LPAR1	Lysophosphatidic acid receptor 1	1902	669.647	-1.29642	0.123603	-10.4885	9.75e-26	4.26e-24	-1.46859
MGC16703.113691			113691	12.7344	-1.93608	0.184612	-10.4873	9.88e-26	4.3e-24	-2.0796
FOLR1.2348	FOLR1	Folate receptor alpha	2348	79.0727	-2.63469	0.251323	-10.4833	1.03e-25	4.47e-24	-2.83273
GNAI2.2771	GNAI2	Guanine nucleotide-binding protein G(i) subunit alpha-2	2771	10395.3	-0.645962	0.0616319	-10.481	1.06e-25	4.57e-24	-0.833442
PRNP.5621	PRNP	Alternative prion protein	5621	7095.47	-0.888762	0.0848067	-10.4799	1.07e-25	4.62e-24	-1.1128
AMOT.154796	AMOT	Angiomotin	154796	2118.55	-1.6666	0.159079	-10.4766	1.11e-25	4.77e-24	-1.591
VCL.7414	VCL	Vinculin	7414	10837.9	-1.42075	0.135672	-10.4719	1.16e-25	5e-24	-1.58618
CRISP1.167	CRISP1	Cysteine-rich secretory protein 1	167	61.5057	-5.4576	0.521193	-10.4714	1.17e-25	5.02e-24	-9.57728
TTLL12.23170	TTLL12	Tubulin--tyrosine ligase-like protein 12	23170	6337.53	0.858654	0.0820137	10.4696	1.19e-25	5.1e-24	0.654771
DUOXA1.90527	DUOXA1	Dual oxidase maturation factor 1	90527	252.302	-2.3496	0.224834	-10.4504	1.46e-25	6.23e-24	-2.50902
PWP2.5822	PWP2	Periodic tryptophan protein 2 homolog	5822	1630.83	0.586192	0.0561018	10.4487	1.49e-25	6.33e-24	0.392947
GNAL.2774	GNAL	Guanine nucleotide-binding protein G(olf) subunit alpha	2774	399.475	-1.74157	0.166705	-10.447	1.51e-25	6.43e-24	-1.88033
DOCK3.1795	DOCK3	Dedicator of cytokinesis protein 3	1795	171.17	-1.61808	0.154954	-10.4423	1.59e-25	6.74e-24	-1.77141
SNCG.6623	SNCG	Gamma-synuclein	6623	768.811	-1.85977	0.178137	-10.4401	1.63e-25	6.88e-24	-2.1053
C22orf23.84645	C22orf23	UPF0193 protein EVG1	84645	141.804	-1.07369	0.102868	-10.4376	1.67e-25	7.05e-24	-1.18079
PPP1R3C.5507	PPP1R3C	Protein phosphatase 1 regulatory subunit 3C	5507	749.766	-1.69145	0.162158	-10.4308	1.79e-25	7.55e-24	-1.88842
MAPRE1.22919	MAPRE1	Microtubule-associated protein RP/EB family member 1	22919	5704.22	-0.428995	0.0411284	-10.4306	1.8e-25	7.56e-24	-0.617569
PROL1.58503	PROL1	Proline-rich protein 1	58503	1.95781	-5.06986	0.4861	-10.4297	1.82e-25	7.62e-24	-6.51929
PLS3.5358	PLS3	Plastin-3	5358	2942.51	-1.28957	0.12366	-10.4284	1.84e-25	7.7e-24	-1.41474
LASS4.79603	CERS4	Ceramide synthase 4	79603	7364.89	1.03283	0.0990478	10.4276	1.86e-25	7.75e-24	0.781659
LOC283856.283856			283856	9.40774	-1.77702	0.170481	-10.4236	1.94e-25	8.07e-24	-1.93395
FAM190B.54462	CCSER2	Serine-rich coiled-coil domain-containing protein 2	54462	2367.6	-0.736542	0.07067	-10.4223	1.96e-25	8.16e-24	-0.91467
RNASEL.6041	RNASEL	2-5A-dependent ribonuclease	6041	690.574	-0.693216	0.0665204	-10.4211	1.99e-25	8.24e-24	-0.862352
HOXC4.3221	HOXC4	Homeobox protein Hox-C4	3221	239.462	2.38011	0.228399	10.4208	1.99e-25	8.25e-24	2.41976
GPD1.2819	GPD1	Glycerol-3-phosphate dehydrogenase [NAD	2819	47.6423	-2.69052	0.258265	-10.4177	2.06e-25	8.51e-24	-2.76974
MYOF.26509	MYOF	Myoferlin	26509	4909.65	-1.40837	0.135261	-10.4122	2.18e-25	8.99e-24	-1.54993
NOX1.27035	NOX1	NADPH oxidase 1	27035	87.9609	-2.73058	0.262343	-10.4084	2.27e-25	9.34e-24	-2.69827
HMG20A.10363	HMG20A	High mobility group protein 20A	10363	1248.88	-0.570393	0.0548256	-10.4038	2.38e-25	9.78e-24	-0.732188
EIF2AK1.27102	EIF2AK1	Eukaryotic translation initiation factor 2-alpha kinase 1	27102	12464.4	0.639766	0.0615038	10.4021	2.43e-25	9.94e-24	0.444518
PSIP1.11168	PSIP1	PC4 and SFRS1-interacting protein	11168	2501.81	-0.73273	0.0704809	-10.3962	2.58e-25	1.06e-23	-0.913922
APOF.319	APOF	Apolipoprotein F	319	395.377	2.43916	0.23465	10.3949	2.62e-25	1.07e-23	2.32493
REPIN1.29803	REPIN1	Replication initiator 1	29803	6697.68	0.648597	0.0624095	10.3926	2.68e-25	1.09e-23	0.479118
LPIN1.23175	LPIN1	Phosphatidate phosphatase LPIN1	23175	1199.31	-0.929795	0.0894671	-10.3926	2.68e-25	1.09e-23	-1.10696
PBX1.5087	PBX1	Pre-B-cell leukemia transcription factor 1	5087	5709.32	-0.952116	0.0916422	-10.3895	2.77e-25	1.12e-23	-1.09381
CALM1.801	CALM1		801	16585.3	-0.760469	0.0732324	-10.3843	2.92e-25	1.18e-23	-0.934586
ACSL4.2182	ACSL4	Long-chain-fatty-acid--CoA ligase 4	2182	1244.04	-1.20006	0.115568	-10.3841	2.93e-25	1.18e-23	-1.38761
SYNM.23336	SYNM	Synemin	23336	21618.5	-1.8732	0.180405	-10.3833	2.96e-25	1.19e-23	-2.03679
TARBP1.6894	TARBP1	Probable methyltransferase TARBP1	6894	1631.29	0.933743	0.0899381	10.3821	2.99e-25	1.2e-23	0.740284
SVIL.6840	SVIL	Supervillin	6840	8855.67	-1.37824	0.132775	-10.3803	3.05e-25	1.22e-23	-1.53526
PAQR5.54852	PAQR5	Membrane progestin receptor gamma	54852	77.035	-1.76743	0.170286	-10.3792	3.08e-25	1.23e-23	-1.78068
USP44.84101	USP44	Ubiquitin carboxyl-terminal hydrolase 44	84101	28.0253	-1.82889	0.176207	-10.3792	3.08e-25	1.23e-23	-1.83906
RASAL1.8437	RASAL1	RasGAP-activating-like protein 1	8437	71.8595	-3.07889	0.296641	-10.3792	3.08e-25	1.23e-23	-3.23805
RARB.5915	RARB	Retinoic acid receptor beta	5915	596.856	-1.00461	0.0968403	-10.3739	3.26e-25	1.3e-23	-1.20696
PATE3.100169851	PATE3	Prostate and testis expressed protein 3	100169851	22.1771	-5.63154	0.542969	-10.3717	3.33e-25	1.32e-23	-7.63361
LOC100286793.100286793			100286793	525.696	1.00886	0.0972905	10.3696	3.41e-25	1.35e-23	0.779938
GJB4.127534	GJB4	Gap junction beta-4 protein	127534	65.8705	-2.35533	0.227148	-10.3691	3.43e-25	1.35e-23	-2.59187
MGC14436.84983			84983	19.9257	2.1492	0.207283	10.3684	3.45e-25	1.36e-23	1.97527
DPH2.1802	DPH2	Diphthamide biosynthesis protein 2	1802	1088.38	0.63617	0.0613737	10.3655	3.56e-25	1.4e-23	0.449042
CDCA8.55143	CDCA8	Borealin	55143	174.309	1.29895	0.125382	10.36	3.77e-25	1.48e-23	1.10058
STIL.6491	STIL	SCL-interrupting locus protein	6491	336.437	1.17539	0.113466	10.3589	3.81e-25	1.49e-23	1.0097
SERPINB5.5268	SERPINB5	Serpin B5	5268	515.703	-2.43486	0.235141	-10.3549	3.98e-25	1.56e-23	-2.68674
KLHDC5.57542	KLHL42	Kelch-like protein 42	57542	1907.68	-0.708024	0.0683817	-10.354	4.01e-25	1.57e-23	-0.866034
MBNL2.10150	MBNL2	Muscleblind-like protein 2	10150	2331.15	-1.10037	0.106314	-10.3502	4.18e-25	1.63e-23	-1.25937
NCS1.23413	NCS1	Neuronal calcium sensor 1	23413	3098.25	-1.24811	0.120651	-10.3448	4.42e-25	1.72e-23	-1.39043
RIMS3.9783	RIMS3	Regulating synaptic membrane exocytosis protein 3	9783	326.997	-1.33411	0.129043	-10.3385	4.72e-25	1.83e-23	-1.52979
KANK1.23189	KANK1	KN motif and ankyrin repeat domain-containing protein 1	23189	3665.81	-0.980278	0.0949063	-10.3289	5.22e-25	2.02e-23	-1.13906
CLIP4.79745	CLIP4	CAP-Gly domain-containing linker protein 4	79745	1008.76	-1.25878	0.12187	-10.3289	5.21e-25	2.02e-23	-1.44855
CCDC83.220047	CCDC83	Coiled-coil domain-containing protein 83	220047	9.77716	3.25998	0.315657	10.3276	5.29e-25	2.04e-23	4.27437
RRM2.6241	RRM2	Ribonucleoside-diphosphate reductase subunit M2	6241	361.528	1.92389	0.186326	10.3254	5.41e-25	2.08e-23	1.24918
RNF180.285671	RNF180	E3 ubiquitin-protein ligase RNF180	285671	635.678	-1.05433	0.10216	-10.3204	5.7e-25	2.19e-23	-1.18775
SNX7.51375	SNX7	Sorting nexin-7	51375	580.57	-1.08039	0.104702	-10.3187	5.8e-25	2.22e-23	-1.27646
KIT.3815	KIT	Mast/stem cell growth factor receptor Kit	3815	557.235	-1.85628	0.179903	-10.3182	5.83e-25	2.23e-23	-1.86724
NIPAL4.348938	NIPAL4	Magnesium transporter NIPA4	348938	60.7579	-2.03006	0.196758	-10.3175	5.87e-25	2.24e-23	-2.28029
C19orf48.84798	C19orf48	Uncharacterized protein C19orf48	84798	16257.3	1.50262	0.145737	10.3105	6.32e-25	2.4e-23	1.19954
BYSL.705	BYSL	Bystin	705	1075.79	0.715753	0.0694198	10.3105	6.32e-25	2.4e-23	0.498367
SOSTDC1.25928	SOSTDC1	Sclerostin domain-containing protein 1	25928	92.209	-2.10443	0.204278	-10.3018	6.92e-25	2.63e-23	-2.2692
LOC100129387.100129387			100129387	306.803	0.876264	0.0850716	10.3003	7.02e-25	2.66e-23	0.678533
BBX.56987	BBX	HMG box transcription factor BBX	56987	4300.02	-0.899418	0.0873225	-10.3	7.05e-25	2.67e-23	-1.00225
TRIB3.57761	TRIB3	Tribbles homolog 3	57761	1944	1.08736	0.105605	10.2965	7.31e-25	2.76e-23	0.85998
LASS3.204219	CERS3	Ceramide synthase 3	204219	26.0114	-2.33206	0.226577	-10.2926	7.61e-25	2.87e-23	-2.68867
KLHL35.283212	KLHL35	Kelch-like protein 35	283212	82.7409	1.78626	0.173597	10.2897	7.84e-25	2.95e-23	1.60764
C12orf34.84915	FAM222A	Protein FAM222A	84915	675.713	1.9039	0.185054	10.2883	7.95e-25	2.98e-23	1.75028
STK32C.282974	STK32C	Serine/threonine-protein kinase 32C	282974	449.846	1.11494	0.108411	10.2844	8.29e-25	3.1e-23	0.87155
LOC145837.145837			145837	1088.16	2.02983	0.197403	10.2827	8.43e-25	3.15e-23	1.79665
EPM2A.7957	EPM2A	Laforin	7957	436.223	-0.922529	0.0897264	-10.2816	8.53e-25	3.18e-23	-1.1087
DAAM2.23500	DAAM2	Disheveled-associated activator of morphogenesis 2	23500	1414.16	-1.71797	0.167094	-10.2815	8.54e-25	3.18e-23	-1.82982
C2orf79.391356	PTRHD1	Putative peptidyl-tRNA hydrolase PTRHD1	391356	1950.02	1.10203	0.1072	10.2801	8.66e-25	3.22e-23	0.820183
IPO4.79711	IPO4	Importin-4	79711	2587.08	0.65834	0.0640615	10.2767	8.98e-25	3.33e-23	0.495698
TLCD1.116238	TLCD1	Calfacilitin	116238	860.008	1.42439	0.138676	10.2714	9.49e-25	3.51e-23	1.18234
KAT2A.2648	KAT2A	Histone acetyltransferase KAT2A	2648	3124.64	0.962799	0.0937524	10.2696	9.66e-25	3.57e-23	0.734511
C9orf163.158055	C9orf163	Uncharacterized protein C9orf163	158055	37.3438	1.67094	0.162725	10.2685	9.77e-25	3.6e-23	1.55814
KRT13.3860	KRT13	Keratin, type I cytoskeletal 13	3860	2841.16	-3.56424	0.347134	-10.2676	9.86e-25	3.63e-23	-4.19571
PLEKHG3.26030	PLEKHG3	Pleckstrin homology domain-containing family G member 3	26030	1456.53	-1.01547	0.0989831	-10.259	1.08e-24	3.96e-23	-1.1581
PALLD.23022	PALLD	Palladin	23022	14035.5	-1.47142	0.143477	-10.2554	1.12e-24	4.1e-23	-1.65366
PDCD2L.84306	PDCD2L	Programmed cell death protein 2-like	84306	409.159	0.805016	0.0785139	10.2532	1.15e-24	4.19e-23	0.599701
RAB38.23682	RAB38	Ras-related protein Rab-38	23682	87.632	-1.54449	0.150761	-10.2446	1.25e-24	4.57e-23	-1.67937
FAM82A1.151393	RMDN2	Regulator of microtubule dynamics protein 2	151393	251.524	-0.737511	0.0720074	-10.2422	1.28e-24	4.68e-23	-0.944934
ST6GALNAC2.10610	ST6GALNAC2	Alpha-N-acetylgalactosaminide alpha-2,6-sialyltransferase 2	10610	374.775	-1.65947	0.162042	-10.2409	1.3e-24	4.73e-23	-1.87394
SLC25A33.84275	SLC25A33	Solute carrier family 25 member 33	84275	968.781	0.950203	0.0928186	10.2372	1.35e-24	4.89e-23	0.703276
MTMR8.55613	MTMR8	Myotubularin-related protein 8	55613	28.5093	-1.54014	0.150442	-10.2374	1.35e-24	4.89e-23	-1.70469
RANBP17.64901	RANBP17	Ran-binding protein 17	64901	206.512	0.866257	0.084678	10.23	1.45e-24	5.26e-23	0.636728
ANXA2P2.304			304	4269.43	-1.19823	0.117163	-10.227	1.5e-24	5.42e-23	-1.36316
MSRB3.253827	MSRB3	Methionine-R-sulfoxide reductase B3	253827	3962.92	-1.53285	0.1499	-10.2258	1.52e-24	5.47e-23	-1.70921
CYP4F8.11283	CYP4F8	Cytochrome P450 4F8	11283	4180.14	-3.9451	0.385874	-10.2238	1.55e-24	5.58e-23	-4.13613
MAZ.4150	MAZ	Myc-associated zinc finger protein	4150	19531.4	0.950324	0.0930362	10.2146	1.71e-24	6.12e-23	0.711598
NME1.4830	NME1	Nucleoside diphosphate kinase A	4830	3815.16	1.08509	0.106239	10.2138	1.72e-24	6.16e-23	0.795028
TCF7L1.83439	TCF7L1	Transcription factor 7-like 1	83439	815.176	-1.25463	0.122913	-10.2075	1.84e-24	6.56e-23	-1.40845
GCOM1.145781			145781	1035.03	-1.5393	0.150802	-10.2074	1.84e-24	6.56e-23	-1.73734
ZNF204P.7754			7754	404.725	-1.49463	0.146434	-10.2068	1.85e-24	6.58e-23	-1.6743
SOX7.83595	SOX8	Transcription factor SOX-8	83595	441.229	-1.45219	0.142381	-10.1993	2e-24	7.1e-23	-1.66264
SPINT3.10816	SPINT3	Kunitz-type protease inhibitor 3	10816	5.04052	-4.80583	0.471431	-10.1941	2.11e-24	7.48e-23	-8.23318
ADAM2.2515	ADAM2	Disintegrin and metalloproteinase domain-containing protein 2	2515	59.4741	3.77489	0.370507	10.1884	2.23e-24	7.91e-23	2.63604
PAX1.5075	PAX1	Paired box protein Pax-1	5075	42.5082	3.87682	0.380706	10.1832	2.36e-24	8.33e-23	2.37726
TMEM100.55273	TMEM100	Transmembrane protein 100	55273	314.338	-2.01977	0.198398	-10.1804	2.43e-24	8.56e-23	-2.1151
UBXN10.127733	UBXN10	UBX domain-containing protein 10	127733	218.076	-1.82805	0.179598	-10.1786	2.47e-24	8.71e-23	-2.04199
DUS1L.64118	DUS1L	tRNA-dihydrouridine	64118	8145.23	1.10196	0.108269	10.178	2.49e-24	8.75e-23	0.849755
B3GNT9.84752	B3GNT9	UDP-GlcNAc:betaGal beta-1,3-N-acetylglucosaminyltransferase 9	84752	833.186	-1.20475	0.118465	-10.1696	2.71e-24	9.51e-23	-1.34247
FOXN4.121643	FOXN4	Forkhead box protein N4	121643	21.2384	2.99113	0.294173	10.1679	2.76e-24	9.66e-23	2.95886
TWIST1.7291	TWIST1	Twist-related protein 1	7291	432.039	1.98613	0.195345	10.1673	2.78e-24	9.71e-23	1.86931
CERK.64781	CERK	Ceramide kinase	64781	954.321	-1.30562	0.128432	-10.1659	2.82e-24	9.83e-23	-1.42574
C8orf45.157777	MCMDC2	MCM domain-containing protein 2	157777	114.006	1.07461	0.105718	10.1649	2.85e-24	9.9e-23	0.866698
ARHGAP20.57569	ARHGAP20	Rho GTPase-activating protein 20	57569	281.839	-1.76013	0.173159	-10.1648	2.85e-24	9.9e-23	-1.88628
LOC100133612.100133612			100133612	30.1891	1.3105	0.128931	10.1644	2.86e-24	9.93e-23	1.10063
FN1.2335	FN1	Fibronectin	2335	29277.7	-1.98892	0.195766	-10.1597	3e-24	1.04e-22	-1.88195
PPP1R14B.26472	PPP1R14B	Protein phosphatase 1 regulatory subunit 14B	26472	2853.85	1.3382	0.131754	10.1568	3.09e-24	1.07e-22	1.10755
MSI1.4440	MSI1	RNA-binding protein Musashi homolog 1	4440	731.663	1.11596	0.109895	10.1548	3.15e-24	1.09e-22	0.872684
CSRP1.1465	CSRP1	Cysteine and glycine-rich protein 1	1465	53105.7	-1.43752	0.141601	-10.1519	3.25e-24	1.12e-22	-1.64542
RTN4RL2.349667	RTN4RL2	Reticulon-4 receptor-like 2	349667	89.9115	1.4196	0.139844	10.1513	3.27e-24	1.13e-22	1.23077
C9orf7.11094	CACFD1	Calcium channel flower homolog	11094	3155.42	0.933825	0.0920383	10.146	3.45e-24	1.19e-22	0.724857
CEP68.23177	CEP68	Centrosomal protein of 68 kDa	23177	1375.69	-0.784302	0.0773412	-10.1408	3.64e-24	1.25e-22	-0.959636
C10orf95.79946	C10orf95	Uncharacterized protein C10orf95	79946	68.6477	1.61533	0.15931	10.1396	3.69e-24	1.26e-22	1.42411
CXorf57.55086	CXorf57	Uncharacterized protein CXorf57	55086	42.5596	-1.69129	0.16682	-10.1384	3.73e-24	1.27e-22	-1.90106
ASB3.51130	ASB3	Ankyrin repeat and SOCS box protein 3	51130	744.077	-0.706001	0.0696874	-10.131	4.03e-24	1.37e-22	-0.885597
DVL1.1855	DVL1	Segment polarity protein dishevelled homolog DVL-1	1855	4553.09	0.801445	0.0791195	10.1296	4.08e-24	1.39e-22	0.583264
LOC100287718.100287718	ANKRD66	Ankyrin repeat domain-containing protein 66	100287718	11.951	2.95841	0.292101	10.128	4.15e-24	1.41e-22	3.0872
NT5E.4907	NT5E	5'-nucleotidase	4907	702.96	-1.36505	0.134818	-10.1252	4.27e-24	1.45e-22	-1.55899
CYP4B1.1580	CYP4B1	Cytochrome P450 4B1	1580	875.661	-2.30485	0.227725	-10.1212	4.45e-24	1.51e-22	-2.58076
CDC42EP3.10602	CDC42EP3	Cdc42 effector protein 3	10602	3785.32	-1.18263	0.116856	-10.1204	4.49e-24	1.52e-22	-1.35541
TRIM31.11074	TRIM31	E3 ubiquitin-protein ligase TRIM31	11074	31.6754	-2.5002	0.247071	-10.1193	4.53e-24	1.53e-22	-3.7948
RGS11.8786	RGS11	Regulator of G-protein signaling 11	8786	758.355	1.64732	0.162822	10.1173	4.63e-24	1.56e-22	1.38929
ASPA.443	ASPA	Aspartoacylase	443	64.0601	-2.17263	0.214813	-10.1141	4.79e-24	1.61e-22	-2.48109
NOP16.51491	NOP16	Nucleolar protein 16	51491	617.63	1.02094	0.100954	10.1129	4.84e-24	1.62e-22	0.758166
GPC2.221914	GPC2	Glypican-2 [Cleaved into: Secreted glypican-2]	221914	44.1756	1.70464	0.168607	10.1102	4.98e-24	1.67e-22	1.57483
RBM38.55544	RBM38	RNA-binding protein 38	55544	1380.43	-1.00983	0.099882	-10.1102	4.98e-24	1.67e-22	-1.21754
CLIC4.25932	CLIC4	Chloride intracellular channel protein 4	25932	8837.95	-1.02909	0.101798	-10.1091	5.04e-24	1.68e-22	-1.20115
MOGS.7841	MOGS	Mannosyl-oligosaccharide glucosidase	7841	4913.14	0.63417	0.0627398	10.1079	5.09e-24	1.7e-22	0.476637
VAV3.10451	VAV3	Guanine nucleotide exchange factor VAV3	10451	358.674	-1.55562	0.153898	-10.1081	5.09e-24	1.7e-22	-1.64803
RHOQ.23433	RHOQ	Rho-related GTP-binding protein RhoQ	23433	3822.63	-0.615481	0.0609144	-10.104	5.3e-24	1.76e-22	-0.780061
C14orf64.388011			388011	14.8967	-1.67181	0.165568	-10.0974	5.67e-24	1.88e-22	-1.9403
ACSF2.80221	ACSF2	Acyl-CoA synthetase family member 2, mitochondrial	80221	868.878	-1.57985	0.156523	-10.0934	5.91e-24	1.95e-22	-1.72362
JUB.84962	AJUBA	LIM domain-containing protein ajuba	84962	825.738	-1.24076	0.122977	-10.0894	6.15e-24	2.03e-22	-1.38489
MAMLD1.10046	MAMLD1	Mastermind-like domain-containing protein 1	10046	295.009	-1.53777	0.152427	-10.0886	6.21e-24	2.05e-22	-1.70459
AIF1L.83543	AIF1L	Allograft inflammatory factor 1-like	83543	2064.8	-1.68584	0.167181	-10.0839	6.51e-24	2.14e-22	-1.58701
S100A14.57402	S100A14	Protein S100-A14	57402	387.049	-2.35524	0.233587	-10.0829	6.57e-24	2.16e-22	-2.62131
TBC1D1.23216	TBC1D1	TBC1 domain family member 1	23216	2442.08	-0.987465	0.0979476	-10.0816	6.67e-24	2.19e-22	-1.15617
PARD6G.84552	PARD6G	Partitioning defective 6 homolog gamma	84552	567.791	-0.712729	0.0707323	-10.0764	7.02e-24	2.3e-22	-0.906671
C18orf45.85019	TMEM241	Transmembrane protein 241	85019	430.002	0.956183	0.0949014	10.0755	7.09e-24	2.32e-22	0.749578
MPPE1.65258	MPPE1	Metallophosphoesterase 1	65258	1385.98	-0.553778	0.0549755	-10.0732	7.26e-24	2.37e-22	-0.744017
TOR2A.27433	TOR2A	Torsin-2A	27433	937.277	0.770279	0.0765077	10.068	7.65e-24	2.49e-22	0.561374
CIDEC.63924	CIDEC	Cell death activator CIDE-3	63924	17.9974	-2.66895	0.265135	-10.0664	7.78e-24	2.53e-22	-2.838
DLX2.1746	DLX2	Homeobox protein DLX-2	1746	109.952	2.84904	0.28328	10.0573	8.53e-24	2.77e-22	2.07573
PDZRN4.29951	PDZRN4	PDZ domain-containing RING finger protein 4	29951	611.441	-1.68997	0.168146	-10.0506	9.13e-24	2.96e-22	-1.84499
ZFP36L1.677	ZFP36L1	Zinc finger protein 36, C3H1 type-like 1	677	13647.5	-1.07503	0.106968	-10.05	9.18e-24	2.97e-22	-1.23488
HSPA4L.22824	HSPA4L	Heat shock 70 kDa protein 4L	22824	218.772	-1.68009	0.167259	-10.0448	9.68e-24	3.13e-22	-1.88712
SOX15.6665	SOX15	Protein SOX-15	6665	196.435	-1.48117	0.147543	-10.0389	1.03e-23	3.32e-22	-1.72025
SNAPC1.6617	SNAPC1	snRNA-activating protein complex subunit 1	6617	540.606	-0.576016	0.0573861	-10.0376	1.04e-23	3.36e-22	-0.761386
PARP3.10039	PARP3	Poly [ADP-ribose] polymerase 3	10039	794.368	-0.872228	0.0869101	-10.036	1.06e-23	3.4e-22	-1.06164
LETM1.3954	LETM1	LETM1 and EF-hand domain-containing protein 1, mitochondrial	3954	2464.17	0.669173	0.0667539	10.0245	1.19e-23	3.82e-22	0.476243
TUBB3.10381	TUBB3	Tubulin beta-3 chain	10381	814.617	1.52978	0.152648	10.0216	1.22e-23	3.93e-22	1.38551
GPM6A.2823	GPM6A	Neuronal membrane glycoprotein M6-a	2823	292.268	-2.00382	0.199958	-10.0212	1.23e-23	3.93e-22	-2.24534
TPRN.286262	TPRN	Taperin	286262	2035.79	1.19273	0.119046	10.0191	1.26e-23	4.01e-22	0.950559
B3GALT6.126792	B3GALT6	Beta-1,3-galactosyltransferase 6	126792	1978.55	1.02874	0.102682	10.0187	1.26e-23	4.01e-22	0.765123
ACE.1636	ACE	Angiotensin-converting enzyme	1636	2046.84	-1.50964	0.150681	-10.0188	1.26e-23	4.01e-22	-1.50003
EPHB1.2047	EPHB1	Ephrin type-B receptor 1	2047	130.623	-2.24914	0.224583	-10.0147	1.31e-23	4.17e-22	-2.5413
RPS2P32.256355			256355	14.0695	-1.23715	0.12355	-10.0133	1.33e-23	4.23e-22	-1.42672
ALDH1A2.8854	ALDH1A2	Retinal dehydrogenase 2	8854	1309.84	-1.69131	0.168965	-10.0098	1.38e-23	4.37e-22	-1.79523
ZMYND10.51364	ZMYND10	Zinc finger MYND domain-containing protein 10	51364	155.822	2.51572	0.251357	10.0086	1.4e-23	4.42e-22	2.43515
ACACB.32	ACACB	Acetyl-CoA carboxylase 2	32	1207.35	-1.20348	0.120277	-10.0059	1.44e-23	4.53e-22	-1.33198
OXR1.55074	OXR1	Oxidation resistance protein 1	55074	1770.24	-0.935715	0.0935317	-10.0043	1.46e-23	4.6e-22	-1.023
PPARGC1B.133522	PPARGC1B	Peroxisome proliferator-activated receptor gamma coactivator 1-beta	133522	61.1942	-1.57739	0.157733	-10.0004	1.52e-23	4.78e-22	-1.65161
C3orf64.285203	EOGT	EGF domain-specific O-linked N-acetylglucosamine transferase	285203	1241.05	-0.848819	0.0849314	-9.99417	1.62e-23	5.08e-22	-1.02864
HMMR.3161	HMMR	Hyaluronan mediated motility receptor	3161	147.743	1.86038	0.186159	9.99353	1.63e-23	5.1e-22	1.24188
HES4.57801	HES4	Transcription factor HES-4	57801	534.584	1.7423	0.174371	9.99191	1.65e-23	5.18e-22	1.44577
KRT16.3868	KRT16	Keratin, type I cytoskeletal 16	3868	242.636	-2.78681	0.278943	-9.99062	1.68e-23	5.24e-22	-3.07021
GTPBP3.84705	GTPBP3	tRNA modification GTPase GTPBP3, mitochondrial	84705	832.78	0.59359	0.0594287	9.98827	1.72e-23	5.35e-22	0.407563
ARHGEF38.54848	ARHGEF38	Rho guanine nucleotide exchange factor 38	54848	246.991	1.61046	0.161263	9.98655	1.75e-23	5.44e-22	1.47021
TRIM6.117854	TRIM6	Tripartite motif-containing protein 6	117854	155.94	-1.32423	0.132721	-9.97758	1.91e-23	5.94e-22	-1.49096
EPB41L1.2036	EPB41L1	Band 4.1-like protein 1	2036	2619.74	-0.639617	0.0641123	-9.9765	1.93e-23	6e-22	-0.803994
TRPC6.7225	TRPC6	Short transient receptor potential channel 6	7225	138.646	-1.66755	0.167156	-9.97602	1.94e-23	6.01e-22	-1.84433
ADAMTS5.11096	ADAMTS5	A disintegrin and metalloproteinase with thrombospondin motifs 5	11096	436.168	-1.86215	0.186661	-9.97609	1.94e-23	6.01e-22	-2.01486
C1QTNF1.114897	C1QTNF1	Complement C1q tumor necrosis factor-related protein 1	114897	2173.92	-1.62559	0.162974	-9.97455	1.97e-23	6.08e-22	-1.74769
HSPB8.26353	HSPB8	Heat shock protein beta-8	26353	6203.9	-1.79664	0.180123	-9.97451	1.97e-23	6.08e-22	-2.01852
HECTD2.143279	HECTD2	Probable E3 ubiquitin-protein ligase HECTD2	143279	892.012	-1.06841	0.107141	-9.97201	2.02e-23	6.23e-22	-1.23683
ROBO1.6091	ROBO1	Roundabout homolog 1	6091	2100.71	-1.28128	0.128505	-9.97063	2.05e-23	6.3e-22	-1.46051
ANXA2P3.305			305	9.77874	-2.05409	0.206067	-9.96807	2.1e-23	6.46e-22	-2.22236
SLC16A4.9122	SLC16A4	Monocarboxylate transporter 5	9122	189.227	-1.265	0.126925	-9.9665	2.14e-23	6.55e-22	-1.40277
PAICS.10606	PAICS	Multifunctional protein ADE2 [Includes: Phosphoribosylaminoimidazole-succinocarboxamide synthase	10606	6731.42	0.737886	0.0740564	9.96385	2.19e-23	6.72e-22	0.559632
HOXB3.3213	HOXB3	Homeobox protein Hox-B3	3213	343.844	-1.82293	0.182982	-9.96235	2.23e-23	6.81e-22	-1.85534
DMRT2.10655	DMRT2	Doublesex- and mab-3-related transcription factor 2	10655	11.8522	-3.00927	0.302085	-9.96167	2.24e-23	6.84e-22	-3.33502
PKP3.11187	PKP3	Plakophilin-3	11187	3629.5	0.94392	0.0947603	9.96113	2.25e-23	6.87e-22	0.719835
TNS1.7145	TNS1	Tensin-1	7145	24236.6	-1.49488	0.150223	-9.95107	2.49e-23	7.59e-22	-1.64057
TMEM139.135932	TMEM139	Transmembrane protein 139	135932	67.4991	-1.71777	0.172661	-9.94876	2.55e-23	7.75e-22	-1.7936
FEZ1.9638	FEZ1	Fasciculation and elongation protein zeta-1	9638	503.52	-1.26688	0.127349	-9.94816	2.57e-23	7.79e-22	-1.47819
ABCC4.10257	ABCC4	Multidrug resistance-associated protein 4	10257	26858.7	1.60931	0.161842	9.94369	2.69e-23	8.13e-22	1.4099
CDH23.64072	CDH23	Cadherin-23	64072	124.069	-1.75813	0.176826	-9.94269	2.71e-23	8.2e-22	-2.01495
MSH5.4439	MSH5	MutS protein homolog 5	4439	606.853	1.199	0.120686	9.93488	2.94e-23	8.86e-22	0.977483
RPL22L1.200916	RPL22L1	60S ribosomal protein L22-like 1	200916	2279.31	1.37505	0.138418	9.93407	2.96e-23	8.92e-22	1.07226
DNAJB5.25822	DNAJB5	DnaJ homolog subfamily B member 5	25822	1511.52	-1.42809	0.143782	-9.93227	3.01e-23	9.06e-22	-1.62348
SLC16A5.9121	SLC16A5	Monocarboxylate transporter 6	9121	505.596	-1.75931	0.177135	-9.93199	3.02e-23	9.07e-22	-1.97385
ZNF485.220992	ZNF485	Zinc finger protein 485	220992	180.785	0.791792	0.0797243	9.93162	3.03e-23	9.09e-22	0.584728
HIST3H2BB.128312	HIST3H2BB	Histone H2B type 3-B	128312	20.9829	1.8532	0.186709	9.92559	3.22e-23	9.65e-22	1.74191
TLR2.7097	TLR2	Toll-like receptor 2	7097	344.001	-1.5507	0.156255	-9.92419	3.27e-23	9.77e-22	-1.55302
PVT1.5820			5820	282.572	1.2918	0.130212	9.92073	3.38e-23	1.01e-21	1.03564
ASPH.444	ASPH	Aspartyl/asparaginyl beta-hydroxylase	444	3761.6	-1.09866	0.110772	-9.91819	3.47e-23	1.03e-21	-1.26784
CHST2.9435	CHST2	Carbohydrate sulfotransferase 2	9435	770.148	-1.43406	0.144581	-9.91874	3.45e-23	1.03e-21	-1.63356
POLD2.5425	POLD2	DNA polymerase delta subunit 2	5425	6738.26	0.852062	0.0859208	9.91683	3.52e-23	1.04e-21	0.60098
ICA1.3382	ICA1	Islet cell autoantigen 1	3382	3143.98	0.877701	0.0885764	9.90897	3.81e-23	1.13e-21	0.645405
SH2D1B.117157	SH2D1B	SH2 domain-containing protein 1B	117157	9.94146	-2.31838	0.234062	-9.90499	3.96e-23	1.17e-21	-2.25634
TTC36.143941	TTC36	Tetratricopeptide repeat protein 36	143941	16.9577	2.68294	0.270927	9.9028	4.05e-23	1.2e-21	1.08032
HOXD13.3239	HOXD13	Homeobox protein Hox-D13	3239	449.378	-1.81748	0.183569	-9.90081	4.13e-23	1.22e-21	-2.07741
SERPINB1.1992	SERPINB1	Leukocyte elastase inhibitor	1992	746.388	-1.3722	0.138604	-9.90013	4.16e-23	1.23e-21	-1.58297
PDGFD.80310	PDGFD	Platelet-derived growth factor D	80310	792.297	-1.32529	0.134122	-9.88122	5.02e-23	1.48e-21	-1.46756
KIAA0087.9808			9808	52.2845	3.18867	0.322825	9.87741	5.22e-23	1.53e-21	2.94651
DLGAP5.9787	DLGAP5	Disks large-associated protein 5	9787	85.9566	2.07531	0.210181	9.87392	5.4e-23	1.58e-21	1.42822
HSD17B13.345275	HSD17B13	17-beta-hydroxysteroid dehydrogenase 13	345275	452.005	-2.90938	0.294652	-9.87395	5.4e-23	1.58e-21	-3.26982
C20orf202.400831	C20orf202	Uncharacterized protein C20orf202	400831	7.91911	-2.07132	0.209879	-9.86912	5.67e-23	1.66e-21	-2.05075
BAIAP3.8938	BAIAP3	BAI1-associated protein 3	8938	1724.92	1.1556	0.11711	9.86767	5.75e-23	1.68e-21	0.985103
ERBB4.2066	ERBB4	Receptor tyrosine-protein kinase erbB-4	2066	161.38	-1.98271	0.200935	-9.86744	5.76e-23	1.68e-21	-1.93581
CDH8.1006	CDH8	Cadherin-8	1006	14.8295	-2.59562	0.263326	-9.85708	6.39e-23	1.86e-21	-2.73419
GAL.51083	GAL	Galanin peptides [Cleaved into: Galanin; Galanin message-associated peptide	51083	126.227	2.3855	0.242046	9.85559	6.48e-23	1.88e-21	1.63521
SPTBN2.6712	SPTBN2	Spectrin beta chain, non-erythrocytic 2	6712	8480.85	1.06174	0.10787	9.84277	7.37e-23	2.14e-21	0.887977
PIK3R1.5295	PIK3R1	Phosphatidylinositol 3-kinase regulatory subunit alpha	5295	4041.9	-1.03937	0.105604	-9.84222	7.41e-23	2.14e-21	-1.18402
TMEM132C.92293	TMEM132C	Transmembrane protein 132C	92293	189.939	-2.36477	0.240261	-9.84247	7.39e-23	2.14e-21	-2.50775
NCRNA00093.100188954			100188954	77.7928	1.49247	0.151647	9.84176	7.44e-23	2.15e-21	1.35477
PRRG4.79056	PRRG4	Transmembrane gamma-carboxyglutamic acid protein 4	79056	407.235	-1.22191	0.124161	-9.84132	7.47e-23	2.16e-21	-1.37944
RUVBL1.8607	RUVBL1	RuvB-like 1	8607	2392.93	0.758275	0.0770559	9.84059	7.53e-23	2.17e-21	0.533178
GPR156.165829	GPR156	Probable G-protein coupled receptor 156	165829	8.88266	-1.68166	0.171146	-9.82589	8.71e-23	2.51e-21	-1.89003
MANEAL.149175	MANEAL	Glycoprotein endo-alpha-1,2-mannosidase-like protein	149175	1175.51	1.02681	0.10451	9.82498	8.79e-23	2.52e-21	0.87349
NCAPG.64151	NCAPG	Condensin complex subunit 3	64151	159.5	1.76594	0.179755	9.82414	8.86e-23	2.54e-21	1.08805
SLC34A2.10568	SLC34A2	Sodium-dependent phosphate transport protein 2B	10568	810.267	-3.26135	0.33211	-9.82007	9.23e-23	2.64e-21	-3.17264
PPP3CB.5532	PPP3CB	Serine/threonine-protein phosphatase 2B catalytic subunit beta isoform	5532	3169.59	-0.492635	0.050174	-9.81852	9.37e-23	2.68e-21	-0.677813
DLX1.1745	DLX1	Homeobox protein DLX-1	1745	984.069	2.87531	0.293044	9.81184	1e-22	2.86e-21	2.89352
OSTalpha.200931	SLC51A	Organic solute transporter subunit alpha	200931	181.809	2.00226	0.204279	9.80155	1.11e-22	3.16e-21	1.86045
BCL2L12.83596	BCL2L12	Bcl-2-like protein 12	83596	708.342	0.72607	0.0741157	9.79644	1.17e-22	3.32e-21	0.477354
HOXC5.3222	HOXC5	Homeobox protein Hox-C5	3222	65.2861	2.24143	0.228812	9.79596	1.17e-22	3.33e-21	2.24105
TBL1X.6907	TBL1X	F-box-like/WD repeat-containing protein TBL1X	6907	3957.45	-0.783493	0.0799847	-9.79553	1.18e-22	3.34e-21	-0.952285
STX19.415117	STX19	Syntaxin-19	415117	468.946	1.63705	0.167127	9.7952	1.18e-22	3.35e-21	1.42951
C1orf182.128229	TSACC	TSSK6-activating co-chaperone protein	128229	14.6204	1.78884	0.182644	9.79417	1.19e-22	3.38e-21	1.55664
DIXDC1.85458	DIXDC1	Dixin	85458	2210.82	-1.09583	0.111994	-9.78473	1.31e-22	3.69e-21	-1.24745
MXRA7.439921	MXRA7	Matrix-remodeling-associated protein 7	439921	7180.29	-1.22655	0.125351	-9.78491	1.31e-22	3.69e-21	-1.4324
ZBTB4.57659	ZBTB4	Zinc finger and BTB domain-containing protein 4	57659	7347.03	-0.55368	0.0566111	-9.78041	1.37e-22	3.85e-21	-0.706748
DKC1.1736	DKC1	H/ACA ribonucleoprotein complex subunit 4	1736	3256.34	0.461377	0.0472145	9.77193	1.49e-22	4.18e-21	0.272112
ACCN3.9311	ASIC3	Acid-sensing ion channel 3	9311	68.5953	1.96086	0.200692	9.77048	1.51e-22	4.23e-21	1.7183
GNG12.55970	GNG12	Guanine nucleotide-binding protein G(I)/G(S)/G(O) subunit gamma-12	55970	4401.98	-0.683122	0.0699172	-9.77044	1.51e-22	4.23e-21	-0.845141
ITGA2.3673	ITGA2	Integrin alpha-2	3673	1274.48	-1.42623	0.146021	-9.76727	1.56e-22	4.36e-21	-1.52134
PRKCB.5579	PRKCB	Protein kinase C beta type	5579	738.375	-1.80415	0.184728	-9.76649	1.57e-22	4.39e-21	-2.03544
NPTN.27020	NPTN	Neuroplastin	27020	6435.17	-0.683755	0.0700475	-9.76131	1.65e-22	4.61e-21	-0.868303
MAP1A.4130	MAP1A	Microtubule-associated protein 1A	4130	1190.84	-1.55405	0.159217	-9.7606	1.66e-22	4.63e-21	-1.72604
C15orf59.388135	C15orf59	UPF0583 protein C15orf59	388135	309.557	-1.4286	0.146388	-9.75899	1.69e-22	4.7e-21	-1.57903
ERGIC1.57222	ERGIC1	Endoplasmic reticulum-Golgi intermediate compartment protein 1	57222	41355.8	0.798664	0.0818454	9.7582	1.7e-22	4.73e-21	0.606797
MTL5.9633	MTL5	Tesmin	9633	487.5	0.859815	0.0881456	9.75449	1.76e-22	4.9e-21	0.703028
FAM110C.642273	FAM110C	Protein FAM110C	642273	40.3418	-2.32019	0.237883	-9.75348	1.78e-22	4.94e-21	-2.29816
RPP40.10799	RPP40	Ribonuclease P protein subunit p40	10799	230.686	0.850355	0.0872182	9.74975	1.85e-22	5.12e-21	0.623714
TP53INP1.94241	TP53INP1	Tumor protein p53-inducible nuclear protein 1	94241	6945.88	1.05754	0.108471	9.74943	1.86e-22	5.13e-21	0.880755
HCG22.285834			285834	3.68807	-3.46893	0.355826	-9.74895	1.86e-22	5.14e-21	-4.05981
DUSP4.1846	DUSP4	Dual specificity protein phosphatase 4	1846	806.187	-1.97311	0.202423	-9.74749	1.89e-22	5.21e-21	-2.03641
RABEP2.79874	RABEP2	Rab GTPase-binding effector protein 2	79874	5190.71	1.14514	0.117498	9.74604	1.92e-22	5.28e-21	0.886643
TEAD1.7003	TEAD1	Transcriptional enhancer factor TEF-1	7003	2956.04	-1.01808	0.104519	-9.74065	2.02e-22	5.56e-21	-1.14698
ZNF516.9658	ZNF516	Zinc finger protein 516	9658	695.211	-1.48555	0.152512	-9.74054	2.02e-22	5.56e-21	-1.60622
DNAH14.127602	DNAH14	Dynein heavy chain 14, axonemal	127602	169.005	0.975952	0.100204	9.7397	2.04e-22	5.6e-21	0.777628
ANKRD34B.340120	ANKRD34B	Ankyrin repeat domain-containing protein 34B	340120	342.235	3.71913	0.381984	9.73636	2.11e-22	5.77e-21	1.95929
KANK2.25959	KANK2	KN motif and ankyrin repeat domain-containing protein 2	25959	7597.12	-1.22595	0.125928	-9.73532	2.13e-22	5.82e-21	-1.41358
JPH4.84502	JPH4	Junctophilin-4	84502	971	-1.9735	0.202804	-9.73111	2.22e-22	6.06e-21	-2.16267
LPPR2.64748	LPPR2	Lipid phosphate phosphatase-related protein type 2	64748	3721.42	0.719711	0.073998	9.72608	2.33e-22	6.36e-21	0.514243
LOC554202.554202			554202	27.0868	-2.15937	0.22205	-9.72471	2.37e-22	6.44e-21	-2.33653
DCAF12L1.139170	DCAF12L1	DDB1- and CUL4-associated factor 12-like protein 1	139170	16.4786	-2.79623	0.287741	-9.71787	2.53e-22	6.88e-21	-2.92062
MOBKL2B.79817	MOB3B	MOB kinase activator 3B	79817	306.81	-1.09723	0.112958	-9.71361	2.64e-22	7.16e-21	-1.19045
RNF182.221687	RNF182	E3 ubiquitin-protein ligase RNF182	221687	24.0276	-1.8304	0.188463	-9.71224	2.67e-22	7.25e-21	-1.85154
FAM113A.64773	PCED1A	PC-esterase domain-containing protein 1A	64773	2156.9	0.897989	0.0924721	9.71092	2.71e-22	7.33e-21	0.630139
LOC644936.644936			644936	72.3797	-1.21856	0.125506	-9.70915	2.76e-22	7.45e-21	-1.36542
RAC3.5881	RAC3	Ras-related C3 botulinum toxin substrate 3	5881	1260.57	1.29492	0.133388	9.70792	2.79e-22	7.53e-21	1.03183
TRAF3IP2.10758	TRAF3IP2	Adapter protein CIKS	10758	1497.42	-0.924008	0.0951846	-9.70754	2.8e-22	7.54e-21	-1.03187
GNL2.29889	GNL2	Nucleolar GTP-binding protein 2	29889	2873.96	0.59629	0.0614898	9.69737	3.09e-22	8.31e-21	0.381985
CACHD1.57685	CACHD1	VWFA and cache domain-containing protein 1	57685	682.863	-1.42224	0.146661	-9.69742	3.09e-22	8.31e-21	-1.54897
CRYZ.1429	CRYZ	Quinone oxidoreductase	1429	1760.46	-0.92198	0.0950784	-9.69705	3.1e-22	8.33e-21	-1.05178
NUDT19.390916	NUDT19	Nucleoside diphosphate-linked moiety X motif 19, mitochondrial	390916	1706.79	0.707851	0.0730185	9.69413	3.19e-22	8.56e-21	0.50262
IER3.8870	IER3	Radiation-inducible immediate-early gene IEX-1	8870	1948.42	-1.81853	0.187603	-9.69347	3.21e-22	8.6e-21	-1.96806
ZNF30.90075	ZNF30	Zinc finger protein 30	90075	464.697	1.29229	0.133374	9.68926	3.35e-22	8.95e-21	1.08079
PPP1R12B.4660	PPP1R12B	Protein phosphatase 1 regulatory subunit 12B	4660	14023.7	-1.34799	0.139147	-9.68754	3.41e-22	9.09e-21	-1.50496
GPRIN1.114787	GPRIN1	G protein-regulated inducer of neurite outgrowth 1	114787	93.6513	1.18562	0.122407	9.6859	3.46e-22	9.22e-21	1.02157
CBS.875	CBS	Cystathionine beta-synthase	875	4808.62	1.30386	0.13466	9.68262	3.57e-22	9.51e-21	1.05165
MST4.51765	STK26	Serine/threonine-protein kinase 26	51765	1266.87	-1.15669	0.119492	-9.68012	3.66e-22	9.73e-21	-1.31377
ZNF660.285349	ZNF660	Zinc finger protein 660	285349	33.3569	-1.3258	0.136984	-9.6785	3.72e-22	9.87e-21	-1.47653
LIPE.3991	LIPE	Hormone-sensitive lipase	3991	184.067	-1.15769	0.119698	-9.67171	3.98e-22	1.05e-20	-1.33492
CENPM.79019	CENPM	Centromere protein M	79019	201.761	1.85252	0.19155	9.67124	4e-22	1.06e-20	1.5387
TUBB2A.7280	TUBB2A	Tubulin beta-2A chain	7280	4273.26	1.38788	0.143509	9.67107	4e-22	1.06e-20	1.17815
C16orf45.89927	C16orf45	Uncharacterized protein C16orf45	89927	1201.64	-1.23915	0.128131	-9.67095	4.01e-22	1.06e-20	-1.44441
KCTD14.65987	KCTD14	BTB/POZ domain-containing protein KCTD14	65987	474.046	-1.84818	0.19114	-9.66924	4.07e-22	1.07e-20	-1.97786
GGA2.23062	GGA2	ADP-ribosylation factor-binding protein GGA2	23062	4436.44	-0.501027	0.051828	-9.66711	4.16e-22	1.09e-20	-0.689845
OR51E2.81285	OR51E2	Olfactory receptor 51E2	81285	26735.2	2.39073	0.247324	9.6664	4.19e-22	1.1e-20	2.32142
KIAA0020.9933	KIAA0020	Pumilio domain-containing protein KIAA0020	9933	1234.38	0.533858	0.0552392	9.66447	4.27e-22	1.12e-20	0.321366
GDF15.9518	GDF15	Growth/differentiation factor 15	9518	20151.3	1.9352	0.200277	9.66259	4.35e-22	1.14e-20	1.74915
ALAD.210	ALAD	Delta-aminolevulinic acid dehydratase	210	3164.86	-0.883753	0.0914597	-9.66276	4.34e-22	1.14e-20	-1.04686
CPEB1.64506	CPEB1	Cytoplasmic polyadenylation element-binding protein 1	64506	44.0556	-1.86384	0.192936	-9.66042	4.44e-22	1.16e-20	-2.03079
C3orf70.285382	C3orf70	UPF0524 protein C3orf70	285382	726.7	-1.39859	0.144789	-9.65953	4.48e-22	1.17e-20	-1.5461
C6orf108.10591	DNPH1	2'-deoxynucleoside 5'-phosphate N-hydrolase 1	10591	2052.64	0.998247	0.103372	9.65681	4.6e-22	1.2e-20	0.711352
CDCA5.113130	CDCA5	Sororin	113130	237.864	1.41425	0.146476	9.65516	4.67e-22	1.21e-20	1.17078
C1orf114.57821	CCDC181	Coiled-coil domain-containing protein 181	57821	49.8024	-1.61541	0.167301	-9.65573	4.65e-22	1.21e-20	-1.87861
SSX2IP.117178	SSX2IP	Afadin- and alpha-actinin-binding protein	117178	1171.87	-0.623726	0.0646024	-9.65485	4.69e-22	1.22e-20	-0.810154
TNK2.10188	TNK2	Activated CDC42 kinase 1	10188	4049.98	0.860736	0.0891747	9.65224	4.81e-22	1.25e-20	0.644958
ARMC6.93436	ARMC6	Armadillo repeat-containing protein 6	93436	2476.24	0.678506	0.0703076	9.65055	4.89e-22	1.27e-20	0.456262
FAM92A1.137392	FAM92A1	Protein FAM92A1	137392	155.957	-1.27987	0.132623	-9.65044	4.89e-22	1.27e-20	-1.52725
POU5F1B.5462	POU5F1B	Putative POU domain, class 5, transcription factor 1B	5462	138.421	1.44925	0.150199	9.64888	4.97e-22	1.28e-20	1.21205
POPDC2.64091	POPDC2	Popeye domain-containing protein 2	64091	681.121	-1.50364	0.155858	-9.64748	5.04e-22	1.3e-20	-1.66778
ATG9B.285973	ATG9B	Autophagy-related protein 9B	285973	104.317	1.64034	0.170054	9.64602	5.11e-22	1.31e-20	1.43083
FCGBP.8857	FCGBP	IgGFc-binding protein	8857	2578.94	-2.30504	0.238943	-9.64682	5.07e-22	1.31e-20	-2.53527
GNB5.10681	GNB5	Guanine nucleotide-binding protein subunit beta-5	10681	1209.35	-0.741334	0.0768651	-9.64462	5.18e-22	1.33e-20	-0.910002
MPP2.4355	MPP2	MAGUK p55 subfamily member 2	4355	473.769	-1.48655	0.154164	-9.64268	5.28e-22	1.35e-20	-1.67937
DBNDD2.55861	DBNDD2	Dysbindin domain-containing protein 2	55861	1209.7	-1.2042	0.124895	-9.6417	5.33e-22	1.36e-20	-1.41279
LRMP.4033	LRMP	Lymphoid-restricted membrane protein	4033	130.943	-1.65948	0.172128	-9.64099	5.37e-22	1.37e-20	-1.90041
AFF2.2334	AFF2	AF4/FMR2 family member 2	2334	84.0418	-1.84044	0.190891	-9.64133	5.35e-22	1.37e-20	-2.00806
CTTNBP2.83992	CTTNBP2	Cortactin-binding protein 2	83992	255.064	-1.57132	0.162992	-9.64047	5.39e-22	1.38e-20	-1.78455
B3GNT6.192134	B3GNT6	UDP-GlcNAc:betaGal beta-1,3-N-acetylglucosaminyltransferase 6	192134	584.619	3.87454	0.401982	9.63858	5.49e-22	1.4e-20	4.64476
GPR109B.8843	HCAR3	Hydroxycarboxylic acid receptor 3	8843	82.381	-2.14553	0.222631	-9.63717	5.57e-22	1.42e-20	-2.34805
KIF26B.55083	KIF26B	Kinesin-like protein KIF26B	55083	148.299	-1.75595	0.182221	-9.63636	5.61e-22	1.43e-20	-1.87427
FAM55C.91775	NXPE3	NXPE family member 3	91775	855.136	-1.01475	0.105348	-9.63234	5.84e-22	1.48e-20	-1.13662
ATP6V0D2.245972	ATP6V0D2	V-type proton ATPase subunit d 2	245972	53.562	-2.32248	0.24118	-9.62967	5.99e-22	1.52e-20	-2.45796
C12orf73.728568	C12orf73	Uncharacterized protein C12orf73	728568	407.473	0.828407	0.086034	9.62883	6.04e-22	1.53e-20	0.575908
ZMYND19.116225	ZMYND19	Zinc finger MYND domain-containing protein 19	116225	1126.48	0.843795	0.0876422	9.62772	6.11e-22	1.54e-20	0.58172
FAT3.120114	FAT3	Protocadherin Fat 3	120114	370.094	-1.97935	0.205597	-9.62731	6.13e-22	1.55e-20	-2.13234
TRAF4.9618	TRAF4	TNF receptor-associated factor 4	9618	4498.92	0.942567	0.0979376	9.62417	6.32e-22	1.59e-20	0.69237
CDHR1.92211	CDHR1	Cadherin-related family member 1	92211	111.384	-1.97989	0.205756	-9.62248	6.43e-22	1.62e-20	-2.09077
PGAP1.80055	PGAP1	GPI inositol-deacylase	80055	762.218	-1.00913	0.104885	-9.62128	6.5e-22	1.63e-20	-1.16429
ZAK.51776	ZAK	Mitogen-activated protein kinase kinase kinase MLT	51776	4692.35	-1.20738	0.125493	-9.62105	6.52e-22	1.64e-20	-1.3528
RERG.85004	RERG	Ras-related and estrogen-regulated growth inhibitor	85004	665.964	-1.22339	0.127229	-9.6156	6.87e-22	1.72e-20	-1.28158
PLXNA2.5362	PLXNA2	Plexin-A2	5362	1026.23	-1.0234	0.106491	-9.61024	7.24e-22	1.81e-20	-1.16319
FOXI2.399823	FOXI2	Forkhead box protein I2	399823	9.15596	-2.4126	0.251089	-9.60855	7.36e-22	1.84e-20	-2.59071
IL18R1.8809	IL18R1	Interleukin-18 receptor 1	8809	132.385	-1.7204	0.179076	-9.6071	7.46e-22	1.86e-20	-1.70034
TSPAN19.144448	TSPAN19	Putative tetraspanin-19	144448	36.3943	3.17056	0.330158	9.60317	7.75e-22	1.93e-20	3.54732
MYH11.4629	MYH11	Myosin-11	4629	222216	-1.74752	0.181973	-9.60318	7.75e-22	1.93e-20	-1.91017
LOC401093.401093			401093	593.378	-1.34476	0.140052	-9.6019	7.85e-22	1.95e-20	-1.55293
TPRG1.285386	TPRG1	Tumor protein p63-regulated gene 1 protein	285386	41.9047	-1.40728	0.14658	-9.60072	7.94e-22	1.97e-20	-1.556
CLCA4.22802	CLCA4	Calcium-activated chloride channel regulator 4	22802	165.764	-3.15803	0.328986	-9.59929	8.05e-22	2e-20	-3.60052
TCEAL1.9338	TCEAL1	Transcription elongation factor A protein-like 1	9338	1675.37	-0.59898	0.0624358	-9.59354	8.51e-22	2.11e-20	-0.797812
DSTN.11034	DSTN	Destrin	11034	30342.9	-0.692754	0.0722157	-9.59285	8.57e-22	2.12e-20	-0.894747
FZD8.8325	FZD8	Frizzled-8	8325	796.514	1.53396	0.159933	9.59131	8.7e-22	2.15e-20	1.42689
C9orf167.54863	TOR4A	Torsin-4A	54863	209.065	-1.33757	0.139462	-9.59092	8.73e-22	2.15e-20	-1.44414
HCN4.10021	HCN4	Potassium/sodium hyperpolarization-activated cyclic nucleotide-gated channel 4	10021	22.2576	-2.05438	0.214239	-9.58919	8.88e-22	2.18e-20	-2.17638
SLC39A2.29986	SLC39A2	Zinc transporter ZIP2	29986	357.182	-3.60131	0.375538	-9.58973	8.83e-22	2.18e-20	-3.85184
MUC21.394263	MUC21	Mucin-21	394263	10.0549	-3.96214	0.413183	-9.5893	8.87e-22	2.18e-20	-4.83057
STOX2.56977	STOX2	Storkhead-box protein 2	56977	63.7085	-1.78319	0.185993	-9.58742	9.03e-22	2.22e-20	-1.9238
JAZF1.221895	JAZF1	Juxtaposed with another zinc finger protein 1	221895	1242.26	-1.30647	0.136289	-9.58607	9.15e-22	2.24e-20	-1.5221
KCNH5.27133	KCNH5	Potassium voltage-gated channel subfamily H member 5	27133	3.64221	-3.31242	0.345566	-9.5855	9.2e-22	2.25e-20	-3.86982
FAM136A.84908	FAM136A	Protein FAM136A	84908	2222.67	0.580803	0.0606012	9.58401	9.33e-22	2.28e-20	0.357549
MEF2A.4205	MEF2A	Myocyte-specific enhancer factor 2A	4205	2647.4	-0.714004	0.0745081	-9.5829	9.44e-22	2.3e-20	-0.863683
DPYSL3.1809	DPYSL3	Dihydropyrimidinase-related protein 3	1809	12393.9	-1.19613	0.124818	-9.58303	9.42e-22	2.3e-20	-1.39254
CLEC18A.348174	CLEC18A	C-type lectin domain family 18 member A	348174	50.857	1.79502	0.187328	9.58222	9.5e-22	2.31e-20	1.64601
TMEM127.55654	TMEM127	Transmembrane protein 127	55654	4579.01	-0.504289	0.0526325	-9.58133	9.58e-22	2.33e-20	-0.60978
SLC12A8.84561	SLC12A8	Solute carrier family 12 member 8	84561	981.659	0.967668	0.101004	9.58045	9.66e-22	2.35e-20	0.778902
NOC2L.26155	NOC2L	Nucleolar complex protein 2 homolog	26155	5706.8	0.608623	0.0635476	9.57743	9.95e-22	2.41e-20	0.393416
ELP3.55140	ELP3	Elongator complex protein 3	55140	1753.32	-0.813685	0.0849587	-9.57742	9.95e-22	2.41e-20	-0.898163
GPD1L.23171	GPD1L	Glycerol-3-phosphate dehydrogenase 1-like protein	23171	5445.76	-0.878124	0.0916971	-9.57635	1.01e-21	2.43e-20	-1.04849
C17orf28.283987	HID1	Protein HID1	283987	13208.6	0.846507	0.088435	9.57209	1.05e-21	2.53e-20	0.678181
CECR5.27440	CECR5	Cat eye syndrome critical region protein 5	27440	2227.95	0.634069	0.0662493	9.57096	1.06e-21	2.56e-20	0.408387
TMEM35.59353	TMEM35	Transmembrane protein 35	59353	755.342	-1.84983	0.193311	-9.56916	1.08e-21	2.6e-20	-2.04976
TMTC4.84899	TMTC4	Transmembrane and TPR repeat-containing protein 4	84899	2503.08	1.06448	0.111253	9.56814	1.09e-21	2.62e-20	0.932749
TLN1.7094	TLN1	Talin-1	7094	21950.6	-0.8569	0.0895642	-9.56744	1.1e-21	2.64e-20	-0.983701
PTGS1.5742	PTGS1	Prostaglandin G/H synthase 1	5742	1651.89	-2.22406	0.232533	-9.5645	1.13e-21	2.71e-20	-2.59789
ANKRD57.65124	SOWAHC	Ankyrin repeat domain-containing protein SOWAHC	65124	1192.61	-0.761668	0.0796456	-9.56321	1.14e-21	2.74e-20	-0.903361
C18orf34.374864	CCDC178	Coiled-coil domain-containing protein 178	374864	74.6889	-1.75104	0.183109	-9.56283	1.15e-21	2.75e-20	-2.05923
OR52R1.119695	OR52R1	Olfactory receptor 52R1	119695	6.53735	3.03777	0.317771	9.55963	1.18e-21	2.83e-20	2.98235
ENAH.55740	ENAH	Protein enabled homolog	55740	6646.96	-0.702323	0.073477	-9.55841	1.2e-21	2.86e-20	-0.811982
ALG6.29929	ALG6	Dolichyl pyrophosphate Man9GlcNAc2 alpha-1,3-glucosyltransferase	29929	794.291	0.739643	0.0773878	9.55762	1.2e-21	2.88e-20	0.53137
CYP26B1.56603	CYP26B1	Cytochrome P450 26B1	56603	209.912	-2.0304	0.212494	-9.55509	1.23e-21	2.95e-20	-2.18355
FAM83B.222584	FAM83B	Protein FAM83B	222584	84.6392	-2.19643	0.229896	-9.55403	1.25e-21	2.97e-20	-2.36029
TMEM86A.144110	TMEM86A	Lysoplasmalogenase-like protein TMEM86A	144110	539.557	0.897288	0.0939275	9.55299	1.26e-21	2.99e-20	0.667378
IQCA1.79781	IQCA1	IQ and AAA domain-containing protein 1	79781	77.6002	-1.65087	0.172807	-9.55328	1.26e-21	2.99e-20	-1.82399
TMEM213.155006	TMEM213	Transmembrane protein 213	155006	22.8799	-3.12093	0.32672	-9.55231	1.27e-21	3.01e-20	-3.31694
ID1.3397	ID1	DNA-binding protein inhibitor ID-1	3397	3046.21	-1.77755	0.186121	-9.55052	1.29e-21	3.06e-20	-2.00116
EIF3B.8662	EIF3B	Eukaryotic translation initiation factor 3 subunit B	8662	11589	0.71357	0.0747256	9.54921	1.31e-21	3.09e-20	0.485479
C17orf70.80233	FAAP100	Fanconi anemia-associated protein of 100 kDa	80233	2291.31	0.701024	0.0734096	9.54949	1.3e-21	3.09e-20	0.472104
DEPDC1B.55789	DEPDC1B	DEP domain-containing protein 1B	55789	63.3732	1.79145	0.187674	9.54551	1.35e-21	3.2e-20	1.49366
TTC28.23331	TTC28	Tetratricopeptide repeat protein 28	23331	1168.07	-1.05471	0.110576	-9.53832	1.45e-21	3.42e-20	-1.19698
SHC2.25759	SHC2	SHC-transforming protein 2	25759	4212.4	1.05996	0.111155	9.53586	1.49e-21	3.5e-20	0.79471
PRPS2.5634	PRPS2	Ribose-phosphate pyrophosphokinase 2	5634	3466.78	-1.22865	0.128868	-9.53421	1.51e-21	3.55e-20	-1.20765
CA12.771	CA12	Carbonic anhydrase 12	771	679.925	-1.6048	0.168341	-9.53306	1.53e-21	3.59e-20	-1.64087
C9orf125.84302	TMEM246	Transmembrane protein 246	84302	419.09	-1.5751	0.165273	-9.53029	1.57e-21	3.68e-20	-1.78301
TNMD.64102	TNMD	Tenomodulin	64102	33.7719	-3.18766	0.334738	-9.52284	1.69e-21	3.95e-20	-3.44039
LMO4.8543	LMO4	LIM domain transcription factor LMO4	8543	2542.9	-0.861648	0.0904888	-9.52216	1.7e-21	3.97e-20	-1.07187
CHRDL1.91851	CHRDL1	Chordin-like protein 1	91851	5205.8	-1.82158	0.191337	-9.52023	1.73e-21	4.04e-20	-2.03787
RNF126P1.376412			376412	6.46379	-1.65199	0.173537	-9.51951	1.74e-21	4.06e-20	-1.72469
B4GALT3.8703	B4GALT3	Beta-1,4-galactosyltransferase 3	8703	2892.15	0.572175	0.0601157	9.51789	1.77e-21	4.12e-20	0.383627
VWA5A.4013	VWA5A	von Willebrand factor A domain-containing protein 5A	4013	981.563	-1.29083	0.13562	-9.51796	1.77e-21	4.12e-20	-1.46563
METTL7A.25840	METTL7A	Methyltransferase-like protein 7A	25840	4754.58	-1.09718	0.11528	-9.51751	1.77e-21	4.13e-20	-1.32102
SPINLW1.57119	EPPIN	Eppin	57119	2.26541	-3.52032	0.370061	-9.5128	1.86e-21	4.31e-20	-3.93297
FAM76A.199870	FAM76A	Protein FAM76A	199870	539.556	-0.454082	0.047744	-9.51076	1.89e-21	4.39e-20	-0.64949
PDE1C.5137	PDE1C	Calcium/calmodulin-dependent 3',5'-cyclic nucleotide phosphodiesterase 1C	5137	37.7146	-2.62562	0.276137	-9.5084	1.94e-21	4.49e-20	-2.94775
DNAJB4.11080	DNAJB4	DnaJ homolog subfamily B member 4	11080	683.194	-1.32136	0.13901	-9.50546	1.99e-21	4.61e-20	-1.52167
IRAK3.11213	IRAK3	Interleukin-1 receptor-associated kinase 3	11213	431.654	-1.23972	0.130531	-9.49749	2.15e-21	4.97e-20	-1.41814
ZNF846.162993	ZNF846	Zinc finger protein 846	162993	248.146	-0.682197	0.0718312	-9.49723	2.16e-21	4.98e-20	-0.859833
ZNF157.7712	ZNF157	Zinc finger protein 157	7712	3.7134	-1.91207	0.201398	-9.49399	2.22e-21	5.13e-20	-2.08751
APBB1.322	APBB1	Amyloid beta A4 precursor protein-binding family B member 1	322	1900.38	-0.863867	0.0910076	-9.49226	2.26e-21	5.21e-20	-1.03948
VARS.7407	VARS	Valine--tRNA ligase	7407	3987.52	0.659802	0.0695133	9.49173	2.27e-21	5.23e-20	0.478924
AIFM2.84883	AIFM2	Apoptosis-inducing factor 2	84883	635.504	-0.910834	0.0959893	-9.48891	2.33e-21	5.37e-20	-1.0629
KSR1.8844	KSR1	Kinase suppressor of Ras 1	8844	482.905	-1.27209	0.134066	-9.4885	2.34e-21	5.38e-20	-1.38058
NOP56.10528	NOP56	Nucleolar protein 56	10528	4499.57	0.539344	0.0568833	9.48158	2.5e-21	5.74e-20	0.318016
PAK7.57144	PAK7	Serine/threonine-protein kinase PAK 7	57144	39.5697	-1.89858	0.200292	-9.47905	2.57e-21	5.88e-20	-2.11873
SPOP.8405	SPOP	Speckle-type POZ protein	8405	4648.96	-0.522787	0.0551591	-9.47781	2.6e-21	5.94e-20	-0.699126
MRPL17.63875	MRPL17	39S ribosomal protein L17, mitochondrial	63875	3380.7	0.937466	0.0989342	9.47565	2.65e-21	6.06e-20	0.692343
MR1.3140	MR1	Major histocompatibility complex class I-related gene protein	3140	255.241	-1.17309	0.123803	-9.47548	2.66e-21	6.06e-20	-1.36205
HAGHL.84264	HAGHL	Hydroxyacylglutathione hydrolase-like protein	84264	241.854	2.01231	0.212433	9.47271	2.73e-21	6.21e-20	1.83437
KLHL5.51088	KLHL5	Kelch-like protein 5	51088	1662.87	-1.089	0.114962	-9.47272	2.73e-21	6.21e-20	-1.2283
ZSCAN4.201516	ZSCAN4	Zinc finger and SCAN domain-containing protein 4	201516	6.38883	-2.63964	0.278784	-9.4684	2.84e-21	6.46e-20	-2.87276
CCBE1.147372	CCBE1	Collagen and calcium-binding EGF domain-containing protein 1	147372	79.0252	-2.13362	0.225408	-9.4656	2.92e-21	6.63e-20	-2.35153
C5orf34.375444	C5orf34	Uncharacterized protein C5orf34	375444	78.8266	-1.16485	0.123132	-9.46022	3.07e-21	6.97e-20	-1.3904
PIPOX.51268	PIPOX	Peroxisomal sarcosine oxidase	51268	114.735	-1.52769	0.161489	-9.46005	3.08e-21	6.98e-20	-1.74192
MRPL41.64975	MRPL41	39S ribosomal protein L41, mitochondrial	64975	4419.11	1.27674	0.134979	9.45882	3.11e-21	7.05e-20	0.947075
GNG13.51764	GNG13	Guanine nucleotide-binding protein G(I)/G(S)/G(O) subunit gamma-13	51764	47.4777	2.841	0.300376	9.45817	3.13e-21	7.09e-20	2.64661
SCGB3A1.92304	SCGB3A1	Secretoglobin family 3A member 1	92304	297.213	-2.80358	0.296426	-9.45797	3.14e-21	7.09e-20	-3.34706
OTUB2.78990	OTUB2	Ubiquitin thioesterase OTUB2	78990	243.063	0.821897	0.0869168	9.45613	3.2e-21	7.21e-20	0.629177
RGS10.6001	RGS10	Regulator of G-protein signaling 10	6001	3867.18	1.19241	0.126132	9.45364	3.27e-21	7.37e-20	0.933929
HJURP.55355	HJURP	Holliday junction recognition protein	55355	176.778	1.93212	0.204457	9.44999	3.39e-21	7.63e-20	1.75344
GPR161.23432	GPR161	G-protein coupled receptor 161	23432	387.711	-1.21485	0.128568	-9.4491	3.42e-21	7.68e-20	-1.4055
RPGRIP1.57096	RPGRIP1	X-linked retinitis pigmentosa GTPase regulator-interacting protein 1	57096	27.7493	1.86107	0.196973	9.44835	3.44e-21	7.73e-20	1.60641
PDK2.5164	PDK2	[Pyruvate dehydrogenase	5164	2356.08	-0.66283	0.0701649	-9.44674	3.5e-21	7.83e-20	-0.806122
RASSF5.83593	RASSF5	Ras association domain-containing protein 5	83593	893.275	-1.25444	0.132792	-9.44669	3.5e-21	7.83e-20	-1.38345
ATP6V1G3.127124	ATP6V1G3	V-type proton ATPase subunit G 3	127124	6.79657	-3.69426	0.391247	-9.44227	3.65e-21	8.16e-20	-4.1746
ANXA6.309	ANXA6	Annexin A6	309	6982.97	-1.17283	0.124228	-9.44094	3.69e-21	8.26e-20	-1.36445
ENTPD6.955	ENTPD6	Ectonucleoside triphosphate diphosphohydrolase 6	955	10683.2	0.802032	0.0849775	9.43817	3.79e-21	8.47e-20	0.559688
CD82.3732	CD82	CD82 antigen	3732	2746.8	-0.99463	0.105386	-9.438	3.8e-21	8.47e-20	-1.08671
GHRHR.2692	GHRHR	Growth hormone-releasing hormone receptor	2692	22.9189	2.66779	0.282753	9.43504	3.91e-21	8.7e-20	2.50393
MDFIC.29969	MDFIC	MyoD family inhibitor domain-containing protein	29969	907.904	-0.970428	0.10287	-9.43351	3.97e-21	8.82e-20	-1.09192
TIMP3.7078	TIMP3	Metalloproteinase inhibitor 3	7078	17440.3	-1.20009	0.127227	-9.43265	4e-21	8.88e-20	-1.39559
CELSR2.1952	CELSR2	Cadherin EGF LAG seven-pass G-type receptor 2	1952	1561.71	-1.138	0.120652	-9.43204	4.02e-21	8.93e-20	-1.16591
BHMT2.23743	BHMT2	S-methylmethionine--homocysteine S-methyltransferase BHMT2	23743	294.336	-1.50114	0.159175	-9.43079	4.07e-21	9.02e-20	-1.71448
SORBS1.10580	SORBS1	Sorbin and SH3 domain-containing protein 1	10580	8959.63	-1.55081	0.164481	-9.42851	4.16e-21	9.21e-20	-1.70656
ITGB8.3696	ITGB8	Integrin beta-8	3696	1462.09	-1.34415	0.142613	-9.42518	4.29e-21	9.5e-20	-1.43493
MBNL1.4154	MBNL1	Muscleblind-like protein 1	4154	6296.12	-0.636681	0.0675691	-9.42267	4.4e-21	9.71e-20	-0.817178
COL4A6.1288	COL4A6	Collagen alpha-6(IV) chain	1288	1106.13	-1.8185	0.193019	-9.42139	4.45e-21	9.82e-20	-2.01732
SS18L1.26039	SS18L1	Calcium-responsive transactivator	26039	1169.14	0.55044	0.0584405	9.41881	4.56e-21	1e-19	0.362298
BNIP3L.665	BNIP3L	BCL2/adenovirus E1B 19 kDa protein-interacting protein 3-like	665	4898.18	-0.703417	0.0746772	-9.41943	4.54e-21	1e-19	-0.846805
PDLIM1.9124	PDLIM1	PDZ and LIM domain protein 1	9124	3774.77	-1.08569	0.115303	-9.41596	4.69e-21	1.03e-19	-1.28858
ADM2.79924	ADM2	ADM2	79924	1769.37	1.31364	0.139528	9.41485	4.74e-21	1.04e-19	1.04616
PVRL2.5819	PVRL2	Nectin-2	5819	12073.5	0.74414	0.0790391	9.41483	4.74e-21	1.04e-19	0.551367
SGK269.79834	PEAK1	Pseudopodium-enriched atypical kinase 1	79834	1332.58	-1.31433	0.139599	-9.41507	4.73e-21	1.04e-19	-1.45856
RSAD1.55316	RSAD1	Radical S-adenosyl methionine domain-containing protein 1, mitochondrial	55316	2030.7	0.548936	0.0583207	9.41237	4.85e-21	1.06e-19	0.308689
UGT2B7.7364	UGT2B7	UDP-glucuronosyltransferase 2B7	7364	23.8486	-4.06994	0.432373	-9.41302	4.82e-21	1.06e-19	-4.67834
IL20RB.53833	IL20RB	Interleukin-20 receptor subunit beta	53833	51.4602	-1.80416	0.191703	-9.41125	4.9e-21	1.07e-19	-2.23213
NLE1.54475	NLE1	Notchless protein homolog 1	54475	1076.91	0.775605	0.0824575	9.40612	5.15e-21	1.12e-19	0.550674
KLHL13.90293	KLHL13	Kelch-like protein 13	90293	413.667	-1.16841	0.124236	-9.40475	5.22e-21	1.14e-19	-1.33673
LOC284276.284276			284276	72.4604	-1.65921	0.176452	-9.40322	5.29e-21	1.15e-19	-1.89197
KIAA1875.340390			340390	82.8918	1.97562	0.210125	9.40212	5.35e-21	1.16e-19	1.82077
SHMT2.6472	SHMT2	Serine hydroxymethyltransferase, mitochondrial	6472	3235.51	0.817819	0.0869808	9.4023	5.34e-21	1.16e-19	0.587801
OSBPL11.114885	OSBPL11	Oxysterol-binding protein-related protein 11	114885	742.904	-0.631205	0.0671724	-9.3968	5.62e-21	1.22e-19	-0.752108
NOX4.50507	NOX4	NADPH oxidase 4	50507	78.7669	2.11214	0.224819	9.39481	5.73e-21	1.24e-19	1.92046
TACC1.6867	TACC1	Transforming acidic coiled-coil-containing protein 1	6867	7448.5	-1.04251	0.110971	-9.39437	5.76e-21	1.25e-19	-1.17461
NUDT8.254552	NUDT8	Nucleoside diphosphate-linked moiety X motif 8, mitochondrial	254552	2216.21	2.11709	0.225461	9.39005	6e-21	1.3e-19	1.90824
TSPAN1.10103	TSPAN1	Tetraspanin-1	10103	47736.5	1.29977	0.138518	9.38337	6.39e-21	1.38e-19	1.05587
TCN2.6948	TCN2	Transcobalamin-2	6948	943.349	-1.00355	0.106989	-9.37993	6.6e-21	1.42e-19	-1.18606
PRSS1.5644	PRSS1	Trypsin-1	5644	26.056	-4.91342	0.523795	-9.38043	6.57e-21	1.42e-19	-6.50616
F2RL2.2151	F2RL2	Proteinase-activated receptor 3	2151	70.855	1.9888	0.212077	9.37774	6.74e-21	1.45e-19	1.80856
SLC7A5.8140	SLC7A5	Large neutral amino acids transporter small subunit 1	8140	1172.4	-1.88492	0.201005	-9.37748	6.76e-21	1.45e-19	-1.79481
SMARCA4.6597	SMARCA4	Transcription activator BRG1	6597	8373.82	0.529642	0.0564938	9.37522	6.9e-21	1.48e-19	0.364176
C15orf63.25764	HYPK	Huntingtin-interacting protein K	25764	3601.95	0.947556	0.101076	9.37464	6.94e-21	1.49e-19	0.667705
MEIS2.4212	MEIS2	Homeobox protein Meis2	4212	1761.53	-1.40422	0.14979	-9.37455	6.95e-21	1.49e-19	-1.62437
CRABP2.1382	CRABP2	Cellular retinoic acid-binding protein 2	1382	1435.16	-1.98959	0.212231	-9.37463	6.94e-21	1.49e-19	-2.18674
AIM1L.55057	AIM1L	Absent in melanoma 1-like protein	55057	21.2747	-2.42693	0.258943	-9.37245	7.09e-21	1.51e-19	-2.80998
NNT.23530	NNT	NAD	23530	2144.57	-0.87101	0.0929397	-9.37178	7.13e-21	1.52e-19	-0.999828
PHLDB3.653583	PHLDB3	Pleckstrin homology-like domain family B member 3	653583	1597.74	0.87088	0.0929429	9.37005	7.25e-21	1.54e-19	0.61006
C15orf61.145853	C15orf61	Uncharacterized protein C15orf61	145853	478.288	0.816397	0.087129	9.36999	7.25e-21	1.54e-19	0.56654
C14orf132.56967	C14orf132	Uncharacterized protein C14orf132	56967	1055.6	-1.39012	0.148359	-9.37	7.25e-21	1.54e-19	-1.43883
SLC25A42.284439	SLC25A42	Mitochondrial coenzyme A transporter SLC25A42	284439	2004.14	0.926095	0.0988456	9.36911	7.31e-21	1.55e-19	0.73996
SLC25A10.1468	SLC25A10	Mitochondrial dicarboxylate carrier	1468	3781.43	1.08037	0.115328	9.36788	7.4e-21	1.57e-19	0.85063
C9orf122.158228			158228	208.131	1.02055	0.108948	9.36734	7.44e-21	1.58e-19	0.82196
PYCRL.65263	PYCRL	Pyrroline-5-carboxylate reductase 3	65263	1694.6	1.04497	0.111556	9.3672	7.45e-21	1.58e-19	0.797677
EID3.493861	EID3	EP300-interacting inhibitor of differentiation 3	493861	91.3428	-1.16498	0.124372	-9.36693	7.47e-21	1.58e-19	-1.38569
KLF5.688	KLF5	Krueppel-like factor 5	688	2530	-1.29292	0.138024	-9.36742	7.43e-21	1.58e-19	-1.49855
ZNF219.51222	ZNF219	Zinc finger protein 219	51222	1398.55	-1.06259	0.11346	-9.36525	7.59e-21	1.6e-19	-1.17783
IRF5.3663	IRF5	Interferon regulatory factor 5	3663	465.63	-1.44675	0.154479	-9.3653	7.58e-21	1.6e-19	-1.37824
CCDC85A.114800	CCDC85A	Coiled-coil domain-containing protein 85A	114800	141.858	-1.58075	0.168839	-9.36249	7.79e-21	1.64e-19	-1.84944
MYOCD.93649	MYOCD	Myocardin	93649	804.695	-1.88997	0.201864	-9.36259	7.78e-21	1.64e-19	-2.02495
NKX2-2.4821	NKX2-2	Homeobox protein Nkx-2.2	4821	34.8563	3.51765	0.375762	9.36138	7.87e-21	1.65e-19	0.418841
HFE.3077	HFE	Hereditary hemochromatosis protein	3077	244.453	-1.54012	0.164564	-9.35884	8.06e-21	1.69e-19	-1.69346
CCDC41.51134	CEP83	Centrosomal protein of 83 kDa	51134	431.312	0.666141	0.0712285	9.35217	8.59e-21	1.8e-19	0.475043
FAM84B.157638	FAM84B	Protein FAM84B	157638	3253.97	0.799453	0.0855042	9.34988	8.78e-21	1.84e-19	0.650469
EPS8.2059	EPS8	Epidermal growth factor receptor kinase substrate 8	2059	1402.84	-0.942506	0.100804	-9.34987	8.78e-21	1.84e-19	-1.06837
CCNI2.645121	CCNI2	Cyclin-I2	645121	36.0127	-2.46344	0.263478	-9.34971	8.79e-21	1.84e-19	-2.55215
PDLIM5.10611	PDLIM5	PDZ and LIM domain protein 5	10611	59165.6	1.56711	0.167727	9.34323	9.34e-21	1.95e-19	1.45423
MEN1.4221	MEN1	Menin	4221	2573.86	0.541142	0.0579161	9.34354	9.32e-21	1.95e-19	0.365988
LMOD1.25802	LMOD1	Leiomodin-1	25802	12977.1	-1.5975	0.170977	-9.34336	9.33e-21	1.95e-19	-1.82012
SFRP5.6425	SFRP5	Secreted frizzled-related protein 5	6425	104.704	-3.0389	0.325334	-9.34084	9.56e-21	1.99e-19	-3.22167
FAT2.2196	FAT2	Protocadherin Fat 2	2196	640.034	-2.0741	0.222177	-9.33532	1.01e-20	2.09e-19	-2.24481
AMDHD2.51005	AMDHD2	Putative N-acetylglucosamine-6-phosphate deacetylase	51005	666.281	0.766511	0.0821161	9.33449	1.01e-20	2.11e-19	0.536404
INSC.387755	INSC	Protein inscuteable homolog	387755	12.0946	-1.88521	0.20197	-9.33414	1.02e-20	2.11e-19	-2.25591
STX7.8417	STX7	Syntaxin-7	8417	2248.07	-0.46355	0.0496672	-9.33312	1.03e-20	2.13e-19	-0.643826
LOC100192378.100192378			100192378	10.4533	-2.79652	0.299626	-9.33338	1.03e-20	2.13e-19	-2.89719
DIO1.1733	DIO1	Type I iodothyronine deiodinase	1733	59.841	2.86984	0.307538	9.33168	1.04e-20	2.16e-19	2.32918
TGM3.7053	TGM3	Protein-glutamine gamma-glutamyltransferase E	7053	612.762	2.266	0.242834	9.33147	1.04e-20	2.16e-19	2.14033
RIPK2.8767	RIPK2	Receptor-interacting serine/threonine-protein kinase 2	8767	1412.98	0.89576	0.0960133	9.32954	1.06e-20	2.19e-19	0.659699
NDE1.54820	NDE1	Nuclear distribution protein nudE homolog 1	54820	915.234	-0.819173	0.08783	-9.32681	1.09e-20	2.25e-19	-0.961156
NR3C1.2908	NR3C1	Glucocorticoid receptor	2908	2572.38	-0.924278	0.0991131	-9.32549	1.1e-20	2.27e-19	-1.07213
APOE.348	APOE	Apolipoprotein E	348	4941.42	1.77223	0.190136	9.32087	1.15e-20	2.37e-19	1.48833
TFE3.7030	TFE3	Transcription factor E3	7030	2855.71	-0.590004	0.0633294	-9.31644	1.2e-20	2.47e-19	-0.684618
FAM83C.128876	FAM83C	Protein FAM83C	128876	16.7327	-2.97448	0.319382	-9.31327	1.24e-20	2.54e-19	-3.4252
NFYB.4801	NFYB	Nuclear transcription factor Y subunit beta	4801	2289.41	-0.841122	0.0903227	-9.31241	1.25e-20	2.56e-19	-0.89879
HMG20B.10362	HMG20B	SWI/SNF-related matrix-associated actin-dependent regulator of chromatin subfamily E member 1-related	10362	11023.2	1.01012	0.108485	9.31113	1.26e-20	2.59e-19	0.722032
FHIT.2272	FHIT	Bis	2272	186.031	1.27594	0.13704	9.31074	1.27e-20	2.6e-19	1.04144
SSPN.8082	SSPN	Sarcospan	8082	1567.01	-1.1277	0.121123	-9.3104	1.27e-20	2.6e-19	-1.31125
ATP8A2.51761	ATP8A2	Phospholipid-transporting ATPase IB	51761	144.67	2.95542	0.31744	9.31019	1.28e-20	2.61e-19	3.22586
LOC399959.399959			399959	823.561	-1.27776	0.137264	-9.3088	1.29e-20	2.64e-19	-1.50465
LOC100130238.100130238			100130238	10.2589	-2.22456	0.239058	-9.30555	1.33e-20	2.72e-19	-3.02843
KCNIP3.30818	KCNIP3	Calsenilin	30818	294.423	-1.27047	0.136576	-9.30232	1.37e-20	2.8e-19	-1.45532
C5orf38.153571	C5orf38	Protein CEI	153571	278.71	1.23956	0.133261	9.30178	1.38e-20	2.81e-19	0.952963
ITGA3.3675	ITGA3	Integrin alpha-3	3675	3672.57	-0.912372	0.0980877	-9.30159	1.38e-20	2.81e-19	-1.06494
TRPC3.7222	TRPC3	Short transient receptor potential channel 3	7222	9.57197	-1.83054	0.196817	-9.30075	1.39e-20	2.83e-19	-2.08348
MYO19.80179	MYO19	Unconventional myosin-XIX	80179	1019.51	0.680416	0.0731651	9.29973	1.41e-20	2.85e-19	0.509915
ANKZF1.55139	ANKZF1	Ankyrin repeat and zinc finger domain-containing protein 1	55139	1934.59	0.761601	0.0818993	9.29923	1.41e-20	2.86e-19	0.54862
CCDC110.256309	CCDC110	Coiled-coil domain-containing protein 110	256309	212.809	1.15324	0.12407	9.29504	1.47e-20	2.98e-19	1.02607
CD40.958	CD40	Tumor necrosis factor receptor superfamily member 5	958	670.121	-1.17428	0.126368	-9.29251	1.51e-20	3.04e-19	-1.37656
ZBTB7C.201501	ZBTB7C	Zinc finger and BTB domain-containing protein 7C	201501	421.069	-1.44541	0.155566	-9.29133	1.52e-20	3.07e-19	-1.6239
EBF2.64641	EBF2	Transcription factor COE2	64641	39.5745	2.50103	0.269203	9.29051	1.54e-20	3.1e-19	1.80565
CABP4.57010	CABP4	Calcium-binding protein 4	57010	106.45	1.33101	0.143345	9.28539	1.61e-20	3.24e-19	1.15575
ATP6V1G1.9550	ATP6V1G1	V-type proton ATPase subunit G 1	9550	13833.7	0.73504	0.0791683	9.28452	1.62e-20	3.27e-19	0.511597
DHDPSL.112817	HOGA1	4-hydroxy-2-oxoglutarate aldolase, mitochondrial	112817	56.9343	-1.91083	0.205863	-9.28205	1.66e-20	3.34e-19	-2.14283
BUB1B.701	BUB1B	Mitotic checkpoint serine/threonine-protein kinase BUB1 beta	701	152.719	1.53443	0.165426	9.27567	1.77e-20	3.54e-19	1.37776
FAM107A.11170	FAM107A	Protein FAM107A	11170	2886.98	-1.5601	0.168277	-9.271	1.84e-20	3.7e-19	-1.79128
FAM111A.63901	FAM111A	Protein FAM111A	63901	4065.38	0.952283	0.102723	9.27037	1.86e-20	3.72e-19	0.691773
NSUN5P1.155400			155400	521.562	1.41782	0.152959	9.26927	1.87e-20	3.75e-19	1.14659
GJB5.2709	GJB5	Gap junction beta-5 protein	2709	130.192	-2.12146	0.228879	-9.26893	1.88e-20	3.76e-19	-2.41647
FAM83H.286077	FAM83H	Protein FAM83H	286077	4692.14	0.930672	0.100421	9.26773	1.9e-20	3.79e-19	0.744598
RGS22.26166	RGS22	Regulator of G-protein signaling 22	26166	60.8734	-1.5693	0.169326	-9.26795	1.9e-20	3.79e-19	-1.79513
B3GNTL1.146712	B3GNTL1	UDP-GlcNAc:betaGal beta-1,3-N-acetylglucosaminyltransferase-like protein 1	146712	266.978	0.945645	0.102041	9.26729	1.91e-20	3.8e-19	0.678207
LRP4.4038	LRP4	Low-density lipoprotein receptor-related protein 4	4038	437.055	-1.30561	0.140889	-9.26694	1.92e-20	3.81e-19	-1.43357
GALNT9.50614	GALNT9	Polypeptide N-acetylgalactosaminyltransferase 9	50614	25.9411	-2.0448	0.220822	-9.25994	2.05e-20	4.07e-19	-2.19468
LEPRE1.64175	LEPRE1	Prolyl 3-hydroxylase 1	64175	1406.04	0.564172	0.0610041	9.2481	2.29e-20	4.53e-19	0.364839
ITPRIPL1.150771	ITPRIPL1	Inositol 1,4,5-trisphosphate receptor-interacting protein-like 1	150771	69.6555	-1.52277	0.164654	-9.24829	2.28e-20	4.53e-19	-1.71549
FAM109A.144717	FAM109A	Sesquipedalian-1	144717	1079.64	0.693849	0.0750509	9.24505	2.35e-20	4.66e-19	0.472642
HCG11.493812			493812	624.452	-1.12276	0.121478	-9.24254	2.41e-20	4.77e-19	-1.27278
GRAMD1A.57655	GRAMD1A	GRAM domain-containing protein 1A	57655	4465.8	0.661024	0.0715343	9.24066	2.45e-20	4.85e-19	0.508405
DMC1.11144	DMC1	Meiotic recombination protein DMC1/LIM15 homolog	11144	13.2647	-1.42491	0.154285	-9.23558	2.57e-20	5.07e-19	-1.74136
STAC.6769	STAC	SH3 and cysteine-rich domain-containing protein	6769	538.052	-2.24194	0.242749	-9.23562	2.57e-20	5.07e-19	-2.58384
MAP1LC3B.81631	MAP1LC3B	Microtubule-associated proteins 1A/1B light chain 3B	81631	3388.3	-0.562384	0.0609093	-9.23313	2.63e-20	5.18e-19	-0.752415
CD59.966	CD59	CD59 glycoprotein	966	16551.7	-0.623572	0.0675375	-9.23297	2.63e-20	5.19e-19	-0.810623
ADAT2.134637	ADAT2	tRNA-specific adenosine deaminase 2	134637	310.628	0.964333	0.104456	9.23193	2.66e-20	5.23e-19	0.711192
GALNT6.11226	GALNT6	Polypeptide N-acetylgalactosaminyltransferase 6	11226	154.038	-1.34826	0.146068	-9.23033	2.7e-20	5.3e-19	-1.47545
TMEM108.66000	TMEM108	Transmembrane protein 108	66000	55.908	-1.86495	0.202062	-9.22961	2.72e-20	5.33e-19	-2.13059
ARHGEF9.23229	ARHGEF9	Rho guanine nucleotide exchange factor 9	23229	1463.03	-0.67455	0.0731192	-9.22534	2.83e-20	5.55e-19	-0.868456
FBLIM1.54751	FBLIM1	Filamin-binding LIM protein 1	54751	4482.48	-0.836475	0.0906909	-9.22336	2.88e-20	5.64e-19	-0.978858
P2RY2.5029	P2RY2	P2Y purinoceptor 2	5029	68.5323	-1.74755	0.189508	-9.22151	2.93e-20	5.74e-19	-2.02098
C4orf49.84709	MGARP	Protein MGARP	84709	48.0562	-1.46639	0.159036	-9.22049	2.96e-20	5.78e-19	-1.69525
SLC9A1.6548	SLC9A1	Sodium/hydrogen exchanger 1	6548	3117.72	-0.929189	0.100789	-9.21917	2.99e-20	5.85e-19	-0.936847
SIAH3.283514	SIAH3	Seven in absentia homolog 3	283514	6.81147	-2.58497	0.280415	-9.21837	3.02e-20	5.89e-19	-2.55627
LSM11.134353	LSM11	U7 snRNA-associated Sm-like protein LSm11	134353	576.208	-0.830255	0.0900722	-9.21765	3.04e-20	5.92e-19	-1.00128
GLI3.2737	GLI3	Transcriptional activator GLI3	2737	749.873	-1.10218	0.119582	-9.21701	3.06e-20	5.95e-19	-1.24211
TIMM13.26517	TIMM13	Mitochondrial import inner membrane translocase subunit Tim13	26517	4230.69	0.919502	0.0997725	9.21599	3.08e-20	6e-19	0.639265
C1orf126.200197			200197	119.032	-1.19262	0.129439	-9.21376	3.15e-20	6.12e-19	-1.34185
FASN.2194	FASN	Fatty acid synthase	2194	62953.1	1.3993	0.151978	9.20728	3.34e-20	6.5e-19	1.25092
KIF25.3834	KIF25	Kinesin-like protein KIF25	3834	16.662	2.62944	0.285607	9.2065	3.37e-20	6.54e-19	1.69058
S100A16.140576	S100A16	Protein S100-A16	140576	1376.84	-1.28681	0.139789	-9.20541	3.4e-20	6.6e-19	-1.56782
SDPR.8436	SDPR	Serum deprivation-response protein	8436	2119.35	-1.36463	0.148283	-9.20285	3.49e-20	6.75e-19	-1.56039
POLN.353497	POLN	DNA polymerase nu	353497	151.263	1.18481	0.128761	9.20162	3.53e-20	6.82e-19	0.986717
PCDHA1.56147	PCDHA1	Protocadherin alpha-1	56147	171.945	3.04917	0.331553	9.19664	3.69e-20	7.14e-19	2.18256
KCNMA1.3778	KCNMA1	Calcium-activated potassium channel subunit alpha-1	3778	4097.13	-1.36353	0.148276	-9.19592	3.72e-20	7.18e-19	-1.53656
TXN.7295	TXN	Thioredoxin	7295	6396.69	0.931063	0.101261	9.19465	3.76e-20	7.26e-19	0.654375
GLCE.26035	GLCE	D-glucuronyl C5-epimerase	26035	917.031	-0.736779	0.0801343	-9.19429	3.77e-20	7.27e-19	-0.848478
ANAPC5.51433	ANAPC5	Anaphase-promoting complex subunit 5	51433	6553.62	0.538664	0.0585893	9.1939	3.79e-20	7.29e-19	0.305214
ID3.3399	ID3	DNA-binding protein inhibitor ID-3	3399	3435.72	-1.35442	0.147395	-9.18903	3.96e-20	7.62e-19	-1.53144
C7orf46.340277	FAM221A	Protein FAM221A	340277	484.087	1.14166	0.124246	9.18871	3.98e-20	7.63e-19	0.929574
SYNGR2.9144	SYNGR2	Synaptogyrin-2	9144	25079.4	0.820475	0.0892917	9.18871	3.98e-20	7.63e-19	0.575007
IRF7.3665	IRF7	Interferon regulatory factor 7	3665	1425.71	1.05201	0.114508	9.18715	4.03e-20	7.73e-19	0.796659
SLCO1A2.6579	SLCO1A2	Solute carrier organic anion transporter family member 1A2	6579	291.31	3.06807	0.333965	9.18681	4.05e-20	7.75e-19	1.64013
RPS6KA4.8986	RPS6KA4	Ribosomal protein S6 kinase alpha-4	8986	1839.3	0.692312	0.0753979	9.18211	4.23e-20	8.09e-19	0.47643
SLC43A1.8501	SLC43A1	Large neutral amino acids transporter small subunit 3	8501	4132.38	1.51491	0.165027	9.17972	4.32e-20	8.25e-19	1.23015
SAC3D1.29901			29901	573.941	1.10325	0.120183	9.17973	4.32e-20	8.25e-19	0.818979
CTF1.1489	CTF1	Cardiotrophin-1	1489	400.067	-1.34419	0.146436	-9.17941	4.33e-20	8.27e-19	-1.57386
HSPD1.3329	HSPD1	60 kDa heat shock protein, mitochondrial	3329	17187.1	0.705535	0.0768631	9.17911	4.35e-20	8.28e-19	0.511809
RRP12.23223	RRP12	RRP12-like protein	23223	2039.59	0.749342	0.0816726	9.17494	4.52e-20	8.6e-19	0.550384
KIAA1161.57462	KIAA1161	Uncharacterized family 31 glucosidase KIAA1161	57462	284.322	-1.29466	0.141131	-9.17345	4.58e-20	8.71e-19	-1.42373
SCRIB.23513	SCRIB	Protein scribble homolog	23513	4708.37	0.747433	0.0814801	9.1732	4.59e-20	8.72e-19	0.573251
C10orf137.26098	EDRF1	Erythroid differentiation-related factor 1	26098	1318.58	0.797941	0.0870091	9.17078	4.7e-20	8.91e-19	0.600527
SYT10.341359	SYT10	Synaptotagmin-10	341359	19.1016	-2.45197	0.267382	-9.17031	4.72e-20	8.94e-19	-2.58142
ZDHHC9.51114	ZDHHC9	Palmitoyltransferase ZDHHC9	51114	4278.21	0.768582	0.0838262	9.16876	4.79e-20	9.06e-19	0.610826
ATP1B1.481	ATP1B1	Sodium/potassium-transporting ATPase subunit beta-1	481	3613.16	-1.21317	0.132337	-9.16733	4.85e-20	9.17e-19	-1.33065
SLC7A11.23657	SLC7A11	Cystine/glutamate transporter	23657	520.254	1.50512	0.164198	9.16649	4.89e-20	9.24e-19	1.31216
GAR1.54433	GAR1	H/ACA ribonucleoprotein complex subunit 1	54433	821.398	0.571408	0.0623499	9.16454	4.98e-20	9.4e-19	0.344976
VWCE.220001	VWCE	von Willebrand factor C and EGF domain-containing protein	220001	49.1924	-1.69137	0.18458	-9.16334	5.03e-20	9.49e-19	-2.04844
LONRF3.79836	LONRF3	LON peptidase N-terminal domain and RING finger protein 3	79836	59.7141	-1.55751	0.169996	-9.16208	5.09e-20	9.59e-19	-1.69151
C19orf23.148046			148046	69.4	1.29754	0.141646	9.16049	5.17e-20	9.73e-19	1.09532
PGR.5241	PGR	Progesterone receptor	5241	625.357	-1.54154	0.168298	-9.15958	5.21e-20	9.8e-19	-1.67526
GPM6B.2824	GPM6B	Neuronal membrane glycoprotein M6-b	2824	808.792	-1.19077	0.130008	-9.1592	5.23e-20	9.83e-19	-1.38181
CHST3.9469	CHST3	Carbohydrate sulfotransferase 3	9469	1284.79	-1.21902	0.133103	-9.15848	5.26e-20	9.88e-19	-1.35821
NCLN.56926	NCLN	Nicalin	56926	4351.11	0.712314	0.0777887	9.15703	5.33e-20	1e-18	0.488176
INPPL1.3636	INPPL1	Phosphatidylinositol 3,4,5-trisphosphate 5-phosphatase 2	3636	6197.95	0.383384	0.0418715	9.15619	5.38e-20	1.01e-18	0.215636
CDKN2AIP.55602	CDKN2AIP	CDKN2A-interacting protein	55602	989.12	-0.530326	0.0579436	-9.15245	5.57e-20	1.04e-18	-0.702264
KCNQ5.56479	KCNQ5	Potassium voltage-gated channel subfamily KQT member 5	56479	119.894	-1.57517	0.172143	-9.15037	5.67e-20	1.06e-18	-1.78347
PRELID2.153768	PRELID2	PRELI domain-containing protein 2	153768	43.6799	-1.12902	0.123394	-9.14967	5.71e-20	1.07e-18	-1.37538
EDNRA.1909	EDNRA	Endothelin-1 receptor	1909	2074.24	-1.33712	0.146174	-9.1475	5.83e-20	1.09e-18	-1.46967
SEPT5.5413	SEPT5	Septin-5	5413	1748.6	1.04088	0.113828	9.14439	6e-20	1.12e-18	0.769778
C19orf46.163183	SYNE4	Nesprin-4	163183	1568.06	1.02768	0.112385	9.14423	6.01e-20	1.12e-18	0.763253
BCL2.596	BCL2	Apoptosis regulator Bcl-2	596	1314.47	-1.21352	0.132753	-9.14119	6.18e-20	1.15e-18	-1.33285
KLF8.11279	KLF8	Krueppel-like factor 8	11279	192.019	-1.13988	0.124732	-9.13862	6.33e-20	1.17e-18	-1.32918
EFEMP1.2202	EFEMP1	EGF-containing fibulin-like extracellular matrix protein 1	2202	3030.24	-1.37005	0.149912	-9.139	6.3e-20	1.17e-18	-1.59037
GJB1.2705	GJB1	Gap junction beta-1 protein	2705	4564.86	1.4739	0.161305	9.13734	6.4e-20	1.19e-18	1.3188
GAB1.2549	GAB1	GRB2-associated-binding protein 1	2549	971.211	-0.833593	0.0912463	-9.13564	6.5e-20	1.21e-18	-0.935483
SNHG10.283596			283596	250.472	1.12521	0.123206	9.1327	6.68e-20	1.24e-18	0.901046
IQGAP3.128239	IQGAP3	Ras GTPase-activating-like protein IQGAP3	128239	154.785	1.83656	0.201122	9.13157	6.75e-20	1.25e-18	1.69371
SKA3.221150	SKA3	Spindle and kinetochore-associated protein 3	221150	86.0494	1.62669	0.178136	9.13172	6.74e-20	1.25e-18	1.43085
PTCHD2.57540	PTCHD2	Patched domain-containing protein 2	57540	110.046	1.60507	0.175803	9.12994	6.85e-20	1.27e-18	1.47436
NEK7.140609	NEK7	Serine/threonine-protein kinase Nek7	140609	2561.91	-0.710948	0.0778775	-9.12906	6.91e-20	1.27e-18	-0.881166
ADCY8.114	ADCY8	Adenylate cyclase type 8	114	3.6776	-3.51627	0.385144	-9.12978	6.86e-20	1.27e-18	-5.77098
TMEM51.55092	TMEM51	Transmembrane protein 51	55092	690.415	-0.89057	0.0975856	-9.12604	7.11e-20	1.31e-18	-1.05184
TAF3.83860	TAF3	Transcription initiation factor TFIID subunit 3	83860	294.11	-0.69917	0.0766276	-9.12425	7.22e-20	1.33e-18	-0.811498
CACNA1D.776	CACNA1D	Voltage-dependent L-type calcium channel subunit alpha-1D	776	2069.12	2.01091	0.220443	9.12216	7.36e-20	1.35e-18	2.08428
CTSB.1508	CTSB	Cathepsin B	1508	27213	-0.827101	0.0906675	-9.12236	7.35e-20	1.35e-18	-1.00532
ZFAND5.7763	ZFAND5	AN1-type zinc finger protein 5	7763	8551.38	-0.71099	0.0779624	-9.11965	7.54e-20	1.38e-18	-0.828023
CLIP3.25999	CLIP3	CAP-Gly domain-containing linker protein 3	25999	1801.4	-1.42617	0.156376	-9.12015	7.5e-20	1.38e-18	-1.64735
NAB1.4664	NAB1	NGFI-A-binding protein 1	4664	1299.8	-0.699896	0.0767686	-9.11696	7.73e-20	1.41e-18	-0.879274
RAB12.201475	RAB12	Ras-related protein Rab-12	201475	1133.66	-0.675421	0.0740952	-9.11558	7.83e-20	1.43e-18	-0.89037
NMRAL1.57407	NMRAL1	NmrA-like family domain-containing protein 1	57407	4127.37	0.911583	0.100052	9.11105	8.16e-20	1.49e-18	0.622156
PFKFB3.5209	PFKFB3	6-phosphofructo-2-kinase/fructose-2,6-bisphosphatase 3	5209	1942.07	-1.18765	0.130377	-9.10937	8.29e-20	1.51e-18	-1.23945
HOXB4.3214	HOXB4	Homeobox protein Hox-B4	3214	83.2004	-2.04543	0.224668	-9.10422	8.69e-20	1.58e-18	-2.06357
C21orf91.54149	EURL	Protein EURL homolog	54149	609.063	-0.638406	0.0701686	-9.09817	9.19e-20	1.67e-18	-0.832148
QRICH2.84074	QRICH2	Glutamine-rich protein 2	84074	287.119	1.13538	0.124802	9.09745	9.25e-20	1.68e-18	0.917748
P4HTM.54681	P4HTM	Transmembrane prolyl 4-hydroxylase	54681	3454.8	0.625225	0.0687225	9.09782	9.22e-20	1.68e-18	0.434878
TINAGL1.64129	TINAGL1	Tubulointerstitial nephritis antigen-like	64129	1997.49	-1.2276	0.134933	-9.09786	9.21e-20	1.68e-18	-1.42201
FUT2.2524	FUT2	Galactoside 2-alpha-L-fucosyltransferase 2	2524	164.974	-1.91199	0.210176	-9.09708	9.28e-20	1.68e-18	-1.91696
SLC10A5.347051	SLC10A5	Sodium/bile acid cotransporter 5	347051	48.4593	1.49308	0.164136	9.09658	9.32e-20	1.69e-18	1.47418
FAM46A.55603	FAM46A	Protein FAM46A	55603	1491.35	-1.34251	0.147582	-9.09668	9.31e-20	1.69e-18	-1.30489
SULT2A1.6822	SULT2A1	Bile salt sulfotransferase	6822	35.5686	-5.17064	0.568479	-9.09556	9.41e-20	1.7e-18	-7.97857
CHEK1.1111	CHEK1	Serine/threonine-protein kinase Chk1	1111	503.743	-1.55268	0.170755	-9.09305	9.63e-20	1.74e-18	-1.56647
RND2.8153	RND2	Rho-related GTP-binding protein RhoN	8153	229.679	-1.49809	0.164753	-9.09295	9.64e-20	1.74e-18	-1.75624
GPR160.26996	GPR160	Probable G-protein coupled receptor 160	26996	4382.6	1.11473	0.12261	9.09165	9.75e-20	1.76e-18	0.895544
FAM47E.100129583	FAM47E	Protein FAM47E	100129583	371.805	0.770404	0.0847585	9.0894	9.96e-20	1.8e-18	0.563801
RRP9.9136	RRP9	U3 small nucleolar RNA-interacting protein 2	9136	1284	0.712531	0.0783954	9.08894	1e-19	1.8e-18	0.473322
PCDH9.5101	PCDH9	Protocadherin-9	5101	127.575	-1.50369	0.165437	-9.08923	9.97e-20	1.8e-18	-1.59368
MYL5.4636	MYL5	Myosin light chain 5	4636	887.633	1.23574	0.136003	9.08613	1.03e-19	1.85e-18	0.912115
BIK.638	BIK	Bcl-2-interacting killer	638	1296.42	1.19646	0.131691	9.0854	1.03e-19	1.86e-18	0.908399
RGAG4.340526	RGAG4	Retrotransposon gag domain-containing protein 4	340526	541.57	-0.917072	0.100949	-9.08452	1.04e-19	1.87e-18	-1.06677
E2F5.1875	E2F5	Transcription factor E2F5	1875	449.085	1.03312	0.113748	9.08246	1.06e-19	1.9e-18	0.855143
MAMDC2.256691	MAMDC2	MAM domain-containing protein 2	256691	341.156	-1.52246	0.1677	-9.07848	1.1e-19	1.97e-18	-1.67819
TRAF7.84231	TRAF7	E3 ubiquitin-protein ligase TRAF7	84231	4933.17	0.551683	0.0607919	9.07494	1.14e-19	2.04e-18	0.373927
KCNF1.3754	KCNF1	Potassium voltage-gated channel subfamily F member 1	3754	20.3083	-2.06897	0.228006	-9.07421	1.15e-19	2.05e-18	-2.40444
LOC100144604.100144604			100144604	139.062	2.00496	0.220992	9.07258	1.16e-19	2.08e-18	2.08317
PIWIL4.143689	PIWIL4	Piwi-like protein 4	143689	63.7353	-1.19859	0.132124	-9.07172	1.17e-19	2.09e-18	-1.25124
NCCRP1.342897	NCCRP1	F-box only protein 50	342897	76.2596	-2.04305	0.225283	-9.0688	1.2e-19	2.15e-18	-2.33597
C16orf74.404550	C16orf74	Uncharacterized protein C16orf74	404550	111.105	-1.58587	0.174928	-9.06581	1.24e-19	2.2e-18	-1.83713
FOXO1.2308	FOXO1	Forkhead box protein O1	2308	1356.54	-0.791524	0.0873312	-9.06347	1.26e-19	2.25e-18	-0.938926
REC8.9985	REC8	Meiotic recombination protein REC8 homolog	9985	333.563	-1.37983	0.152244	-9.06326	1.27e-19	2.25e-18	-1.51365
ULBP1.80329	ULBP1	NKG2D ligand 1	80329	18.596	2.03002	0.224008	9.06227	1.28e-19	2.27e-18	1.89401
PARM1.25849	PARM1	Prostate androgen-regulated mucin-like protein 1	25849	9709.8	-1.12372	0.124001	-9.06216	1.28e-19	2.27e-18	-1.30592
CORO2B.10391	CORO2B	Coronin-2B	10391	123.433	-1.4015	0.154684	-9.06036	1.3e-19	2.31e-18	-1.46681
CBX4.8535	CBX4	E3 SUMO-protein ligase CBX4	8535	2123.1	0.860113	0.0949529	9.05832	1.32e-19	2.35e-18	0.666508
SNHG8.100093630			100093630	4609.11	1.11276	0.122886	9.05517	1.36e-19	2.41e-18	0.820195
RARG.5916	RARG	Retinoic acid receptor gamma	5916	1002.32	-1.06552	0.117723	-9.0511	1.42e-19	2.5e-18	-1.26455
ADRA1A.148	ADRA1A	Alpha-1A adrenergic receptor	148	162.299	-1.96567	0.21717	-9.05128	1.41e-19	2.5e-18	-2.16136
TNFSF11.8600	TNFSF11	Tumor necrosis factor ligand superfamily member 11	8600	6.65732	-2.48042	0.274108	-9.04904	1.44e-19	2.55e-18	-2.5443
GFRA2.2675	GFRA2	GDNF family receptor alpha-2	2675	86.591	-1.70521	0.188464	-9.04794	1.46e-19	2.57e-18	-1.71452
PCGF5.84333	PCGF5	Polycomb group RING finger protein 5	84333	2744.85	-0.620078	0.0685391	-9.04706	1.47e-19	2.59e-18	-0.810879
LPHN3.23284	LPHN3	Latrophilin-3	23284	90.0538	-1.75981	0.194552	-9.04544	1.49e-19	2.62e-18	-1.96898
DNAJC27.51277	DNAJC27	DnaJ homolog subfamily C member 27	51277	338.677	-0.525738	0.0581367	-9.04314	1.52e-19	2.68e-18	-0.700338
CSRNP3.80034	CSRNP3	Cysteine/serine-rich nuclear protein 3	80034	27.9702	-1.88021	0.207959	-9.04127	1.55e-19	2.72e-18	-2.00624
RELL2.285613	RELL2	RELT-like protein 2	285613	187.51	0.993491	0.109931	9.03744	1.6e-19	2.81e-18	0.753857
CEMP1.752014	CEMP1	Cementoblastoma-derived protein 1	752014	563.533	0.881004	0.0975128	9.03476	1.64e-19	2.88e-18	0.62428
DEFB132.400830	DEFB132	Beta-defensin 132	400830	210.37	-1.84253	0.204021	-9.03107	1.7e-19	2.98e-18	-2.35861
WNT10A.80326	WNT10A	Protein Wnt-10a	80326	103.74	-1.58307	0.175302	-9.03054	1.71e-19	2.99e-18	-1.80769
OXSM.54995	OXSM	3-oxoacyl-[acyl-carrier-protein] synthase, mitochondrial	54995	622.759	0.598876	0.0663422	9.02707	1.76e-19	3.08e-18	0.376306
NONO.4841	NONO	Non-POU domain-containing octamer-binding protein	4841	18187.3	0.394183	0.0436727	9.02584	1.78e-19	3.11e-18	0.225375
NR3C2.4306	NR3C2	Mineralocorticoid receptor	4306	605.524	-0.821799	0.0910492	-9.02588	1.78e-19	3.11e-18	-0.978771
APOBEC3D.140564			140564	126.044	-1.37109	0.15191	-9.02564	1.79e-19	3.12e-18	-1.52842
TSPAN2.10100	TSPAN2	Tetraspanin-2	10100	789.625	-1.20828	0.133947	-9.02053	1.87e-19	3.26e-18	-1.38145
MCOLN2.255231	MCOLN2	Mucolipin-2	255231	184.264	1.80151	0.199718	9.02025	1.88e-19	3.27e-18	1.67868
HCFC2.29915	HCFC2	Host cell factor 2	29915	902.626	-0.610623	0.0677268	-9.01597	1.95e-19	3.39e-18	-0.761108
CYTH2.9266	CYTH2	Cytohesin-2	9266	4185.33	0.570685	0.0633155	9.01335	2e-19	3.47e-18	0.368722
SLC8A1.6546	SLC8A1	Sodium/calcium exchanger 1	6546	1746.44	-1.48609	0.1649	-9.01207	2.02e-19	3.51e-18	-1.64055
OGT.8473	OGT	UDP-N-acetylglucosamine--peptide N-acetylglucosaminyltransferase 110 kDa subunit	8473	7450.79	0.878152	0.0974629	9.01012	2.06e-19	3.57e-18	0.686444
EIF4E3.317649	EIF4E3	Eukaryotic translation initiation factor 4E type 3	317649	1771.26	-0.744889	0.0826868	-9.00856	2.09e-19	3.62e-18	-0.935564
TDRD1.56165	TDRD1	Tudor domain-containing protein 1	56165	633.218	2.95841	0.328418	9.00805	2.1e-19	3.63e-18	3.22293
TFF3.7033	TFF3	Trefoil factor 3	7033	14702.3	2.69569	0.299259	9.00786	2.1e-19	3.63e-18	2.54051
GNB2.2783	GNB2	Guanine nucleotide-binding protein G(I)/G(S)/G(T) subunit beta-2	2783	20742.5	0.715393	0.0794205	9.00766	2.11e-19	3.64e-18	0.474982
LENG9.94059	LENG9	Leukocyte receptor cluster member 9	94059	1580.91	1.24818	0.138578	9.0071	2.12e-19	3.65e-18	0.940904
TROAP.10024	TROAP	Tastin	10024	111.845	1.84577	0.205027	9.00257	2.2e-19	3.8e-18	1.64294
SNRNP70.6625	SNRNP70	U1 small nuclear ribonucleoprotein 70 kDa	6625	9574.56	0.852993	0.0947512	9.00245	2.21e-19	3.8e-18	0.62148
PGM5.5239	PGM5	Phosphoglucomutase-like protein 5	5239	8704.59	-1.69544	0.188328	-9.0026	2.2e-19	3.8e-18	-1.95596
NEK5.341676	NEK5	Serine/threonine-protein kinase Nek5	341676	60.7294	2.1804	0.242224	9.00157	2.23e-19	3.83e-18	2.20759
RASL12.51285	RASL12	Ras-like protein family member 12	51285	2374.57	-1.51462	0.168314	-8.99881	2.28e-19	3.92e-18	-1.78464
TRIM27.5987	TRIM27	Zinc finger protein RFP	5987	4161.43	0.535635	0.0595479	8.99502	2.36e-19	4.06e-18	0.352533
ASPN.54829	ASPN	Asporin	54829	525.384	1.64142	0.182509	8.99362	2.39e-19	4.1e-18	1.5039
EEF2.1938	EEF2	Elongation factor 2	1938	208831	0.64312	0.0715079	8.99369	2.39e-19	4.1e-18	0.46845
RRP1.8568	RRP1	Ribosomal RNA processing protein 1 homolog A	8568	1675.9	0.847029	0.0942232	8.9896	2.48e-19	4.25e-18	0.585916
CDC25C.995	CDC25C	M-phase inducer phosphatase 3	995	43.7434	1.97546	0.219757	8.98928	2.49e-19	4.26e-18	1.79174
KIAA1310.55683	KANSL3	KAT8 regulatory NSL complex subunit 3	55683	3175.03	-0.37413	0.0416257	-8.98796	2.52e-19	4.31e-18	-0.533665
ZNF483.158399	ZNF483	Zinc finger protein 483	158399	76.2217	-1.08047	0.12024	-8.9859	2.57e-19	4.38e-18	-1.25309
DGCR9.25787			25787	22.4634	1.79629	0.199921	8.98503	2.59e-19	4.41e-18	1.67236
ARHGEF10L.55160	ARHGEF10L	Rho guanine nucleotide exchange factor 10-like protein	55160	1766.27	-0.609034	0.0677974	-8.98315	2.63e-19	4.48e-18	-0.740083
TPRXL.348825			348825	24.7666	-1.85873	0.206914	-8.98309	2.63e-19	4.48e-18	-2.15685
SMYD3.64754	SMYD3	Histone-lysine N-methyltransferase SMYD3	64754	665.008	0.825929	0.091946	8.98276	2.64e-19	4.49e-18	0.618255
ARHGDIG.398	ARHGDIG	Rho GDP-dissociation inhibitor 3	398	121.717	2.49124	0.277396	8.9808	2.69e-19	4.57e-18	2.25766
LUZP2.338645	LUZP2	Leucine zipper protein 2	338645	1552.28	1.97179	0.219588	8.97946	2.72e-19	4.62e-18	1.90233
FAM53A.152877	FAM53A	Protein FAM53A	152877	73.8112	0.995953	0.110918	8.9792	2.73e-19	4.63e-18	0.798454
LOC644165.644165			644165	63.1913	1.9026	0.211899	8.9788	2.74e-19	4.64e-18	1.73206
TMEM40.55287	TMEM40	Transmembrane protein 40	55287	72.2482	-2.21685	0.246896	-8.97888	2.74e-19	4.64e-18	-2.48966
CRTAP.10491	CRTAP	Cartilage-associated protein	10491	9703.45	-0.549765	0.0612336	-8.97817	2.75e-19	4.66e-18	-0.753585
C21orf57.54059	YBEY	Putative ribonuclease	54059	878.238	0.985849	0.109826	8.97644	2.8e-19	4.73e-18	0.674972
KRT4.3851			3851	365.504	-2.6398	0.294095	-8.97602	2.81e-19	4.74e-18	-3.08427
RAP1A.5906	RAP1A	Ras-related protein Rap-1A	5906	3160.64	-0.601181	0.066986	-8.97473	2.84e-19	4.8e-18	-0.764205
PTCHD1.139411	PTCHD1	Patched domain-containing protein 1	139411	136.899	-1.60767	0.179206	-8.97106	2.94e-19	4.95e-18	-1.72898
HAS2.3037	HAS2	Hyaluronan synthase 2	3037	61.539	-1.82002	0.202923	-8.969	2.99e-19	5.04e-18	-2.13168
FBXL7.23194	FBXL7	F-box/LRR-repeat protein 7	23194	1016.89	-0.798353	0.0890148	-8.96877	3e-19	5.05e-18	-0.955898
CORO1B.57175	CORO1B	Coronin-1B	57175	15474	0.822848	0.091749	8.96846	3.01e-19	5.06e-18	0.581371
MAT1A.4143	MAT1A	S-adenosylmethionine synthase isoform type-1	4143	13.0772	-2.2543	0.251377	-8.96779	3.03e-19	5.09e-18	-3.29489
GPR172B.55065	SLC52A1	Solute carrier family 52, riboflavin transporter, member 1	55065	55.0849	-1.79309	0.200046	-8.96338	3.15e-19	5.29e-18	-2.08271
WDR82.80335	WDR82	WD repeat-containing protein 82	80335	6235.41	-0.41393	0.0461886	-8.96173	3.2e-19	5.36e-18	-0.571452
ZNF488.118738	ZNF488	Zinc finger protein 488	118738	25.3975	-1.8081	0.201784	-8.96057	3.23e-19	5.42e-18	-2.10034
SRM.6723	SRM	Spermidine synthase	6723	3681.77	0.952567	0.106325	8.95902	3.28e-19	5.49e-18	0.701943
QTRT1.81890	QTRT1	Queuine tRNA-ribosyltransferase	81890	2127.89	0.881568	0.0984036	8.95869	3.29e-19	5.5e-18	0.613646
ANKRD43.134548			134548	213.172	-1.57507	0.175829	-8.95796	3.31e-19	5.53e-18	-1.59606
CAPG.822	CAPG	Macrophage-capping protein	822	2492.89	-1.28114	0.143023	-8.95757	3.32e-19	5.55e-18	-1.50243
MAEL.84944	MAEL	Protein maelstrom homolog	84944	24.2311	-2.05441	0.22945	-8.95361	3.44e-19	5.74e-18	-2.38325
GPRASP1.9737	GPRASP1	G-protein coupled receptor-associated sorting protein 1	9737	1172.61	-1.16195	0.129777	-8.9534	3.45e-19	5.75e-18	-1.34805
C3orf47.339942			339942	160.936	1.07955	0.120579	8.95306	3.46e-19	5.76e-18	0.810124
NEIL3.55247	NEIL3	Endonuclease 8-like 3	55247	16.4018	2.04976	0.229	8.95091	3.53e-19	5.87e-18	1.88752
MPP6.51678	MPP6	MAGUK p55 subfamily member 6	51678	267.037	1.13594	0.126913	8.95058	3.54e-19	5.88e-18	0.920991
ZDHHC11.79844	ZDHHC11	Probable palmitoyltransferase ZDHHC11	79844	244.911	1.64699	0.184048	8.94873	3.6e-19	5.98e-18	1.55802
PTPLA.9200	PTPLA	Very-long-chain	9200	269.04	-1.1228	0.125471	-8.94865	3.6e-19	5.98e-18	-1.3426
CCT2.10576	CCT2	T-complex protein 1 subunit beta	10576	6362.89	0.476854	0.0533135	8.94435	3.74e-19	6.21e-18	0.2788
ABCG1.9619	ABCG1	ATP-binding cassette sub-family G member 1	9619	1766.43	0.876457	0.0980072	8.94278	3.79e-19	6.29e-18	0.728041
ACOX2.8309	ACOX2	Peroxisomal acyl-coenzyme A oxidase 2	8309	435.656	-1.57298	0.175906	-8.94216	3.82e-19	6.32e-18	-1.84382
C21orf58.54058	C21orf58	Uncharacterized protein C21orf58	54058	216.325	0.919325	0.102849	8.93862	3.94e-19	6.52e-18	0.71449
LRRK2.120892	LRRK2	Leucine-rich repeat serine/threonine-protein kinase 2	120892	316.627	-1.38905	0.155401	-8.93847	3.95e-19	6.52e-18	-1.54488
SCGB1A1.7356	SCGB1A1	Uteroglobin	7356	884.84	-2.81673	0.315199	-8.93637	4.02e-19	6.64e-18	-3.30501
FAM46B.115572	FAM46B	Protein FAM46B	115572	606.981	-1.66888	0.186773	-8.93533	4.06e-19	6.7e-18	-1.89986
HSF4.3299	HSF4	Heat shock factor protein 4	3299	1054.1	1.63228	0.182695	8.93447	4.09e-19	6.75e-18	1.32725
SH3RF1.57630	SH3RF1	E3 ubiquitin-protein ligase SH3RF1	57630	6003.91	1.217	0.136284	8.92988	4.26e-19	7.03e-18	1.12458
ICA1L.130026	ICA1L	Islet cell autoantigen 1-like protein	130026	451.447	-0.863097	0.0966631	-8.92892	4.3e-19	7.08e-18	-1.05231
TGM1.7051	TGM1	Protein-glutamine gamma-glutamyltransferase K	7051	118.41	-1.65796	0.185683	-8.92896	4.3e-19	7.08e-18	-1.84517
PRKG1.5592	PRKG1	cGMP-dependent protein kinase 1	5592	154.492	-1.93418	0.216663	-8.92712	4.37e-19	7.19e-18	-2.09987
CYorf15B.84663			84663	813.291	1.39086	0.155816	8.92632	4.4e-19	7.23e-18	1.21481
GPSM2.29899	GPSM2	G-protein-signaling modulator 2	29899	482.51	-0.782361	0.0876458	-8.9264	4.4e-19	7.23e-18	-0.959542
PPAN.56342	PPAN	Suppressor of SWI4 1 homolog	56342	1347.73	0.825884	0.0925283	8.92575	4.43e-19	7.26e-18	0.578337
NAGS.162417	NAGS	N-acetylglutamate synthase, mitochondrial	162417	118.933	-1.31428	0.147319	-8.92134	4.61e-19	7.55e-18	-1.33937
LST-3TM12.338821	SLCO1B7	Putative solute carrier organic anion transporter family member 1B7	338821	7.43231	3.24885	0.364241	8.91951	4.68e-19	7.66e-18	2.0334
VAMP4.8674	VAMP4	Vesicle-associated membrane protein 4	8674	798.308	-0.422602	0.0473798	-8.91947	4.69e-19	7.66e-18	-0.601976
HIST1H4J.8363			8363	199.325	1.60339	0.179855	8.91491	4.88e-19	7.98e-18	1.27663
LOC338799.338799			338799	1260.42	1.36204	0.152798	8.91399	4.92e-19	8.04e-18	1.16441
ADCY9.115	ADCY9	Adenylate cyclase type 9	115	904.973	-0.914808	0.10264	-8.91278	4.98e-19	8.12e-18	-1.00741
TTYH3.80727	TTYH3	Protein tweety homolog 3	80727	4230.12	0.838198	0.0940664	8.9107	5.07e-19	8.26e-18	0.694425
HIST1H4E.8367			8367	41.9542	2.04443	0.229445	8.9103	5.09e-19	8.29e-18	1.98227
ZNF692.55657	ZNF692	Zinc finger protein 692	55657	1876.46	1.11672	0.12539	8.90594	5.29e-19	8.61e-18	0.834597
FOXM1.2305	FOXM1	Forkhead box protein M1	2305	333.416	1.42417	0.159938	8.90451	5.36e-19	8.72e-18	1.2422
TWSG1.57045	TWSG1	Twisted gastrulation protein homolog 1	57045	3869.21	-0.786551	0.0883657	-8.90109	5.53e-19	8.98e-18	-0.870949
KIAA1543.57662	CAMSAP3	Calmodulin-regulated spectrin-associated protein 3	57662	3268.88	0.797998	0.089672	8.89908	5.63e-19	9.14e-18	0.622395
IMPDH2.3615	IMPDH2	Inosine-5'-monophosphate dehydrogenase 2	3615	12969	0.984645	0.110694	8.89524	5.83e-19	9.44e-18	0.726133
RGL2.5863	RGL2	Ral guanine nucleotide dissociation stimulator-like 2	5863	6072.04	0.768632	0.0864076	8.89542	5.82e-19	9.44e-18	0.569914
CHMP1B.57132	CHMP1B	Charged multivesicular body protein 1b	57132	3777.54	-0.613778	0.0690198	-8.89278	5.96e-19	9.64e-18	-0.714145
GRXCR1.389207	GRXCR1	Glutaredoxin domain-containing cysteine-rich protein 1	389207	20.0133	-5.13462	0.577386	-8.89288	5.95e-19	9.64e-18	-8.7508
GAS1.2619	GAS1	Growth arrest-specific protein 1	2619	783.118	-1.39135	0.156463	-8.89253	5.97e-19	9.65e-18	-1.62218
C1orf25.81627	TRMT1L	TRMT1-like protein	81627	918.281	-0.507269	0.0570456	-8.89235	5.98e-19	9.66e-18	-0.661793
TUT1.64852	TUT1	Speckle targeted PIP5K1A-regulated poly	64852	2303.76	0.59555	0.0670065	8.88795	6.22e-19	1e-17	0.375105
LOC388796.388796			388796	1002.45	0.959369	0.107951	8.88708	6.27e-19	1.01e-17	0.716008
KLHL21.9903	KLHL21	Kelch-like protein 21	9903	3251.47	-0.597878	0.0672789	-8.88657	6.3e-19	1.01e-17	-0.754214
PTPLAD2.401494	PTPLAD2	Very-long-chain	401494	325.264	-1.10919	0.124813	-8.88684	6.29e-19	1.01e-17	-1.31402
BNC2.54796	BNC2	Zinc finger protein basonuclin-2	54796	447.182	-1.29803	0.14606	-8.88701	6.28e-19	1.01e-17	-1.45318
TERT.7015	TERT	Telomerase reverse transcriptase	7015	7.11927	2.75519	0.310151	8.88338	6.49e-19	1.04e-17	2.57303
PHF21B.112885	PHF21B	PHD finger protein 21B	112885	272.037	1.37747	0.155066	8.88312	6.5e-19	1.04e-17	1.17525
LGALS4.3960	LGALS4	Galectin-4	3960	63.4932	-2.24466	0.252761	-8.88056	6.65e-19	1.07e-17	-2.54921
EVX2.344191	EVX2	Homeobox even-skipped homolog protein 2	344191	7.59845	-2.46092	0.277116	-8.88049	6.66e-19	1.07e-17	-2.80637
AJAP1.55966	AJAP1	Adherens junction-associated protein 1	55966	73.2794	-1.79938	0.202647	-8.87939	6.72e-19	1.08e-17	-1.75523
BIRC5.332	BIRC5	Baculoviral IAP repeat-containing protein 5	332	160.795	1.91662	0.215891	8.87773	6.82e-19	1.09e-17	1.62734
C19orf28.126321	MFSD12	Major facilitator superfamily domain-containing protein 12	126321	2831.47	0.955391	0.107619	8.87754	6.84e-19	1.09e-17	0.716916
DCBLD2.131566	DCBLD2	Discoidin, CUB and LCCL domain-containing protein 2	131566	1559.18	-0.743866	0.0837966	-8.87704	6.87e-19	1.1e-17	-0.881851
CWF19L2.143884	CWF19L2	CWF19-like protein 2	143884	754.655	-0.528617	0.0595625	-8.875	6.99e-19	1.12e-17	-0.703322
HN1L.90861	HN1L	Hematological and neurological expressed 1-like protein	90861	13073	0.605214	0.0682059	8.87334	7.1e-19	1.13e-17	0.382303
CCDC129.223075	CCDC129	Coiled-coil domain-containing protein 129	223075	4.09249	-2.15507	0.242875	-8.87318	7.11e-19	1.13e-17	-2.48229
C6orf134.79969	ATAT1	Alpha-tubulin N-acetyltransferase 1	79969	810.636	0.719081	0.0810498	8.87209	7.18e-19	1.14e-17	0.487478
FILIP1.27145	FILIP1	Filamin-A-interacting protein 1	27145	190.195	-1.78539	0.20126	-8.87107	7.24e-19	1.15e-17	-1.96237
DPP6.1804	DPP6	Dipeptidyl aminopeptidase-like protein 6	1804	49.9897	-2.70622	0.30509	-8.87025	7.3e-19	1.16e-17	-2.70731
SGCE.8910	SGCE	Epsilon-sarcoglycan	8910	693.902	-1.09418	0.123374	-8.86883	7.39e-19	1.17e-17	-1.26999
PTRF.284119	PTRF	Polymerase I and transcript release factor	284119	19169.2	-1.14617	0.129259	-8.86722	7.5e-19	1.19e-17	-1.35075
KCNMB1.3779	KCNMB1	Calcium-activated potassium channel subunit beta-1	3779	2430.71	-1.49122	0.168192	-8.86618	7.57e-19	1.2e-17	-1.71282
SNAPC4.6621	SNAPC4	snRNA-activating protein complex subunit 4	6621	1070.32	0.686707	0.0774669	8.86452	7.68e-19	1.22e-17	0.49281
FBXW9.84261	FBXW9	F-box/WD repeat-containing protein 9	84261	873.064	0.79706	0.0899419	8.86194	7.86e-19	1.24e-17	0.557002
MECP2.4204	MECP2	Methyl-CpG-binding protein 2	4204	3820.94	-0.451443	0.0509406	-8.86216	7.85e-19	1.24e-17	-0.591468
STARD4.134429	STARD4	StAR-related lipid transfer protein 4	134429	337.277	-1.35672	0.153084	-8.86257	7.82e-19	1.24e-17	-1.61059
HIST1H1E.3008	HIST1H1E	Histone H1.4	3008	55.6221	1.77994	0.200864	8.8614	7.9e-19	1.25e-17	0.997224
PIGW.284098	PIGW	Phosphatidylinositol-glycan biosynthesis class W protein	284098	445.218	0.704962	0.0795573	8.86106	7.93e-19	1.25e-17	0.531568
DCC.1630	DCC	Netrin receptor DCC	1630	8.38488	-2.90734	0.328111	-8.86084	7.94e-19	1.25e-17	-3.25166
ZNF598.90850	ZNF598	Zinc finger protein 598	90850	1960.51	0.518268	0.0585324	8.85438	8.42e-19	1.32e-17	0.320164
TP53AIP1.63970	TP53AIP1	p53-regulated apoptosis-inducing protein 1	63970	41.5111	-1.61066	0.181896	-8.85484	8.38e-19	1.32e-17	-1.92417
ITGB1.3688	ITGB1	Integrin beta-1	3688	19869.4	-0.629438	0.071114	-8.85111	8.67e-19	1.36e-17	-0.772153
WDR48.57599	WDR48	WD repeat-containing protein 48	57599	2380.16	-0.413204	0.0466926	-8.84945	8.8e-19	1.38e-17	-0.533465
SERPINF2.5345	SERPINF2	Alpha-2-antiplasmin	5345	1214.13	-1.6274	0.183907	-8.84903	8.83e-19	1.39e-17	-1.63003
ASTL.431705	ASTL	Astacin-like metalloendopeptidase	431705	5.27975	-2.59291	0.293043	-8.84823	8.89e-19	1.39e-17	-2.78821
P4HB.5034	P4HB	Protein disulfide-isomerase	5034	104620	0.771159	0.0871646	8.84715	8.98e-19	1.41e-17	0.589226
PKN1.5585	PKN1	Serine/threonine-protein kinase N1	5585	9569.88	0.892894	0.100941	8.84574	9.09e-19	1.42e-17	0.669487
TUBA4A.7277	TUBA4A	Tubulin alpha-4A chain	7277	1877.72	-1.08219	0.122389	-8.84218	9.39e-19	1.47e-17	-1.25002
NCRNA00095.283932			283932	172.706	1.12582	0.127395	8.8372	9.81e-19	1.53e-17	1.00674
RBBP7.5931	RBBP7	Histone-binding protein RBBP7	5931	6630.11	-0.677184	0.0766287	-8.83722	9.81e-19	1.53e-17	-0.792526
REPS2.9185	REPS2	RalBP1-associated Eps domain-containing protein 2	9185	6829.5	1.17718	0.13323	8.83572	9.95e-19	1.55e-17	1.04092
MXD3.83463	MXD3	Max dimerization protein 3	83463	393.065	1.18669	0.134301	8.83601	9.92e-19	1.55e-17	0.899528
RIMKLA.284716	RIMKLA	N-acetylaspartylglutamate synthase A	284716	535.176	1.02055	0.115529	8.83365	1.01e-18	1.58e-17	0.865872
RBMS1.5937	RBMS1	RNA-binding motif, single-stranded-interacting protein 1	5937	1668.13	-0.828515	0.0938005	-8.83274	1.02e-18	1.59e-17	-0.999618
NOTCH1.4851	NOTCH1	Neurogenic locus notch homolog protein 1	4851	2421.84	-0.981505	0.111126	-8.83236	1.02e-18	1.59e-17	-1.13815
PDE4A.5141	PDE4A	cAMP-specific 3',5'-cyclic phosphodiesterase 4A	5141	656.215	-1.03793	0.117517	-8.83217	1.03e-18	1.6e-17	-1.22588
SMYD4.114826	SMYD4	SET and MYND domain-containing protein 4	114826	667.197	-0.487004	0.0551609	-8.82878	1.06e-18	1.64e-17	-0.633414
PDGFC.56034	PDGFC	Platelet-derived growth factor C	56034	1382.13	-1.04205	0.118041	-8.82786	1.07e-18	1.66e-17	-1.2416
STXBP5L.9515	STXBP5L	Syntaxin-binding protein 5-like	9515	221.576	-1.62517	0.184132	-8.82613	1.08e-18	1.68e-17	-1.78129
C19orf18.147685	C19orf18	Uncharacterized protein C19orf18	147685	56.6731	1.54885	0.175529	8.82388	1.11e-18	1.71e-17	1.23493
ANO5.203859	ANO5	Anoctamin-5	203859	412.285	-1.55185	0.17589	-8.82289	1.12e-18	1.73e-17	-1.75521
GCNT1.2650	GCNT1	Beta-1,3-galactosyl-O-glycosyl-glycoprotein beta-1,6-N-acetylglucosaminyltransferase	2650	4146.02	1.5794	0.179069	8.82005	1.14e-18	1.76e-17	1.54027
IDS.3423	IDS	Iduronate 2-sulfatase	3423	5893.71	-0.590527	0.0669471	-8.82079	1.14e-18	1.76e-17	-0.72666
SCRN1.9805	SCRN1	Secernin-1	9805	3372.53	-0.984515	0.111615	-8.8206	1.14e-18	1.76e-17	-1.11358
CAMK1D.57118	CAMK1D	Calcium/calmodulin-dependent protein kinase type 1D	57118	121.731	-1.3391	0.151817	-8.82048	1.14e-18	1.76e-17	-1.45126
PHLDA1.22822	PHLDA1	Pleckstrin homology-like domain family A member 1	22822	1592.67	-1.30606	0.148081	-8.81988	1.15e-18	1.76e-17	-1.50349
HPCAL4.51440	HPCAL4	Hippocalcin-like protein 4	51440	18.5607	-2.15806	0.244653	-8.82092	1.14e-18	1.76e-17	-2.43896
CCND2.894	CCND2	G1/S-specific cyclin-D2	894	2861.87	-1.31651	0.149309	-8.81736	1.17e-18	1.8e-17	-1.45279
FGF2.2247	FGF2	Fibroblast growth factor 2	2247	647.335	-1.26172	0.143149	-8.81405	1.21e-18	1.86e-17	-1.46562
KCNJ1.3758	KCNJ1	ATP-sensitive inward rectifier potassium channel 1	3758	7.01192	-2.73239	0.310149	-8.80993	1.25e-18	1.92e-17	-2.84848
YJEFN3.374887	YJEFN3	YjeF N-terminal domain-containing protein 3	374887	289.9	1.732	0.196609	8.80933	1.26e-18	1.93e-17	1.54482
PRKCA.5578	PRKCA	Protein kinase C alpha type	5578	2001.87	-1.21723	0.138188	-8.80851	1.27e-18	1.95e-17	-1.41865
TELO2.9894	TELO2	Telomere length regulation protein TEL2 homolog	9894	2317.78	0.719967	0.0818024	8.80129	1.35e-18	2.07e-17	0.499651
ANXA2.302	ANXA2	Annexin A2	302	12223.7	-1.03285	0.117362	-8.80052	1.36e-18	2.09e-17	-1.22685
UPK2.7379	UPK2	Uroplakin-2	7379	20.4402	-2.07618	0.235994	-8.79761	1.4e-18	2.14e-17	-2.4575
ROR2.4920	ROR2	Tyrosine-protein kinase transmembrane receptor ROR2	4920	1257.78	-1.30733	0.148618	-8.79657	1.41e-18	2.16e-17	-1.48478
PLCD3.113026	PLCD3	1-phosphatidylinositol 4,5-bisphosphate phosphodiesterase delta-3	113026	991.447	-1.01564	0.115486	-8.79451	1.44e-18	2.2e-17	-1.22996
ISYNA1.51477	ISYNA1	Inositol-3-phosphate synthase 1	51477	1911.72	-1.29007	0.146715	-8.79305	1.46e-18	2.22e-17	-1.42007
C9orf3.84909	AOPEP	Aminopeptidase O	84909	1323.68	-0.888661	0.101072	-8.79236	1.46e-18	2.23e-17	-1.10906
EHD2.30846	EHD2	EH domain-containing protein 2	30846	4273.84	-1.18749	0.135062	-8.79217	1.47e-18	2.24e-17	-1.37664
MFSD3.113655	MFSD3	Major facilitator superfamily domain-containing protein 3	113655	1976.59	1.09613	0.124703	8.7899	1.5e-18	2.28e-17	0.848333
C10orf82.143379	C10orf82	Uncharacterized protein C10orf82	143379	25.2538	-2.4638	0.280294	-8.79008	1.49e-18	2.28e-17	-2.73248
SEMA3A.10371	SEMA3A	Semaphorin-3A	10371	138.691	-1.77552	0.202069	-8.78672	1.54e-18	2.34e-17	-2.00156
PKIB.5570	PKIB	cAMP-dependent protein kinase inhibitor beta	5570	841.215	1.60844	0.183065	8.78615	1.55e-18	2.35e-17	1.42494
FLNA.2316	FLNA	Filamin-A	2316	109775	-1.48028	0.168505	-8.7848	1.57e-18	2.38e-17	-1.6508
TM7SF3.51768	TM7SF3	Transmembrane 7 superfamily member 3	51768	2928.7	-0.579374	0.0659609	-8.78359	1.58e-18	2.4e-17	-0.750947
NSUN2.54888	NSUN2	tRNA	54888	3126.13	0.39058	0.0444683	8.78335	1.59e-18	2.41e-17	0.203605
KIAA1614.57710	KIAA1614	Uncharacterized protein KIAA1614	57710	124.509	-1.39554	0.158891	-8.783	1.59e-18	2.41e-17	-1.58375
PCYT1B.9468	PCYT1B	Choline-phosphate cytidylyltransferase B	9468	79.0264	-1.598	0.182015	-8.77947	1.64e-18	2.49e-17	-1.76173
B3GAT1.27087	B3GAT1	Galactosylgalactosylxylosylprotein 3-beta-glucuronosyltransferase 1	27087	1612.02	1.77181	0.201835	8.77852	1.66e-18	2.5e-17	1.64383
ZCCHC6.79670	ZCCHC6	Terminal uridylyltransferase 7	79670	5839.79	0.83796	0.095452	8.77887	1.65e-18	2.5e-17	0.656204
BOLA2.552900	BOLA2	BolA-like protein 2	552900	2138.25	0.938096	0.106859	8.77884	1.65e-18	2.5e-17	0.646566
C8orf51.78998			78998	66.3576	0.931256	0.106091	8.77789	1.67e-18	2.51e-17	0.807769
CD200.4345	CD200	OX-2 membrane glycoprotein	4345	446.233	-1.32124	0.150514	-8.77818	1.66e-18	2.51e-17	-1.52154
SLC24A3.57419	SLC24A3	Sodium/potassium/calcium exchanger 3	57419	909.638	-1.20755	0.137601	-8.77568	1.7e-18	2.56e-17	-1.4078
RAP1GAP.5909	RAP1GAP	Rap1 GTPase-activating protein 1	5909	6398.38	1.2958	0.147668	8.77508	1.71e-18	2.57e-17	1.07577
AKR1A1.10327	AKR1A1	Alcohol dehydrogenase [NADP	10327	8357.1	0.6143	0.0700417	8.77049	1.78e-18	2.67e-17	0.372303
CHP2.63928	CHP2	Calcineurin B homologous protein 2	63928	131.593	-2.37382	0.270648	-8.7709	1.77e-18	2.67e-17	-2.68224
BAIAP2L2.80115	BAIAP2L2	Brain-specific angiogenesis inhibitor 1-associated protein 2-like protein 2	80115	136.31	2.54798	0.29058	8.76858	1.81e-18	2.72e-17	1.91079
CPT1B.1375	CPT1B	Carnitine O-palmitoyltransferase 1, muscle isoform	1375	817.713	1.41826	0.161763	8.76754	1.83e-18	2.74e-17	1.11691
MIOX.55586	MIOX	Inositol oxygenase	55586	10.4373	2.32429	0.265197	8.76441	1.88e-18	2.81e-17	2.09378
MEIS1.4211	MEIS1	Homeobox protein Meis1	4211	975.061	-1.22062	0.139285	-8.76344	1.89e-18	2.84e-17	-1.41504
SLC2A5.6518	SLC2A5	Solute carrier family 2, facilitated glucose transporter member 5	6518	800.307	-2.05645	0.234728	-8.761	1.94e-18	2.9e-17	-2.39022
PRC1.9055	PRC1	Protein regulator of cytokinesis 1	9055	504.746	0.985814	0.112533	8.76019	1.95e-18	2.92e-17	0.777612
PECI.10455	ECI2	Enoyl-CoA delta isomerase 2, mitochondrial	10455	4503.03	0.791855	0.0904033	8.75913	1.97e-18	2.94e-17	0.555991
ITGB3.3690	ITGB3	Integrin beta-3	3690	350.357	-1.56019	0.178175	-8.75649	2.01e-18	3.01e-17	-1.66812
ACSS3.79611	ACSS3	Acyl-CoA synthetase short-chain family member 3, mitochondrial	79611	328.393	-1.49646	0.170981	-8.75223	2.09e-18	3.12e-17	-1.69097
TP63.8626	TP63	Tumor protein 63	8626	1757.65	-1.92923	0.220447	-8.75144	2.11e-18	3.14e-17	-2.11168
C19orf51.352909	DNAAF3	Dynein assembly factor 3, axonemal	352909	73.9809	1.8168	0.207619	8.75064	2.12e-18	3.16e-17	1.77169
FOXB2.442425	FOXB2	Forkhead box protein B2	442425	17.6641	3.64737	0.416863	8.74955	2.14e-18	3.19e-17	4.51962
TMEM117.84216	TMEM117	Transmembrane protein 117	84216	312.566	-0.722288	0.0825578	-8.74887	2.15e-18	3.21e-17	-0.867019
C15orf50.414926			414926	9.42109	2.2129	0.253005	8.74649	2.2e-18	3.27e-17	2.15238
CHD5.26038	CHD5	Chromodomain-helicase-DNA-binding protein 5	26038	106.239	-1.5766	0.180261	-8.74624	2.21e-18	3.28e-17	-1.7065
LAMB3.3914	LAMB3	Laminin subunit beta-3	3914	3346.17	-1.81189	0.207227	-8.74349	2.26e-18	3.35e-17	-2.01486
NSUN5P2.260294			260294	1267.79	1.30198	0.148915	8.7431	2.27e-18	3.36e-17	1.04701
RPL36.25873	RPL36	60S ribosomal protein L36	25873	38298.2	1.08288	0.123895	8.74033	2.32e-18	3.44e-17	0.764653
SESTD1.91404	SESTD1	SEC14 domain and spectrin repeat-containing protein 1	91404	1181.15	-0.680575	0.0778842	-8.73829	2.37e-18	3.5e-17	-0.809138
SPRY2.10253	SPRY2	Protein sprouty homolog 2	10253	941.53	-0.797549	0.091292	-8.73625	2.41e-18	3.57e-17	-0.984379
NEFM.4741	NEFM	Neurofilament medium polypeptide	4741	146.014	-2.7462	0.31435	-8.73612	2.41e-18	3.57e-17	-2.79846
FBXL8.55336	FBXL8	F-box/LRR-repeat protein 8	55336	760.855	1.24478	0.142499	8.73534	2.43e-18	3.58e-17	0.953363
BPHL.670	BPHL	Valacyclovir hydrolase	670	1091.49	0.761945	0.0872262	8.73528	2.43e-18	3.58e-17	0.52097
LOC400804.400804			400804	3.16769	-2.25164	0.257759	-8.73544	2.43e-18	3.58e-17	-2.42406
FKBP9L.360132			360132	106.065	-0.984312	0.112687	-8.73494	2.44e-18	3.59e-17	-1.10524
SFXN4.119559	SFXN4	Sideroflexin-4	119559	1628.67	0.835517	0.095667	8.73361	2.47e-18	3.63e-17	0.578193
CYB5R3.1727	CYB5R3	NADH-cytochrome b5 reductase 3	1727	13895.3	-0.603191	0.069077	-8.73215	2.5e-18	3.68e-17	-0.728667
PLSCR4.57088	PLSCR4	Phospholipid scramblase 4	57088	628.777	-1.0252	0.117405	-8.73212	2.5e-18	3.68e-17	-1.17318
ERBB3.2065	ERBB3	Receptor tyrosine-protein kinase erbB-3	2065	12471.5	0.777057	0.0889931	8.73165	2.51e-18	3.69e-17	0.590985
ODZ2.57451			57451	273.321	-1.57714	0.180627	-8.73149	2.51e-18	3.69e-17	-1.77494
ZNF285.26974	ZNF285	Zinc finger protein 285	26974	263.355	0.606018	0.0694448	8.72661	2.62e-18	3.85e-17	0.403805
IRX2.153572	IRX2	Iroquois-class homeodomain protein IRX-2	153572	715.575	1.00155	0.114791	8.725	2.66e-18	3.9e-17	0.780564
SECISBP2.79048	SECISBP2	Selenocysteine insertion sequence-binding protein 2	79048	2953.99	0.462472	0.053007	8.72475	2.67e-18	3.91e-17	0.273412
DBF4.10926	DBF4	Protein DBF4 homolog A	10926	388.873	0.664122	0.0761421	8.72214	2.73e-18	3.99e-17	0.439984
PHF19.26147	PHF19	PHD finger protein 19	26147	955.411	-0.735876	0.0843692	-8.72209	2.73e-18	3.99e-17	-0.942112
ERC1.23085	ERC1	ELKS/Rab6-interacting/CAST family member 1	23085	2808.75	-0.682934	0.0783078	-8.72114	2.75e-18	4.02e-17	-0.82161
TRPC1.7220	TRPC1	Short transient receptor potential channel 1	7220	296.112	-1.163	0.133383	-8.71924	2.8e-18	4.09e-17	-1.38048
CYP3A7.1551	CYP3A7	Cytochrome P450 3A7	1551	18.9764	-2.62499	0.30106	-8.71918	2.8e-18	4.09e-17	-2.87025
EFCAB4A.283229	CRACR2B	EF-hand calcium-binding domain-containing protein 4A	283229	4050.51	1.33738	0.153391	8.71876	2.81e-18	4.1e-17	1.10154
PRRG1.5638	PRRG1	Transmembrane gamma-carboxyglutamic acid protein 1	5638	387.468	-0.988235	0.113355	-8.71809	2.83e-18	4.12e-17	-1.09464
GGCT.79017	GGCT	Gamma-glutamylcyclotransferase	79017	3918.39	1.04316	0.119659	8.71779	2.84e-18	4.13e-17	0.788756
EIF2B4.8890	EIF2B4	Translation initiation factor eIF-2B subunit delta	8890	3256.12	0.587055	0.0673437	8.71731	2.85e-18	4.14e-17	0.353767
GJB3.2707	GJB3	Gap junction beta-3 protein	2707	176.787	-1.77906	0.20415	-8.71443	2.92e-18	4.25e-17	-2.01924
MIPEP.4285	MIPEP	Mitochondrial intermediate peptidase	4285	3761.99	1.78469	0.204826	8.71324	2.95e-18	4.29e-17	1.55738
C19orf45.374877	C19orf45	Uncharacterized protein C19orf45	374877	36.8866	2.23521	0.256545	8.71276	2.97e-18	4.3e-17	2.14955
B4GALT5.9334	B4GALT5	Beta-1,4-galactosyltransferase 5	9334	2728.13	-0.598702	0.0687264	-8.71138	3e-18	4.35e-17	-0.735229
LRGUK.136332	LRGUK	Leucine-rich repeat and guanylate kinase domain-containing protein	136332	26.0181	1.74465	0.200284	8.71092	3.01e-18	4.37e-17	1.51193
ATAD3C.219293	ATAD3C	ATPase family AAA domain-containing protein 3C	219293	188.897	-1.28727	0.147806	-8.70915	3.06e-18	4.43e-17	-1.50139
CCT3.7203	CCT3	T-complex protein 1 subunit gamma	7203	15427.3	0.568837	0.0653385	8.706	3.15e-18	4.56e-17	0.368377
ABCD3.5825	ABCD3	ATP-binding cassette sub-family D member 3	5825	2559.77	-0.577941	0.0663995	-8.70399	3.2e-18	4.63e-17	-0.685408
ENTPD3.956	ENTPD3	Ectonucleoside triphosphate diphosphohydrolase 3	956	259.091	-1.42646	0.163947	-8.70077	3.3e-18	4.76e-17	-1.55334
MLST8.64223	MLST8	Target of rapamycin complex subunit LST8	64223	3025.52	0.681885	0.078403	8.69719	3.4e-18	4.91e-17	0.443746
TH1L.51497	NELFCD	Negative elongation factor C/D	51497	4275.17	0.44566	0.0512469	8.69633	3.43e-18	4.95e-17	0.229156
BAI3.577	BAI3	Brain-specific angiogenesis inhibitor 3	577	27.9678	-1.65844	0.190708	-8.69621	3.43e-18	4.95e-17	-1.89679
ZNF804A.91752	ZNF804A	Zinc finger protein 804A	91752	68.5825	-1.55676	0.179025	-8.69576	3.45e-18	4.96e-17	-1.76859
MTHFD2.10797	MTHFD2	Bifunctional methylenetetrahydrofolate dehydrogenase/cyclohydrolase, mitochondrial [Includes: NAD-dependent methylenetetrahydrofolate dehydrogenase	10797	2229.77	0.754033	0.0867349	8.69354	3.51e-18	5.06e-17	0.580864
SDHD.6392	SDHD	Succinate dehydrogenase [ubiquinone] cytochrome b small subunit, mitochondrial	6392	3686.6	-0.484862	0.0557742	-8.6933	3.52e-18	5.06e-17	-0.680642
TSLP.85480	TSLP	Thymic stromal lymphopoietin	85480	200.245	-1.69453	0.194932	-8.69294	3.53e-18	5.08e-17	-2.02049
FZD1.8321	FZD1	Frizzled-1	8321	2599.42	-0.786737	0.0905178	-8.69151	3.58e-18	5.14e-17	-0.962896
TRIM16.10626	TRIM16	Tripartite motif-containing protein 16	10626	735.355	-0.908897	0.104601	-8.68916	3.65e-18	5.24e-17	-1.15003
SYCE1L.100130958	SYCE1L	Synaptonemal complex central element protein 1-like	100130958	218.535	2.05151	0.236252	8.68354	3.84e-18	5.5e-17	1.76766
MTM1.4534	MTM1	Myotubularin	4534	666.275	-0.732219	0.0843232	-8.68348	3.84e-18	5.5e-17	-0.85692
CHST4.10164	CHST4	Carbohydrate sulfotransferase 4	10164	3.69939	-1.73943	0.20033	-8.68283	3.86e-18	5.53e-17	-2.02964
MREG.55686	MREG	Melanoregulin	55686	189.322	-1.08904	0.125434	-8.68221	3.88e-18	5.55e-17	-1.15722
ITGB6.3694	ITGB6	Integrin beta-6	3694	619.166	-1.6689	0.192221	-8.6822	3.88e-18	5.55e-17	-1.87863
SEPT12.124404	SEPT12	Septin-12	124404	6.49412	2.94521	0.339233	8.68196	3.89e-18	5.56e-17	3.08952
NCRNA00087.644596			644596	204.068	-1.18096	0.136098	-8.67729	4.05e-18	5.79e-17	-1.43213
NPFFR2.10886	NPFFR2	Neuropeptide FF receptor 2	10886	22.9763	-3.75691	0.43304	-8.67567	4.11e-18	5.86e-17	-4.44509
ITLN1.55600	ITLN1	Intelectin-1	55600	32.2576	-2.91843	0.336465	-8.6738	4.18e-18	5.96e-17	-3.09716
KIF18B.146909	KIF18B	Kinesin-like protein KIF18B	146909	61.5687	1.76916	0.204031	8.67102	4.28e-18	6.1e-17	1.59795
ITM2B.9445	ITM2B	Integral membrane protein 2B	9445	30635.5	-0.651445	0.075148	-8.66882	4.37e-18	6.21e-17	-0.814099
SLC37A3.84255	SLC37A3	Sugar phosphate exchanger 3	84255	2026.61	0.649807	0.074972	8.66732	4.42e-18	6.29e-17	0.474073
DPH3.285381	DPH3	DPH3 homolog	285381	1150.95	-0.466474	0.0538222	-8.66694	4.44e-18	6.31e-17	-0.672645
COL9A2.1298	COL9A2	Collagen alpha-2(IX) chain	1298	9563.14	2.08334	0.240455	8.66416	4.55e-18	6.45e-17	1.70814
LRRC45.201255	LRRC45	Leucine-rich repeat-containing protein 45	201255	1151.71	0.957466	0.110506	8.66434	4.54e-18	6.45e-17	0.715824
BTN2A1.11120	BTN2A1	Butyrophilin subfamily 2 member A1	11120	1075.58	-0.515392	0.059489	-8.66364	4.57e-18	6.48e-17	-0.677598
FBXO17.115290	FBXO17	F-box only protein 17	115290	567.205	-1.33204	0.15376	-8.66314	4.59e-18	6.5e-17	-1.58693
STOM.2040	STOM	Erythrocyte band 7 integral membrane protein	2040	5790.33	-0.982369	0.113407	-8.6623	4.62e-18	6.55e-17	-1.19315
KRT222.125113	KRT222	Keratin-like protein KRT222	125113	140.807	-1.01162	0.116786	-8.66213	4.63e-18	6.55e-17	-1.22955
ADRA2B.151	ADRA2B	Alpha-2B adrenergic receptor	151	50.0295	-1.48051	0.170937	-8.66111	4.67e-18	6.61e-17	-1.64486
NECAB3.63941	NECAB3	N-terminal EF-hand calcium-binding protein 3	63941	4819.87	0.807975	0.0932916	8.66075	4.69e-18	6.62e-17	0.558785
TRUB2.26995	TRUB2	Probable tRNA pseudouridine synthase 2	26995	1793.69	0.559498	0.0646056	8.66021	4.71e-18	6.65e-17	0.336847
RNASE1.6035	RNASE1	Ribonuclease pancreatic	6035	1895.55	-1.2466	0.143968	-8.65887	4.76e-18	6.72e-17	-1.33077
LOC644538.644538	SMIM10	Small integral membrane protein 10	644538	316.755	-1.2156	0.140432	-8.6561	4.88e-18	6.88e-17	-1.47739
C8ORFK29.340393	TMEM249	Transmembrane protein 249	340393	10.3832	2.03094	0.234654	8.65503	4.93e-18	6.94e-17	1.85939
ADH1B.125	ADH1B	Alcohol dehydrogenase 1B	125	265.218	-1.88307	0.217626	-8.65277	5.03e-18	7.08e-17	-2.10695
STK36.27148	STK36	Serine/threonine-protein kinase 36	27148	1352.79	0.633029	0.0731762	8.65075	5.12e-18	7.2e-17	0.471884
RPS2.6187	RPS2	40S ribosomal protein S2	6187	45054.2	1.0318	0.119307	8.64824	5.23e-18	7.35e-17	0.739966
TOR1B.27348	TOR1B	Torsin-1B	27348	1897.26	0.597455	0.0690916	8.64728	5.27e-18	7.41e-17	0.413755
ASXL3.80816	ASXL3	Putative Polycomb group protein ASXL3	80816	64.5047	-1.51228	0.174908	-8.64615	5.33e-18	7.48e-17	-1.70374
NME1-NME2.654364			654364	495.292	1.22195	0.141393	8.6422	5.51e-18	7.73e-17	0.978476
PRDM12.59335	PRDM12	PR domain zinc finger protein 12	59335	7.27145	1.83974	0.212891	8.64169	5.54e-18	7.76e-17	1.72623
SP5.389058	SP6	Transcription factor Sp6	389058	456.717	1.81345	0.209875	8.64059	5.59e-18	7.83e-17	1.61714
BCAM.4059	BCAM	Basal cell adhesion molecule	4059	49872.9	1.06395	0.123137	8.64039	5.6e-18	7.84e-17	0.875371
C7orf31.136895	C7orf31	Uncharacterized protein C7orf31	136895	141.195	-1.00172	0.115941	-8.63993	5.62e-18	7.87e-17	-1.20043
GJC1.10052	GJC1	Gap junction gamma-1 protein	10052	673.038	-1.24914	0.14458	-8.63974	5.63e-18	7.87e-17	-1.39563
NRG2.9542	NRG2	Pro-neuregulin-2, membrane-bound isoform	9542	79.67	-1.7242	0.199613	-8.63772	5.73e-18	8.01e-17	-1.95229
C8orf30A.51236	HGH1	Protein HGH1 homolog	51236	1903.48	0.8654	0.100204	8.63639	5.8e-18	8.1e-17	0.635951
C1orf106.55765	C1orf106	Uncharacterized protein C1orf106	55765	537.494	-1.67665	0.194152	-8.63576	5.83e-18	8.13e-17	-1.89709
MAK.4117	MAK	Serine/threonine-protein kinase MAK	4117	73.4773	1.84725	0.213946	8.63418	5.91e-18	8.24e-17	1.6682
PLK1.5347	PLK1	Serine/threonine-protein kinase PLK1	5347	171.341	1.5461	0.179126	8.63136	6.06e-18	8.44e-17	1.367
ZNF750.79755	ZNF750	Zinc finger protein 750	79755	526.936	-1.70283	0.197334	-8.62917	6.18e-18	8.6e-17	-1.88726
HIST1H2BN.8341	HIST1H2BN	Histone H2B type 1-N	8341	34.3537	1.05306	0.122045	8.62848	6.22e-18	8.64e-17	0.876662
DTNA.1837	DTNA	Dystrobrevin alpha	1837	1177.42	-1.30367	0.151167	-8.62404	6.46e-18	8.97e-17	-1.52966
COL21A1.81578	COL21A1	Collagen alpha-1(XXI) chain	81578	181.383	-1.43319	0.166185	-8.62402	6.46e-18	8.97e-17	-1.57221
OGFRL1.79627	OGFRL1	Opioid growth factor receptor-like protein 1	79627	356.79	-0.736943	0.0854793	-8.6213	6.62e-18	9.18e-17	-0.913412
TGM5.9333	TGM5	Protein-glutamine gamma-glutamyltransferase 5	9333	15.133	-2.49353	0.289285	-8.61963	6.72e-18	9.31e-17	-2.50943
CCDC8.83987	CCDC8	Coiled-coil domain-containing protein 8	83987	615.059	-1.35084	0.156833	-8.61327	7.1e-18	9.84e-17	-1.56717
ANGPTL1.9068	ANGPTL1	Angiopoietin-related protein 1	9068	293.693	-1.81563	0.210839	-8.61147	7.21e-18	9.98e-17	-2.1155
SPON2.10417	SPON2	Spondin-2	10417	59407.9	2.16176	0.251073	8.6101	7.3e-18	1.01e-16	1.9539
P2RY11.5032	P2RY11	P2Y purinoceptor 11	5032	373.53	1.41816	0.164736	8.60867	7.39e-18	1.02e-16	1.18825
TMEM37.140738	TMEM37	Voltage-dependent calcium channel gamma-like subunit	140738	175.219	-1.58216	0.183776	-8.60917	7.36e-18	1.02e-16	-1.81458
SIK1.150094	SIK1	Serine/threonine-protein kinase SIK1	150094	5496.52	-1.57393	0.182963	-8.60244	7.8e-18	1.08e-16	-1.79959
FHOD3.80206	FHOD3	FH1/FH2 domain-containing protein 3	80206	1535.53	-1.28939	0.149928	-8.60007	7.97e-18	1.1e-16	-1.47586
PRR19.284338	PRR19	Proline-rich protein 19	284338	91.4585	0.91277	0.106161	8.59801	8.11e-18	1.12e-16	0.698671
SPC25.57405	SPC25	Kinetochore protein Spc25	57405	49.2544	1.7191	0.19997	8.59675	8.2e-18	1.13e-16	1.52124
FOXP2.93986	FOXP2	Forkhead box protein P2	93986	80.1097	-1.72187	0.200329	-8.59521	8.31e-18	1.14e-16	-1.9241
BRSK2.9024	BRSK2	Serine/threonine-protein kinase BRSK2	9024	189.801	2.40613	0.27998	8.59395	8.4e-18	1.15e-16	2.54257
AP4S1.11154	AP4S1	AP-4 complex subunit sigma-1	11154	172.086	-0.516191	0.0600582	-8.59484	8.34e-18	1.15e-16	-0.725729
SLCO1B3.28234	SLCO1B3	Solute carrier organic anion transporter family member 1B3	28234	96.4809	3.29482	0.383424	8.59314	8.46e-18	1.16e-16	1.58205
GNG11.2791	GNG11	Guanine nucleotide-binding protein G(I)/G(S)/G(O) subunit gamma-11	2791	1023.04	-1.07327	0.124894	-8.59349	8.44e-18	1.16e-16	-1.24758
CCNB2.9133	CCNB2	G2/mitotic-specific cyclin-B2	9133	287.294	1.39452	0.162307	8.59186	8.56e-18	1.17e-16	1.18699
COLEC12.81035	COLEC12	Collectin-12	81035	3888.02	1.19624	0.139274	8.58907	8.77e-18	1.2e-16	0.995981
TRAP1.10131	TRAP1	Heat shock protein 75 kDa, mitochondrial	10131	4615.03	0.581786	0.0677623	8.58569	9.03e-18	1.23e-16	0.350985
IQGAP1.8826	IQGAP1	Ras GTPase-activating-like protein IQGAP1	8826	9142.92	-0.63522	0.0739858	-8.58569	9.03e-18	1.23e-16	-0.777164
ASB2.51676	ASB2	Ankyrin repeat and SOCS box protein 2	51676	975.193	-1.4508	0.168977	-8.58576	9.02e-18	1.23e-16	-1.66124
GNPNAT1.64841	GNPNAT1	Glucosamine 6-phosphate N-acetyltransferase	64841	4383.6	0.799718	0.093147	8.58555	9.04e-18	1.24e-16	0.554931
LPCAT4.254531	LPCAT4	Lysophospholipid acyltransferase LPCAT4	254531	581.873	-0.780996	0.0909807	-8.5842	9.15e-18	1.25e-16	-0.97913
FAM196B.100131897	FAM196B	Protein FAM196B	100131897	18.2063	-2.54494	0.296502	-8.58319	9.23e-18	1.26e-16	-2.89229
LRIG1.26018	LRIG1	Leucine-rich repeats and immunoglobulin-like domains protein 1	26018	15275.2	0.926192	0.107948	8.57996	9.49e-18	1.29e-16	0.718554
SOX12.6666	SOX12	Transcription factor SOX-12	6666	1991.31	0.73364	0.0854999	8.5806	9.44e-18	1.29e-16	0.567262
SCARA5.286133	SCARA5	Scavenger receptor class A member 5	286133	110.983	-2.40185	0.279926	-8.5803	9.46e-18	1.29e-16	-2.75443
LOC339674.339674			339674	8.00376	1.86064	0.216916	8.57772	9.68e-18	1.31e-16	1.69559
MRPL12.6182	MRPL12	39S ribosomal protein L12, mitochondrial	6182	3819.05	1.05062	0.12248	8.57791	9.66e-18	1.31e-16	0.766685
LPCAT1.79888	LPCAT1	Lysophosphatidylcholine acyltransferase 1	79888	2855.08	0.678761	0.079122	8.57867	9.6e-18	1.31e-16	0.519986
C7orf4.64433			64433	4.97955	2.63222	0.306939	8.5757	9.85e-18	1.33e-16	2.71339
FLJ12825.440101			440101	15.45	1.99022	0.232074	8.5758	9.84e-18	1.33e-16	1.78151
NFKB2.4791	NFKB2	Nuclear factor NF-kappa-B p100 subunit	4791	2788.49	0.708872	0.082654	8.57638	9.79e-18	1.33e-16	0.472952
MRPL37.51253	MRPL37	39S ribosomal protein L37, mitochondrial	51253	3612.57	0.559316	0.0652209	8.57571	9.85e-18	1.33e-16	0.331885
NIT2.56954	NIT2	Omega-amidase NIT2	56954	1898.58	0.631553	0.0736618	8.57368	1e-17	1.36e-16	0.368991
PLA2G7.7941	PLA2G7	Platelet-activating factor acetylhydrolase	7941	2940.97	1.76458	0.205844	8.57242	1.01e-17	1.37e-16	1.69487
AIFM1.9131	AIFM1	Apoptosis-inducing factor 1, mitochondrial	9131	2638.42	0.545768	0.0636716	8.5716	1.02e-17	1.38e-16	0.372555
CDK5R1.8851	CDK5R1	Cyclin-dependent kinase 5 activator 1	8851	177.753	1.08911	0.127082	8.57021	1.03e-17	1.4e-16	0.92293
TRO.7216	TRO	Trophinin	7216	269.613	-1.25905	0.146927	-8.56927	1.04e-17	1.41e-16	-1.5392
MOBKL2C.148932	MOB3C	MOB kinase activator 3C	148932	928.135	-0.595414	0.0694987	-8.56726	1.06e-17	1.43e-16	-0.794793
CCDC82.79780	CCDC82	Coiled-coil domain-containing protein 82	79780	510.519	-0.780829	0.091146	-8.56679	1.06e-17	1.43e-16	-0.983458
CATSPERB.79820	CATSPERB	Cation channel sperm-associated protein subunit beta	79820	35.3445	1.40284	0.163772	8.56579	1.07e-17	1.45e-16	1.18851
MARVELD1.83742	MARVELD1	MARVEL domain-containing protein 1	83742	1838.76	-1.05287	0.122915	-8.56587	1.07e-17	1.45e-16	-1.23002
KRT20.54474	KRT20	Keratin, type I cytoskeletal 20	54474	11.814	2.9979	0.350048	8.56425	1.09e-17	1.46e-16	3.69208
TYK2.7297	TYK2	Non-receptor tyrosine-protein kinase TYK2	7297	2962.52	0.395049	0.0461265	8.56447	1.09e-17	1.46e-16	0.219359
SRD5A2.6716	SRD5A2	3-oxo-5-alpha-steroid 4-dehydrogenase 2	6716	772.646	-1.70246	0.198786	-8.56429	1.09e-17	1.46e-16	-1.96011
SEPT7.989	SEPT7	Septin-7	989	5167.47	-0.482853	0.0563848	-8.56353	1.09e-17	1.47e-16	-0.677992
LCLAT1.253558	LCLAT1	Lysocardiolipin acyltransferase 1	253558	1897.75	0.660736	0.0771662	8.56251	1.1e-17	1.48e-16	0.517239
SRF.6722	SRF	Serum response factor	6722	4861.3	-0.688842	0.0804587	-8.56144	1.11e-17	1.49e-16	-0.888094
MAGI2.9863	MAGI2	Membrane-associated guanylate kinase, WW and PDZ domain-containing protein 2	9863	761.985	-0.781692	0.0913075	-8.56109	1.12e-17	1.5e-16	-0.99732
CHIC1.53344	CHIC1	Cysteine-rich hydrophobic domain-containing protein 1	53344	730.486	-0.558842	0.0653003	-8.55802	1.15e-17	1.54e-16	-0.681908
TSHZ3.57616	TSHZ3	Teashirt homolog 3	57616	1032.1	-1.00877	0.117888	-8.55702	1.16e-17	1.55e-16	-1.20354
TMEM161A.54929	TMEM161A	Transmembrane protein 161A	54929	2300.46	0.712436	0.0832832	8.55439	1.18e-17	1.58e-16	0.515844
HIST1H2BG.8339	HIST1H2BG		8339	367.109	1.53737	0.179748	8.55292	1.2e-17	1.6e-16	1.31262
KIFC1.3833	KIFC1	Kinesin-like protein KIFC1	3833	254.296	1.37424	0.160702	8.55149	1.22e-17	1.62e-16	1.12937
FLNC.2318	FLNC	Filamin-C	2318	17424	-1.63811	0.19159	-8.55004	1.23e-17	1.64e-16	-1.82161
TXNDC5.81567	TXNDC5	Thioredoxin domain-containing protein 5	81567	14181.9	0.531213	0.0621409	8.54853	1.25e-17	1.66e-16	0.364406
EPR1.8475			8475	171.683	1.83154	0.214278	8.54753	1.26e-17	1.67e-16	1.6003
SLC47A1.55244	SLC47A1	Multidrug and toxin extrusion protein 1	55244	180.596	-1.41972	0.166092	-8.54782	1.25e-17	1.67e-16	-1.62959
ATAD3A.55210	ATAD3A	ATPase family AAA domain-containing protein 3A	55210	1798.1	0.739937	0.0865854	8.54574	1.28e-17	1.7e-16	0.524278
IL1RAPL2.26280	IL1RAPL2	X-linked interleukin-1 receptor accessory protein-like 2	26280	2.51816	-2.09188	0.244781	-8.54591	1.28e-17	1.7e-16	-2.19105
HIST2H3C.126961	HIST2H3A;	Histone H3.2	126961	31.7302	1.8651	0.218292	8.54405	1.3e-17	1.72e-16	1.70402
ANKRD40.91369	ANKRD40	Ankyrin repeat domain-containing protein 40	91369	2615.24	-0.402146	0.0470805	-8.54167	1.32e-17	1.75e-16	-0.56422
ZBTB38.253461	ZBTB38	Zinc finger and BTB domain-containing protein 38	253461	3632.05	-0.791232	0.0926299	-8.54187	1.32e-17	1.75e-16	-0.892649
SCN2B.6327	SCN2B	Sodium channel subunit beta-2	6327	115.971	-1.59932	0.187232	-8.5419	1.32e-17	1.75e-16	-1.76473
RHOB.388	RHOB	Rho-related GTP-binding protein RhoB	388	22458.4	-1.13912	0.133366	-8.5413	1.33e-17	1.76e-16	-1.31056
KLF16.83855	KLF16	Krueppel-like factor 16	83855	1159.3	0.929687	0.108854	8.54068	1.33e-17	1.77e-16	0.669606
CAPN6.827	CAPN6	Calpain-6	827	580.341	-2.08014	0.243561	-8.5405	1.34e-17	1.77e-16	-2.18038
OTX1.5013	OTX1	Homeobox protein OTX1	5013	189.809	2.00706	0.235094	8.53725	1.37e-17	1.82e-16	1.83119
MAP1D.254042	METAP1D	Methionine aminopeptidase 1D, mitochondrial	254042	187.292	0.62855	0.073635	8.53603	1.39e-17	1.84e-16	0.421687
RABGAP1.23637	RABGAP1	Rab GTPase-activating protein 1	23637	4376.6	-0.419297	0.0491249	-8.53532	1.4e-17	1.85e-16	-0.580833
ITIH5.80760	ITIH5	Inter-alpha-trypsin inhibitor heavy chain H5	80760	2293.51	-1.23913	0.145195	-8.5343	1.41e-17	1.86e-16	-1.42732
ZP1.22917	ZP1	Zona pellucida sperm-binding protein 1	22917	51.7977	2.37284	0.278099	8.53233	1.43e-17	1.89e-16	2.25981
C10orf55.414236	C10orf55	Uncharacterized protein C10orf55	414236	12.0747	-1.34883	0.158081	-8.53253	1.43e-17	1.89e-16	-1.57708
PEX6.5190	PEX6	Peroxisome assembly factor 2	5190	3432.18	0.687424	0.0805749	8.53149	1.44e-17	1.9e-16	0.476894
GPR87.53836	GPR87	G-protein coupled receptor 87	53836	242.453	-1.92445	0.225606	-8.53011	1.46e-17	1.92e-16	-2.17929
ELAVL2.1993	ELAVL2	ELAV-like protein 2	1993	129.389	1.98669	0.232912	8.52981	1.47e-17	1.93e-16	1.36732
BTN1A1.696	BTN1A1	Butyrophilin subfamily 1 member A1	696	3.07312	-2.6943	0.315909	-8.52873	1.48e-17	1.94e-16	-2.45186
LIG3.3980	LIG3	DNA ligase 3	3980	2590.61	0.606818	0.07116	8.52752	1.5e-17	1.96e-16	0.437318
CNN1.1264	CNN1	Calponin-1	1264	28939.4	-1.51496	0.177647	-8.52792	1.49e-17	1.96e-16	-1.74389
DZIP1.22873	DZIP1	Zinc finger protein DZIP1	22873	548.565	-1.14843	0.134702	-8.52568	1.52e-17	1.99e-16	-1.33903
RBMS2.5939	RBMS2	RNA-binding motif, single-stranded-interacting protein 2	5939	1407.67	-0.671194	0.0787389	-8.52431	1.54e-17	2.01e-16	-0.841036
SLC18A2.6571	SLC18A2	Synaptic vesicular amine transporter	6571	196.638	-2.61653	0.306983	-8.52338	1.55e-17	2.03e-16	-2.99991
C5orf49.134121	C5orf49	Uncharacterized protein C5orf49	134121	268.484	1.14343	0.134171	8.52214	1.57e-17	2.05e-16	0.874555
ARHGAP24.83478	ARHGAP24	Rho GTPase-activating protein 24	83478	291.212	-0.987924	0.115958	-8.51968	1.6e-17	2.09e-16	-1.14379
TBC1D2.55357	TBC1D2	TBC1 domain family member 2A	55357	846.613	-0.851781	0.0999979	-8.51799	1.62e-17	2.12e-16	-0.992103
ZNF814.730051	ZNF814	Putative uncharacterized zinc finger protein 814	730051	1206.66	0.796213	0.0934827	8.51722	1.63e-17	2.13e-16	0.597657
ZNF187.7741	ZSCAN26	Zinc finger and SCAN domain-containing protein 26	7741	699.865	-0.404639	0.0475172	-8.51562	1.66e-17	2.16e-16	-0.59567
TFAP2B.7021	TFAP2B	Transcription factor AP-2-beta	7021	5.98987	-3.27046	0.384161	-8.51327	1.69e-17	2.2e-16	-4.59514
TRIP6.7205	TRIP6	Thyroid receptor-interacting protein 6	7205	1980.46	-1.01185	0.118875	-8.51182	1.71e-17	2.23e-16	-1.2506
CENPA.1058	CENPA	Histone H3-like centromeric protein A	1058	50.8643	1.84735	0.217048	8.51125	1.72e-17	2.24e-16	1.68609
GLYATL1.92292	GLYATL1	Glycine N-acyltransferase-like protein 1	92292	3143.47	1.8824	0.221174	8.51091	1.73e-17	2.25e-16	1.68873
IVL.3713	IVL	Involucrin	3713	10.8402	-2.93574	0.345105	-8.5068	1.79e-17	2.33e-16	-4.91146
PRICKLE1.144165	PRICKLE1	Prickle-like protein 1	144165	383.27	-1.1011	0.129453	-8.50584	1.8e-17	2.34e-16	-1.26425
CPNE6.9362	CPNE6	Copine-6	9362	199.474	-2.40318	0.282608	-8.50359	1.84e-17	2.39e-16	-2.6684
QPCTL.54814	QPCTL	Glutaminyl-peptide cyclotransferase-like protein	54814	1210.55	0.7433	0.0874165	8.50298	1.85e-17	2.4e-16	0.500051
TNNI3K.51086	TNNI3K	Serine/threonine-protein kinase TNNI3K	51086	27.1633	-1.3329	0.156761	-8.50275	1.85e-17	2.4e-16	-1.52537
NPRL3.8131	NPRL3	Nitrogen permease regulator 3-like protein	8131	2225.15	0.568544	0.066871	8.50209	1.86e-17	2.41e-16	0.358846
HLF.3131	HLF	Hepatic leukemia factor	3131	1138.66	-1.1894	0.139928	-8.5001	1.89e-17	2.45e-16	-1.40468
ZNF350.59348	ZNF350	Zinc finger protein 350	59348	3100.45	0.883283	0.103934	8.49846	1.92e-17	2.49e-16	0.670273
LHFPL2.10184	LHFPL2	Lipoma HMGIC fusion partner-like 2 protein	10184	1008.28	-0.9372	0.110321	-8.49519	1.98e-17	2.56e-16	-1.04733
CNO.55330	BLOC1S4	Biogenesis of lysosome-related organelles complex 1 subunit 4	55330	903.646	0.524824	0.0617989	8.49246	2.02e-17	2.61e-16	0.295231
KCNB1.3745	KCNB1	Potassium voltage-gated channel subfamily B member 1	3745	106.873	-1.6488	0.194143	-8.49268	2.02e-17	2.61e-16	-1.79739
ZNF114.163071	ZNF114	Zinc finger protein 114	163071	10.3366	-1.62858	0.191897	-8.48678	2.12e-17	2.74e-16	-1.78537
LCN15.389812	LCN15	Lipocalin-15	389812	23.1797	-3.4642	0.408212	-8.48627	2.13e-17	2.75e-16	-4.46333
CLDN16.10686	CLDN16	Claudin-16	10686	5.46679	-2.11083	0.248829	-8.48306	2.19e-17	2.83e-16	-2.18042
TMIE.259236	TMIE	Transmembrane inner ear expressed protein	259236	18.1028	-1.49052	0.175731	-8.48183	2.22e-17	2.86e-16	-1.74652
RPL13P5.283345			283345	17.1832	-0.89504	0.10555	-8.4798	2.26e-17	2.9e-16	-1.06046
UCK2.7371	UCK2	Uridine-cytidine kinase 2	7371	792.587	0.770642	0.0908963	8.47825	2.29e-17	2.94e-16	0.60597
LZTFL1.54585	LZTFL1	Leucine zipper transcription factor-like protein 1	54585	883.037	-0.557479	0.0657537	-8.47829	2.29e-17	2.94e-16	-0.734488
PPP2R3A.5523	PPP2R3A	Serine/threonine-protein phosphatase 2A regulatory subunit B'' subunit alpha	5523	826.641	-0.659724	0.0778151	-8.4781	2.29e-17	2.94e-16	-0.796969
ZNF511.118472	ZNF511	Zinc finger protein 511	118472	2244.07	0.922749	0.108866	8.47599	2.33e-17	2.99e-16	0.660296
NPR2.4882	NPR2	Atrial natriuretic peptide receptor 2	4882	590.439	-1.09692	0.129443	-8.47412	2.37e-17	3.04e-16	-1.32548
PPP2R2B.5521	PPP2R2B	Serine/threonine-protein phosphatase 2A 55 kDa regulatory subunit B beta isoform	5521	64.0633	-1.53738	0.181472	-8.47174	2.42e-17	3.1e-16	-1.73476
MLPH.79083	MLPH	Melanophilin	79083	17349.1	0.9547	0.112732	8.46878	2.48e-17	3.18e-16	0.707217
GLOD5.392465	GLOD5	Glyoxalase domain-containing protein 5	392465	32.9655	1.28426	0.151714	8.46503	2.56e-17	3.28e-16	1.11505
DIAPH3.81624	DIAPH3	Protein diaphanous homolog 3	81624	45.8238	1.48319	0.175242	8.46364	2.59e-17	3.32e-16	0.871133
SCHIP1.29970	SCHIP1	Schwannomin-interacting protein 1	29970	450.527	-1.23075	0.145422	-8.46333	2.6e-17	3.32e-16	-1.43505
TNN.63923	TNN	Tenascin-N	63923	24.3586	2.19372	0.259263	8.46138	2.64e-17	3.38e-16	2.32698
RAVER2.55225	RAVER2	Ribonucleoprotein PTB-binding 2	55225	1311.13	-0.581278	0.06872	-8.45865	2.7e-17	3.45e-16	-0.75591
HOXA7.3204	HOXA7	Homeobox protein Hox-A7	3204	238.982	-1.20927	0.142973	-8.45805	2.72e-17	3.47e-16	-1.36181
SCARB1.949	SCARB1	Scavenger receptor class B member 1	949	3123.44	0.696946	0.0824286	8.45514	2.79e-17	3.55e-16	0.484666
TCEAL2.140597	TCEAL2	Transcription elongation factor A protein-like 2	140597	667.761	-1.45191	0.171732	-8.4545	2.8e-17	3.57e-16	-1.72382
TAF7L.54457	TAF7L	Transcription initiation factor TFIID subunit 7-like	54457	14.7658	-1.74449	0.206391	-8.45236	2.85e-17	3.63e-16	-2.11543
BNIPL.149428	BNIPL	Bcl-2/adenovirus E1B 19 kDa-interacting protein 2-like protein	149428	271.508	-1.867	0.220878	-8.45262	2.85e-17	3.63e-16	-2.12311
M6PR.4074	M6PR	Cation-dependent mannose-6-phosphate receptor	4074	5062.02	-0.351164	0.0415557	-8.45044	2.9e-17	3.69e-16	-0.540128
WDR90.197335	WDR90	WD repeat-containing protein 90	197335	1212.03	0.735949	0.0870971	8.44975	2.92e-17	3.71e-16	0.550722
C12orf52.84934	RITA1	RBPJ-interacting and tubulin-associated protein 1	84934	1400.45	0.509692	0.0603363	8.44751	2.98e-17	3.78e-16	0.308408
MAPK8IP2.23542	MAPK8IP2	C-Jun-amino-terminal kinase-interacting protein 2	23542	844.168	1.22613	0.145152	8.44719	2.98e-17	3.79e-16	1.09007
SDK1.221935	SDK1	Protein sidekick-1	221935	3156.76	1.68523	0.199529	8.44604	3.01e-17	3.82e-16	1.66627
C11orf83.790955	UQCC3	Ubiquinol-cytochrome-c reductase complex assembly factor 3	790955	2447.06	1.1269	0.133452	8.44418	3.06e-17	3.88e-16	0.809886
DNASE1.1773	DNASE1	Deoxyribonuclease-1	1773	433.924	0.978737	0.115921	8.44315	3.09e-17	3.91e-16	0.703802
C7orf58.79974	CPED1	Cadherin-like and PC-esterase domain-containing protein 1	79974	1635.75	-1.40615	0.166547	-8.44295	3.09e-17	3.92e-16	-1.59551
FUT6.2528	FUT6	Alpha-(1,3)-fucosyltransferase 6	2528	53.1129	-3.08066	0.364938	-8.44161	3.13e-17	3.96e-16	-2.56892
ATP13A1.57130	ATP13A1	Manganese-transporting ATPase 13A1	57130	4508.84	0.552865	0.0654981	8.44093	3.15e-17	3.98e-16	0.396368
RBM15B.29890	RBM15B	Putative RNA-binding protein 15B	29890	5030.93	0.413802	0.0490315	8.43952	3.19e-17	4.03e-16	0.249749
PTP4A2.8073	PTP4A2	Protein tyrosine phosphatase type IVA 2	8073	3880.69	-0.465409	0.055163	-8.43698	3.26e-17	4.11e-16	-0.647794
TTC33.23548	TTC33	Tetratricopeptide repeat protein 33	23548	921.834	-0.509356	0.0603801	-8.43582	3.29e-17	4.15e-16	-0.674656
ANK2.287	ANK2	Ankyrin-2	287	586.236	-1.45026	0.171926	-8.4354	3.3e-17	4.16e-16	-1.64703
JDP2.122953	JDP2	Jun dimerization protein 2	122953	690.417	-0.868531	0.102973	-8.43453	3.33e-17	4.19e-16	-1.13198
CDCA3.83461	CDCA3	Cell division cycle-associated protein 3	83461	134.491	1.38072	0.16371	8.43392	3.34e-17	4.21e-16	1.12031
GRIP1.23426	GRIP1	Glutamate receptor-interacting protein 1	23426	313.478	-1.06082	0.125805	-8.43228	3.39e-17	4.27e-16	-1.04111
PDDC1.347862	PDDC1	Parkinson disease 7 domain-containing protein 1	347862	4177.56	0.553361	0.0656378	8.43053	3.44e-17	4.33e-16	0.320006
ANXA10.11199	ANXA10	Annexin A10	11199	6.8158	3.27481	0.388479	8.42984	3.46e-17	4.35e-16	1.90864
CHCHD8.51287	COA4	Cytochrome c oxidase assembly factor 4 homolog, mitochondrial	51287	2648.14	0.565204	0.0670589	8.42847	3.5e-17	4.4e-16	0.328487
DENND5A.23258	DENND5A	DENN domain-containing protein 5A	23258	2648.03	-0.583891	0.0692762	-8.42845	3.5e-17	4.4e-16	-0.732248
MESTIT1.317751			317751	6.64459	-1.72671	0.204891	-8.42749	3.53e-17	4.43e-16	-1.98705
TRIM35.23087	TRIM35	Tripartite motif-containing protein 35	23087	851.052	-0.694434	0.0824091	-8.42667	3.56e-17	4.46e-16	-0.782234
PDIA5.10954	PDIA5	Protein disulfide-isomerase A5	10954	4800.7	0.858983	0.101941	8.42627	3.57e-17	4.47e-16	0.650126
FBXO46.23403	FBXO46	F-box only protein 46	23403	1311.54	0.603154	0.0715909	8.425	3.61e-17	4.52e-16	0.429422
AHR.196	AHR	Aryl hydrocarbon receptor	196	1976.4	-1.12857	0.134021	-8.42083	3.74e-17	4.68e-16	-1.30312
D4S234E.27065	NSG1	Neuron-specific protein family member 1	27065	742.478	-1.83042	0.217376	-8.42052	3.75e-17	4.69e-16	-2.01156
EIF2S3.1968	EIF2S3	Eukaryotic translation initiation factor 2 subunit 3	1968	11203.7	0.469467	0.0557638	8.41884	3.8e-17	4.75e-16	0.263343
ZNF3.7551	ZNF3	Zinc finger protein 3	7551	1896.29	0.484342	0.0575324	8.41859	3.81e-17	4.76e-16	0.293539
C9orf69.90120	C9orf69	Protein C9orf69	90120	2257.87	0.535706	0.0636442	8.41721	3.86e-17	4.81e-16	0.32813
GDPD1.284161	GDPD1	Glycerophosphodiester phosphodiesterase domain-containing protein 1	284161	242.972	1.24941	0.14844	8.41694	3.86e-17	4.82e-16	1.15415
CYP3A5.1577	CYP3A5	Cytochrome P450 3A5	1577	442.152	-2.26765	0.26946	-8.41551	3.91e-17	4.88e-16	-2.68836
PRR22.163154	PRR22	Proline-rich protein 22	163154	167.326	1.23366	0.146601	8.41511	3.93e-17	4.89e-16	0.932746
RNF219.79596	RNF219	RING finger protein 219	79596	503.417	-0.500415	0.059473	-8.41415	3.96e-17	4.93e-16	-0.68239
WBP4.11193	WBP4	WW domain-binding protein 4	11193	731.854	-0.533167	0.0633689	-8.41369	3.97e-17	4.94e-16	-0.733626
TMEM47.83604	TMEM47	Transmembrane protein 47	83604	2505.68	-1.03224	0.122697	-8.41292	4e-17	4.97e-16	-1.21237
PRODH.5625	PRODH	Proline dehydrogenase 1, mitochondrial	5625	100.45	-1.57634	0.187381	-8.41247	4.01e-17	4.99e-16	-1.84193
PRDM5.11107	PRDM5	PR domain zinc finger protein 5	11107	122.156	-1.16215	0.138207	-8.4088	4.14e-17	5.14e-16	-1.35418
DEAF1.10522	DEAF1	Deformed epidermal autoregulatory factor 1 homolog	10522	2976.86	0.740367	0.0880628	8.40727	4.2e-17	5.21e-16	0.476154
SND1.27044	SND1	Staphylococcal nuclease domain-containing protein 1	27044	19009.5	0.562246	0.0669024	8.40398	4.32e-17	5.35e-16	0.382414
NCRNA00115.79854			79854	121.388	1.11315	0.132487	8.40194	4.39e-17	5.44e-16	0.922265
CEACAM21.90273	CEACAM21	Carcinoembryonic antigen-related cell adhesion molecule 21	90273	26.2303	-1.76431	0.209995	-8.40166	4.4e-17	5.45e-16	-1.77965
DNASE1L2.1775	DNASE1L2	Deoxyribonuclease-1-like 2	1775	60.5275	1.65342	0.196825	8.40042	4.45e-17	5.51e-16	1.36954
FARSA.2193	FARSA	Phenylalanine--tRNA ligase alpha subunit	2193	3757.95	0.450804	0.0536653	8.40029	4.45e-17	5.51e-16	0.259478
NOP2.4839	NOP2	Probable 28S rRNA	4839	1600.77	0.616215	0.0733682	8.39894	4.51e-17	5.57e-16	0.393634
ZNF419.79744	ZNF419	Zinc finger protein 419	79744	526.922	0.590635	0.070335	8.39745	4.56e-17	5.63e-16	0.384519
COL17A1.1308	COL17A1	Collagen alpha-1(XVII) chain	1308	1697.95	-1.90815	0.22728	-8.39559	4.64e-17	5.72e-16	-2.13702
POU3F3.5455	POU3F3	POU domain, class 3, transcription factor 3	5455	66.5667	-4.83702	0.576212	-8.39453	4.68e-17	5.77e-16	-7.70336
ARFIP2.23647	ARFIP2	Arfaptin-2	23647	7088.1	0.628147	0.074856	8.3914	4.8e-17	5.92e-16	0.401669
ANXA2P1.303			303	68.2414	-1.13523	0.13532	-8.38919	4.89e-17	6.03e-16	-1.27917
FFAR2.2867	FFAR2	Free fatty acid receptor 2	2867	504.439	1.69584	0.202151	8.38895	4.91e-17	6.04e-16	1.5507
CCDC64.92558	CCDC64	Bicaudal D-related protein 1	92558	706.116	1.00638	0.119969	8.38864	4.92e-17	6.05e-16	0.79039
DDX55.57696	DDX55	ATP-dependent RNA helicase DDX55	57696	948.435	0.474632	0.0565852	8.38793	4.95e-17	6.08e-16	0.263505
FCHSD2.9873	FCHSD2	F-BAR and double SH3 domains protein 2	9873	999.087	-0.759672	0.0905715	-8.38754	4.96e-17	6.1e-16	-0.958396
LRRC26.389816	LRRC26	Leucine-rich repeat-containing protein 26	389816	3839.38	1.63287	0.194703	8.38645	5.01e-17	6.15e-16	1.37612
TRIP13.9319	TRIP13	Pachytene checkpoint protein 2 homolog	9319	164.026	1.19619	0.142647	8.38562	5.05e-17	6.19e-16	0.9514
FEZ2.9637	FEZ2	Fasciculation and elongation protein zeta-2	9637	1468.38	-0.493223	0.0588171	-8.38571	5.04e-17	6.19e-16	-0.700081
CCDC54.84692	CCDC54	Coiled-coil domain-containing protein 54	84692	2.78795	-1.70551	0.203414	-8.38442	5.1e-17	6.25e-16	-1.94863
KIAA1671.85379	KIAA1671	Uncharacterized protein KIAA1671	85379	3623.82	-0.651967	0.0777759	-8.38263	5.18e-17	6.34e-16	-0.762968
NUPL2.11097	NUPL2	Nucleoporin-like protein 2	11097	1107.15	0.44061	0.0525644	8.38228	5.19e-17	6.35e-16	0.219197
UBE2R2.54926	UBE2R2	Ubiquitin-conjugating enzyme E2 R2	54926	4957.44	0.373003	0.0445006	8.38197	5.2e-17	6.37e-16	0.179847
SLC41A2.84102	SLC41A2	Solute carrier family 41 member 2	84102	283.666	-1.40715	0.167888	-8.38151	5.23e-17	6.39e-16	-1.33657
TSPAN3.10099	TSPAN3	Tetraspanin-3	10099	7711.37	-0.702493	0.0838216	-8.3808	5.26e-17	6.42e-16	-0.800369
IRAK1.3654	IRAK1	Interleukin-1 receptor-associated kinase 1	3654	7560.9	0.59387	0.0708782	8.37874	5.35e-17	6.53e-16	0.404258
SEC61G.23480	SEC61G	Protein transport protein Sec61 subunit gamma	23480	3430.56	0.793967	0.0947889	8.37616	5.47e-17	6.67e-16	0.528516
NCRNA00092.100188953			100188953	110.418	-1.22482	0.146253	-8.37467	5.54e-17	6.75e-16	-1.38179
EEF1E1.9521	EEF1E1	Eukaryotic translation elongation factor 1 epsilon-1	9521	764.63	0.607071	0.0724916	8.37436	5.55e-17	6.77e-16	0.37582
LOC728758.728758			728758	104.146	0.854079	0.102	8.37335	5.6e-17	6.82e-16	0.600095
ACTG2.72	ACTG2	Actin, gamma-enteric smooth muscle	72	72355.2	-1.6101	0.192325	-8.37176	5.68e-17	6.91e-16	-1.83239
CPAMD8.27151	CPAMD8	C3 and PZP-like alpha-2-macroglobulin domain-containing protein 8	27151	3022.09	-1.29649	0.154869	-8.37152	5.69e-17	6.92e-16	-1.40007
PHYHIPL.84457	PHYHIPL	Phytanoyl-CoA hydroxylase-interacting protein-like	84457	273.679	-1.49288	0.178495	-8.36372	6.08e-17	7.39e-16	-1.74498
SMAD3.4088	SMAD3	Mothers against decapentaplegic homolog 3	4088	2450.01	-0.606365	0.0725055	-8.36302	6.11e-17	7.43e-16	-0.77311
LOC728875.728875			728875	202.517	1.34059	0.160307	8.36262	6.13e-17	7.45e-16	1.06739
SNORA8.654320			654320	500.815	0.874816	0.104634	8.36074	6.23e-17	7.56e-16	0.690527
BEND4.389206	BEND4	BEN domain-containing protein 4	389206	2218.47	1.629	0.19488	8.35899	6.33e-17	7.67e-16	1.54832
ROPN1L.83853	ROPN1L	Ropporin-1-like protein	83853	37.7387	2.40294	0.287489	8.35838	6.36e-17	7.69e-16	2.44043
PTRH2.51651	PTRH2	Peptidyl-tRNA hydrolase 2, mitochondrial	51651	1271.39	0.787076	0.0941632	8.35864	6.34e-17	7.69e-16	0.524334
MRVI1.10335	MRVI1	Protein MRVI1	10335	3453.93	-1.31474	0.157294	-8.35847	6.35e-17	7.69e-16	-1.52001
P2RY12.64805	P2RY12	P2Y purinoceptor 12	64805	32.9821	-1.4773	0.176762	-8.35756	6.4e-17	7.74e-16	-1.6535
NEXN.91624	NEXN	Nexilin	91624	2324.11	-1.36796	0.163695	-8.35674	6.45e-17	7.79e-16	-1.55337
TBX10.347853	TBX10	T-box transcription factor TBX10	347853	50.4505	2.62696	0.314367	8.35634	6.47e-17	7.81e-16	4.43392
BAX.581	BAX	Apoptosis regulator BAX	581	2038.54	0.704597	0.0843201	8.35621	6.48e-17	7.82e-16	0.461933
FADS1.3992	FADS1	Fatty acid desaturase 1	3992	1801.76	-1.09227	0.130756	-8.35349	6.63e-17	7.99e-16	-1.27856
PLXNA4.91584	PLXNA4	Plexin-A4	91584	167.619	-1.49157	0.178597	-8.3516	6.73e-17	8.12e-16	-1.46778
BRP44.25874	MPC2	Mitochondrial pyruvate carrier 2	25874	9238.54	0.962562	0.115282	8.34964	6.85e-17	8.25e-16	0.702755
CHDH.55349	CHDH	Choline dehydrogenase, mitochondrial	55349	1932.13	1.07468	0.128725	8.34867	6.9e-17	8.31e-16	0.837261
AK5.26289	AK5	Adenylate kinase isoenzyme 5	26289	524.475	2.01852	0.241807	8.34767	6.96e-17	8.38e-16	1.91197
BICD2.23299	BICD2	Protein bicaudal D homolog 2	23299	1638.67	-0.54642	0.0654715	-8.34592	7.07e-17	8.5e-16	-0.697265
HOXD4.3233	HOXD4	Homeobox protein Hox-D4	3233	35.2285	-2.0082	0.240681	-8.34383	7.19e-17	8.64e-16	-1.9731
GIPC2.54810	GIPC2	PDZ domain-containing protein GIPC2	54810	99.7026	-1.27584	0.152937	-8.34221	7.29e-17	8.76e-16	-1.543
IL1R2.7850	IL1R2	Interleukin-1 receptor type 2	7850	30.4464	-1.50223	0.180086	-8.34171	7.32e-17	8.79e-16	-1.68831
THSD1P1.374500			374500	744.872	1.29362	0.155113	8.33985	7.44e-17	8.92e-16	1.13144
RND3.390	RND3	Rho-related GTP-binding protein RhoE	390	1721.38	-1.28935	0.154615	-8.33908	7.49e-17	8.97e-16	-1.51611
BCHE.590	BCHE	Cholinesterase	590	294.305	-1.91406	0.229679	-8.33364	7.84e-17	9.39e-16	-2.13612
ERG.2078	ERG	Transcriptional regulator ERG	2078	5578.28	2.41813	0.290261	8.33088	8.02e-17	9.61e-16	2.52994
GSTM1.2944	GSTM1	Glutathione S-transferase Mu 1	2944	1677.72	-3.0991	0.372041	-8.33	8.08e-17	9.67e-16	-3.40809
ZNF282.8427	ZNF282	Zinc finger protein 282	8427	2409.26	0.398271	0.0478296	8.32687	8.3e-17	9.92e-16	0.220755
IMPDH1.3614	IMPDH1	Inosine-5'-monophosphate dehydrogenase 1	3614	4123.82	0.677147	0.0813728	8.32154	8.68e-17	1.04e-15	0.456443
DCAF13.25879	DCAF13	DDB1- and CUL4-associated factor 13	25879	1803.57	0.613348	0.0737226	8.31967	8.82e-17	1.05e-15	0.397076
DLG4.1742	DLG4	Disks large homolog 4	1742	515.748	-0.975656	0.117268	-8.31988	8.81e-17	1.05e-15	-1.08818
ZP3.7784	ZP3	Zona pellucida sperm-binding protein 3	7784	691.624	1.31842	0.158483	8.31899	8.87e-17	1.06e-15	1.02381
WDFY2.115825	WDFY2	WD repeat and FYVE domain-containing protein 2	115825	427.597	-0.69089	0.0830613	-8.31783	8.96e-17	1.07e-15	-0.81896
CARD6.84674	CARD6	Caspase recruitment domain-containing protein 6	84674	168.185	-1.12917	0.135783	-8.31595	9.1e-17	1.08e-15	-1.23115
KCNH4.23415	KCNH4	Potassium voltage-gated channel subfamily H member 4	23415	10.6687	-1.63653	0.196801	-8.31564	9.13e-17	1.09e-15	-1.80006
IGSF8.93185	IGSF8	Immunoglobulin superfamily member 8	93185	4950.22	0.641596	0.0771653	8.31456	9.21e-17	1.1e-15	0.455309
PLCB1.23236	PLCB1	1-phosphatidylinositol 4,5-bisphosphate phosphodiesterase beta-1	23236	1292.6	-0.845396	0.10169	-8.31347	9.29e-17	1.1e-15	-0.892661
CLIC6.54102	CLIC6	Chloride intracellular channel protein 6	54102	609.727	-1.28125	0.154103	-8.31426	9.23e-17	1.1e-15	-1.472
MACC1.346389	MACC1	Metastasis-associated in colon cancer protein 1	346389	288.253	-1.50895	0.18151	-8.31334	9.3e-17	1.1e-15	-1.66138
CCDC158.339965	CCDC158	Coiled-coil domain-containing protein 158	339965	12.557	-1.43998	0.173241	-8.31199	9.41e-17	1.12e-15	-1.59088
SOX8.30812	SOX9	Transcription factor SOX-9	30812	150.704	1.25337	0.150819	8.31045	9.53e-17	1.13e-15	1.04674
SFRS6.6431	SRSF6	Serine/arginine-rich splicing factor 6	6431	10388.5	0.502196	0.0604265	8.31086	9.5e-17	1.13e-15	0.285449
SLC25A39.51629	SLC25A39	Solute carrier family 25 member 39	51629	9472.69	0.777986	0.0936307	8.30909	9.64e-17	1.14e-15	0.522558
TAF1D.79101	TAF1D	TATA box-binding protein-associated factor RNA polymerase I subunit D	79101	1508.53	0.682334	0.0821131	8.30968	9.6e-17	1.14e-15	0.440698
CDS2.8760	CDS2	Phosphatidate cytidylyltransferase 2	8760	1601.02	-0.362896	0.0436788	-8.30828	9.71e-17	1.15e-15	-0.542406
ZEB1.6935	ZEB1	Zinc finger E-box-binding homeobox 1	6935	1467	-1.05274	0.126717	-8.30779	9.75e-17	1.15e-15	-1.22103
FAM124A.220108	FAM124A	Protein FAM124A	220108	160.088	-1.17908	0.14191	-8.30862	9.68e-17	1.15e-15	-1.40278
ALKBH2.121642	ALKBH2	Alpha-ketoglutarate-dependent dioxygenase alkB homolog 2	121642	923.681	0.746354	0.0898481	8.30685	9.83e-17	1.16e-15	0.478838
DRD2.1813	DRD2	D(2) dopamine receptor	1813	31.1726	-1.7641	0.212362	-8.30703	9.81e-17	1.16e-15	-2.09854
TMX4.56255	TMX4	Thioredoxin-related transmembrane protein 4	56255	3170.98	-0.699867	0.0843153	-8.3006	1.04e-16	1.22e-15	-0.781753
DDTL.100037417	DDTL	D-dopachrome decarboxylase-like protein	100037417	1585.6	0.981886	0.118299	8.30004	1.04e-16	1.23e-15	0.737566
C9orf91.203197	C9orf91	Transmembrane protein C9orf91	203197	3855.94	0.605155	0.0729111	8.29991	1.04e-16	1.23e-15	0.407987
DDIT4.54541	DDIT4	DNA damage-inducible transcript 4 protein	54541	5596.86	-1.225	0.147617	-8.2985	1.05e-16	1.24e-15	-1.38038
NKX6-1.4825	NKX6-1	Homeobox protein Nkx-6.1	4825	14.7252	3.30771	0.398621	8.29789	1.06e-16	1.25e-15	3.97369
CEL.1056			1056	123.787	-1.85474	0.223517	-8.29795	1.06e-16	1.25e-15	-1.39505
KLF11.8462	KLF11	Krueppel-like factor 11	8462	1056.31	-0.636397	0.0767098	-8.29616	1.08e-16	1.26e-15	-0.779728
FBXL22.283807	FBXL22	F-box and leucine-rich protein 22	283807	260.389	-1.05477	0.127136	-8.29641	1.07e-16	1.26e-15	-1.21285
CANT1.124583	CANT1	Soluble calcium-activated nucleotidase 1	124583	19559.2	0.723555	0.0872315	8.29466	1.09e-16	1.28e-15	0.549447
MAN2B1.4125	MAN2B1	Lysosomal alpha-mannosidase	4125	6022.9	0.613131	0.0739217	8.29434	1.09e-16	1.28e-15	0.406408
PAPPA.5069	PAPPA	Pappalysin-1	5069	122.124	-1.41193	0.170233	-8.29411	1.09e-16	1.28e-15	-1.51459
PRR16.51334	PRR16	Protein Largen	51334	1127.99	1.80686	0.217875	8.29309	1.1e-16	1.29e-15	1.70266
C16orf13.84326	C16orf13	UPF0585 protein C16orf13	84326	2680.74	1.09527	0.132082	8.29237	1.11e-16	1.3e-15	0.801775
STRA13.201254	STRA13	Centromere protein X	201254	3588.54	1.01333	0.12222	8.29099	1.12e-16	1.31e-15	0.673863
NDOR1.27158	NDOR1	NADPH-dependent diflavin oxidoreductase 1	27158	2793.74	0.76321	0.0920593	8.29042	1.13e-16	1.32e-15	0.507428
KCNS2.3788	KCNS2	Potassium voltage-gated channel subfamily S member 2	3788	13.0755	-1.6747	0.202002	-8.29053	1.13e-16	1.32e-15	-1.83336
UOX.391051			391051	5.52142	2.32718	0.280746	8.28927	1.14e-16	1.33e-15	2.28277
MCAT.27349	MCAT	Malonyl-CoA-acyl carrier protein transacylase, mitochondrial	27349	1245.7	0.710197	0.0856778	8.28917	1.14e-16	1.33e-15	0.456773
C8orf38.137682	NDUFAF6	NADH dehydrogenase	137682	391.876	0.696913	0.0840848	8.28822	1.15e-16	1.34e-15	0.467268
C17orf96.100170841	C17orf96	Uncharacterized protein C17orf96	100170841	382.411	1.144	0.138039	8.28749	1.16e-16	1.35e-15	0.914168
APLF.200558	APLF	Aprataxin and PNK-like factor	200558	84.2982	-0.930091	0.112239	-8.28671	1.16e-16	1.35e-15	-1.12342
PHYHIP.9796	PHYHIP	Phytanoyl-CoA hydroxylase-interacting protein	9796	351.536	-1.41401	0.170614	-8.28776	1.15e-16	1.35e-15	-1.67611
CAPNS2.84290	CAPNS2	Calpain small subunit 2	84290	59.1179	-2.38259	0.287492	-8.28752	1.16e-16	1.35e-15	-2.79915
KRT18.3875	KRT18	Keratin, type I cytoskeletal 18	3875	40095.5	0.927103	0.111904	8.28482	1.18e-16	1.37e-15	0.664326
PDPN.10630	PDPN	Podoplanin	10630	703.225	-1.08952	0.131497	-8.28554	1.18e-16	1.37e-15	-1.27897
SPON1.10418	SPON1	Spondin-1	10418	1476.92	-1.53222	0.184965	-8.28384	1.19e-16	1.38e-15	-1.76263
ANKRD45.339416	ANKRD45	Ankyrin repeat domain-containing protein 45	339416	28.6907	-1.5962	0.192681	-8.28417	1.19e-16	1.38e-15	-1.84295
DGKD.8527	DGKD	Diacylglycerol kinase delta	8527	3025.54	0.747569	0.0902535	8.283	1.2e-16	1.39e-15	0.558015
NRP2.8828	NRP2	Neuropilin-2	8828	1158.01	-1.26856	0.153159	-8.28266	1.2e-16	1.4e-15	-1.40429
SNHG9.735301			735301	284.763	1.39235	0.168143	8.28071	1.22e-16	1.42e-15	1.12716
UFSP1.402682	UFSP1	Inactive Ufm1-specific protease 1	402682	157.24	1.12036	0.135314	8.27969	1.23e-16	1.43e-15	0.871432
ARHGDIA.396	ARHGDIA	Rho GDP-dissociation inhibitor 1	396	19178.8	0.602778	0.0728242	8.27716	1.26e-16	1.46e-15	0.395794
SHF.90525	SHF	SH2 domain-containing adapter protein F	90525	292.731	-0.749928	0.0906258	-8.275	1.28e-16	1.48e-15	-0.992558
B4GALT6.9331	B4GALT6	Beta-1,4-galactosyltransferase 6	9331	451.846	-0.97158	0.11741	-8.27511	1.28e-16	1.48e-15	-1.1845
CHST6.4166	CHST6	Carbohydrate sulfotransferase 6	4166	42.6034	-1.36364	0.164812	-8.27395	1.3e-16	1.5e-15	-1.61218
SCNN1D.6339	SCNN1D	Amiloride-sensitive sodium channel subunit delta	6339	227.553	1.44639	0.174832	8.27303	1.31e-16	1.51e-15	1.18081
ACACA.31	ACACA	Acetyl-CoA carboxylase 1	31	13429.6	0.806541	0.097508	8.27153	1.32e-16	1.53e-15	0.638041
RANGAP1.5905	RANGAP1	Ran GTPase-activating protein 1	5905	5614.09	0.684315	0.0827424	8.27043	1.33e-16	1.54e-15	0.45562
TEF.7008	TEF	Thyrotroph embryonic factor	7008	1989.67	-0.774062	0.0936139	-8.26867	1.35e-16	1.56e-15	-0.943446
FNBP1.23048	FNBP1	Formin-binding protein 1	23048	4845.97	-0.651536	0.0788202	-8.26611	1.38e-16	1.59e-15	-0.829995
PAFAH1B1.5048	PAFAH1B1	Platelet-activating factor acetylhydrolase IB subunit alpha	5048	5524.85	-0.377691	0.0457025	-8.26411	1.41e-16	1.62e-15	-0.545838
ARHGEF17.9828	ARHGEF17	Rho guanine nucleotide exchange factor 17	9828	2712.68	-0.869774	0.105258	-8.26322	1.42e-16	1.63e-15	-1.01774
C11orf80.79703	C11orf80	Uncharacterized protein C11orf80	79703	1348.7	0.832603	0.100771	8.26231	1.43e-16	1.64e-15	0.563355
FGFR2.2263	FGFR2	Fibroblast growth factor receptor 2	2263	2111.76	-1.46474	0.177271	-8.26275	1.42e-16	1.64e-15	-1.58588
CDC25A.993	CDC25A	M-phase inducer phosphatase 1	993	204.52	0.999031	0.120925	8.26155	1.44e-16	1.65e-15	0.776527
RAB11FIP3.9727	RAB11FIP3	Rab11 family-interacting protein 3	9727	3382.58	0.452412	0.0547692	8.26033	1.45e-16	1.67e-15	0.278135
RUSC2.9853	RUSC2	Iporin	9853	1531.25	-0.830168	0.100505	-8.25994	1.46e-16	1.67e-15	-0.996532
C7orf41.222166	MTURN	Maturin	222166	2960.73	-0.857208	0.103775	-8.26029	1.45e-16	1.67e-15	-1.03269
B3GALT2.8707	B3GALT2	Beta-1,3-galactosyltransferase 2	8707	198.198	-1.54118	0.186646	-8.25724	1.49e-16	1.71e-15	-1.77571
SFXN3.81855	SFXN3	Sideroflexin-3	81855	1118.59	-0.896713	0.10862	-8.2555	1.51e-16	1.73e-15	-1.07272
ILK.3611	ILK	Integrin-linked protein kinase	3611	9992.98	-0.785406	0.0951517	-8.25425	1.53e-16	1.75e-15	-0.994243
C7orf51.222950	NYAP1	Neuronal tyrosine-phosphorylated phosphoinositide-3-kinase adapter 1	222950	70.3826	-1.24726	0.151198	-8.24921	1.59e-16	1.82e-15	-1.4648
GABRD.2563	GABRD	Gamma-aminobutyric acid receptor subunit delta	2563	36.1258	1.90796	0.231366	8.24651	1.63e-16	1.86e-15	1.70499
RBPMS.11030	RBPMS	RNA-binding protein with multiple splicing	11030	3797.72	-1.1041	0.1339	-8.2457	1.64e-16	1.88e-15	-1.31894
DDO.8528	DDO	D-aspartate oxidase	8528	83.897	-1.24	0.1504	-8.2447	1.66e-16	1.89e-15	-1.49228
CALR.811	CALR	Calreticulin	811	66707.7	0.61705	0.074854	8.24338	1.67e-16	1.91e-15	0.414247
FZD7.8324	FZD7	Frizzled-7	8324	1948.81	-1.00612	0.122054	-8.24324	1.68e-16	1.91e-15	-1.1928
USH1G.124590	USH1G	Usher syndrome type-1G protein	124590	7.17551	-1.98679	0.241118	-8.2399	1.72e-16	1.96e-15	-2.30925
TIMM16.51025	PAM16	Mitochondrial import inner membrane translocase subunit TIM16	51025	655.168	1.02233	0.124081	8.23923	1.73e-16	1.97e-15	0.717348
PM20D1.148811	PM20D1	Probable carboxypeptidase PM20D1	148811	4.10925	-1.87046	0.227048	-8.23815	1.75e-16	1.99e-15	-2.03712
EFHD1.80303	EFHD1	EF-hand domain-containing protein D1	80303	660.97	-1.27179	0.154391	-8.23749	1.76e-16	2e-15	-1.50962
ALDH3A1.218	ALDH3A1	Aldehyde dehydrogenase, dimeric NADP-preferring	218	74.5906	-1.83273	0.222481	-8.2377	1.76e-16	2e-15	-2.06527
KCNU1.157855	KCNU1	Potassium channel subfamily U member 1	157855	13.7395	2.47631	0.300647	8.23658	1.77e-16	2.01e-15	2.77361
KCTD9.54793	KCTD9	BTB/POZ domain-containing protein KCTD9	54793	1293.12	-0.650242	0.0789516	-8.23596	1.78e-16	2.02e-15	-0.855756
RGNEF.64283	ARHGEF28	Rho guanine nucleotide exchange factor 28	64283	467.901	-1.26858	0.154047	-8.23502	1.8e-16	2.04e-15	-1.39689
SH3PXD2A.9644	SH3PXD2A	SH3 and PX domain-containing protein 2A	9644	2788.13	-0.872325	0.10595	-8.23335	1.82e-16	2.06e-15	-1.01418
CASQ1.844	CASQ1	Calsequestrin-1	844	119.264	-2.09214	0.254179	-8.23097	1.86e-16	2.1e-15	-1.54749
C4orf14.84273	NOA1	Nitric oxide-associated protein 1	84273	1899.14	0.516824	0.0628041	8.22915	1.89e-16	2.13e-15	0.326889
SSBP2.23635	SSBP2	Single-stranded DNA-binding protein 2	23635	729.584	-0.612871	0.0744732	-8.22941	1.88e-16	2.13e-15	-0.80678
TRMT2A.27037	TRMT2A	tRNA	27037	2147.44	0.619926	0.0753417	8.22818	1.9e-16	2.15e-15	0.388215
UNKL.64718	UNKL	Putative E3 ubiquitin-protein ligase UNKL	64718	1222.63	0.581452	0.0706717	8.2275	1.91e-16	2.16e-15	0.394278
FEV.54738	FEV	Protein FEV	54738	776.27	1.9398	0.235794	8.22666	1.93e-16	2.17e-15	1.74262
DNM3.26052	DNM3	Dynamin-3	26052	105.688	-0.962748	0.117027	-8.22675	1.92e-16	2.17e-15	-1.16635
SLC12A7.10723	SLC12A7	Solute carrier family 12 member 7	10723	3639.04	0.524692	0.0637921	8.22503	1.95e-16	2.2e-15	0.353761
WNT7A.7476	WNT7A	Protein Wnt-7a	7476	10.2026	-2.04777	0.248964	-8.22517	1.95e-16	2.2e-15	-2.24205
H3F3C.440093	H3F3C	Histone H3.3C	440093	763.737	-0.581358	0.0706934	-8.22365	1.97e-16	2.22e-15	-0.743369
TG.7038	TG	Thyroglobulin	7038	223.398	-1.92849	0.234492	-8.22411	1.97e-16	2.22e-15	-4.46175
INPP1.3628	INPP1	Inositol polyphosphate 1-phosphatase	3628	569.206	-0.984278	0.119691	-8.22352	1.98e-16	2.23e-15	-1.17665
ACOT11.26027	ACOT11	Acyl-coenzyme A thioesterase 11	26027	177.992	-1.30125	0.15827	-8.22176	2.01e-16	2.26e-15	-1.47254
CNOT10.25904	CNOT10	CCR4-NOT transcription complex subunit 10	25904	1311.75	0.31533	0.038358	8.22071	2.02e-16	2.28e-15	0.113954
GADD45A.1647	GADD45A	Growth arrest and DNA damage-inducible protein GADD45 alpha	1647	1025.41	-1.03889	0.126387	-8.21987	2.04e-16	2.29e-15	-1.18245
ENO2.2026	ENO2	Gamma-enolase	2026	961.059	-1.00881	0.122748	-8.21855	2.06e-16	2.31e-15	-1.17888
RPSAP9.653162			653162	101.415	0.812029	0.0988298	8.21643	2.1e-16	2.35e-15	0.560646
CEND1.51286	CEND1	Cell cycle exit and neuronal differentiation protein 1	51286	104.607	-1.56851	0.190918	-8.21561	2.11e-16	2.37e-15	-1.82657
KISS1R.84634	KISS1R	KiSS-1 receptor	84634	3.89712	2.94254	0.358224	8.21426	2.13e-16	2.39e-15	3.03589
P4HA2.8974	P4HA2	Prolyl 4-hydroxylase subunit alpha-2	8974	1039.72	-0.732339	0.089182	-8.21173	2.18e-16	2.44e-15	-0.846087
SLC40A1.30061	SLC40A1	Solute carrier family 40 member 1	30061	4117.55	-0.969736	0.1181	-8.21114	2.19e-16	2.45e-15	-1.12563
CPA6.57094	CPA6	Carboxypeptidase A6	57094	179.494	-2.07444	0.252665	-8.21024	2.21e-16	2.47e-15	-2.42969
SLC25A37.51312	SLC25A37	Mitoferrin-1	51312	2967.73	0.798709	0.0972863	8.20988	2.21e-16	2.48e-15	0.597782
RRS1.23212	RRS1	Ribosome biogenesis regulatory protein homolog	23212	1346.09	0.842879	0.102699	8.20729	2.26e-16	2.53e-15	0.626177
REXO2.25996	REXO2	Oligoribonuclease, mitochondrial	25996	4735.33	1.00095	0.121963	8.20695	2.27e-16	2.54e-15	0.820696
DCUN1D5.84259	DCUN1D5	DCN1-like protein 5	84259	927.138	0.584181	0.0711909	8.20584	2.29e-16	2.56e-15	0.327468
KLK15.55554	KLK15	Kallikrein-15	55554	291.906	1.95576	0.238408	8.20341	2.34e-16	2.61e-15	1.6667
QSOX1.5768	QSOX1	Sulfhydryl oxidase 1	5768	4276.24	-1.01324	0.123538	-8.20182	2.37e-16	2.64e-15	-1.15208
USP11.8237	USP11	Ubiquitin carboxyl-terminal hydrolase 11	8237	3707.78	-0.508192	0.0619682	-8.20084	2.39e-16	2.66e-15	-0.68582
SORT1.6272	SORT1	Sortilin	6272	4927.05	-0.773695	0.0943557	-8.19977	2.41e-16	2.68e-15	-0.80317
APRT.353	APRT	Adenine phosphoribosyltransferase	353	7394.01	0.972535	0.118611	8.19935	2.42e-16	2.69e-15	0.678859
PIP5K1C.23396	PIP5K1C	Phosphatidylinositol 4-phosphate 5-kinase type-1 gamma	23396	4031.07	-0.557644	0.0680106	-8.19937	2.42e-16	2.69e-15	-0.70174
SSTR2.6752	SSTR2	Somatostatin receptor type 2	6752	71.7229	-1.46277	0.178471	-8.19611	2.48e-16	2.76e-15	-1.77587
ADD1.118	ADD1	Alpha-adducin	118	14736.9	-0.33642	0.0410603	-8.19332	2.54e-16	2.82e-15	-0.511671
SMTN.6525	SMTN	Smoothelin	6525	10626.2	-1.24995	0.152557	-8.19332	2.54e-16	2.82e-15	-1.46167
KCNAB1.7881	KCNAB1	Voltage-gated potassium channel subunit beta-1	7881	810.353	-1.49078	0.181972	-8.19237	2.56e-16	2.84e-15	-1.68924
CCNJL.79616	CCNJL	Cyclin-J-like protein	79616	97.2688	-1.31955	0.161099	-8.1909	2.59e-16	2.88e-15	-1.38614
GAS5.60674			60674	7203	1.10145	0.134483	8.1903	2.61e-16	2.89e-15	0.796241
RBP1.5947	RBP1	Retinol-binding protein 1	5947	733.471	-1.42137	0.173547	-8.19012	2.61e-16	2.89e-15	-1.70014
PLXNB3.5365	PLXNB3	Plexin-B3	5365	2109.54	0.883614	0.107903	8.18893	2.64e-16	2.92e-15	0.740367
MDM1.56890	MDM1	Nuclear protein MDM1	56890	481.69	-0.482535	0.0589421	-8.1866	2.69e-16	2.97e-15	-0.654297
SEMA5A.9037	SEMA5A	Semaphorin-5A	9037	757.035	-1.28092	0.156486	-8.18554	2.71e-16	3e-15	-1.39471
ZBTB7B.51043	ZBTB7B	Zinc finger and BTB domain-containing protein 7B	51043	5927.94	0.63622	0.0777388	8.18407	2.74e-16	3.03e-15	0.459609
ITFG2.55846	ITFG2	Integrin-alpha FG-GAP repeat-containing protein 2	55846	1015.51	-0.55403	0.0677194	-8.18126	2.81e-16	3.1e-15	-0.732401
FOXJ2.55810	FOXJ2	Forkhead box protein J2	55810	1721.19	-0.466566	0.0570302	-8.18103	2.81e-16	3.11e-15	-0.617169
IGDCC4.57722	IGDCC4	Immunoglobulin superfamily DCC subclass member 4	57722	49.1502	-1.79874	0.219867	-8.18105	2.81e-16	3.11e-15	-2.03089
FOXRED2.80020	FOXRED2	FAD-dependent oxidoreductase domain-containing protein 2	80020	2565.23	0.707987	0.0865584	8.1793	2.85e-16	3.15e-15	0.543059
CYLD.1540	CYLD	Ubiquitin carboxyl-terminal hydrolase CYLD	1540	2318.25	-0.499689	0.0610941	-8.179	2.86e-16	3.16e-15	-0.659202
PRPH2.5961	PRPH2	Peripherin-2	5961	46.0065	-1.40415	0.171684	-8.17867	2.87e-16	3.16e-15	-1.59939
MRAP2.112609	MRAP2	Melanocortin-2 receptor accessory protein 2	112609	317.99	-1.08748	0.132974	-8.17815	2.88e-16	3.17e-15	-1.31454
FBXO32.114907	FBXO32	F-box only protein 32	114907	1987.3	-0.866827	0.106007	-8.17709	2.91e-16	3.2e-15	-0.967382
KIAA0368.23392	ECM29	Proteasome-associated protein ECM29 homolog	23392	9243.32	0.412538	0.0504588	8.17574	2.94e-16	3.23e-15	0.253837
C4orf38.152641			152641	26.2094	-1.1031	0.134937	-8.1749	2.96e-16	3.26e-15	-1.30895
AXIN1.8312	AXIN1	Axin-1	8312	2008.67	0.436469	0.0534172	8.17096	3.06e-16	3.36e-15	0.241775
GRSF1.2926	GRSF1	G-rich sequence factor 1	2926	5421.67	0.380972	0.0466271	8.1706	3.07e-16	3.37e-15	0.185979
C9orf43.257169	C9orf43	Uncharacterized protein C9orf43	257169	36.5097	1.01533	0.124297	8.16862	3.12e-16	3.42e-15	0.816038
POLR1C.9533	POLR1C	DNA-directed RNA polymerases I and III subunit RPAC1	9533	1170.54	0.589679	0.072189	8.16855	3.12e-16	3.42e-15	0.352584
LOC728855.728855			728855	1071.05	0.909942	0.111428	8.16622	3.18e-16	3.49e-15	0.66442
PLXNA3.55558	PLXNA3	Plexin-A3	55558	2954.17	0.634501	0.077703	8.16572	3.2e-16	3.5e-15	0.494499
GLRA4.441509	GLRA4	Glycine receptor subunit alpha-4	441509	2.56652	-2.56295	0.313915	-8.16446	3.23e-16	3.54e-15	-2.9523
FAM69B.138311	FAM69B	Protein FAM69B	138311	992.011	0.834768	0.102249	8.16405	3.24e-16	3.55e-15	0.567236
SLC22A10.387775	SLC22A10	Solute carrier family 22 member 10	387775	24.3935	2.41708	0.296242	8.15915	3.37e-16	3.69e-15	2.54592
FGL1.2267	FGL1	Fibrinogen-like protein 1	2267	99.1972	2.65736	0.325708	8.15871	3.39e-16	3.7e-15	3.50604
NLRP8.126205	NLRP8	NACHT, LRR and PYD domains-containing protein 8	126205	27.6069	2.20418	0.270201	8.15756	3.42e-16	3.73e-15	2.02317
MTHFD2L.441024	MTHFD2L	Probable bifunctional methylenetetrahydrofolate dehydrogenase/cyclohydrolase 2	441024	1294.07	0.805508	0.0987417	8.15773	3.41e-16	3.73e-15	0.572164
HPX.3263	HPX	Hemopexin	3263	96.3052	1.47983	0.181414	8.15721	3.43e-16	3.74e-15	1.21772
PDCD5.9141	PDCD5	Programmed cell death protein 5	9141	1595.96	0.710981	0.0871673	8.15651	3.45e-16	3.76e-15	0.459016
PAEP.5047	PAEP	Glycodelin	5047	97.8084	-4.65525	0.570782	-8.15592	3.47e-16	3.78e-15	-10.815
SLC37A1.54020	SLC37A1	Glycerol-3-phosphate transporter	54020	4256.02	0.878153	0.107685	8.1548	3.5e-16	3.81e-15	0.701139
NARF.26502	NARF	Nuclear prelamin A recognition factor	26502	2237.85	0.718103	0.088058	8.15489	3.49e-16	3.81e-15	0.469632
C9orf140.89958	SAPCD2	Suppressor APC domain-containing protein 2	89958	1778.82	1.07457	0.131781	8.15422	3.51e-16	3.82e-15	0.84745
LOC100126784.100126784			100126784	81.0239	-1.17122	0.14365	-8.15331	3.54e-16	3.85e-15	-1.35969
CYP2J2.1573	CYP2J2	Cytochrome P450 2J2	1573	835.982	1.53477	0.188358	8.14812	3.7e-16	4.02e-15	1.25935
RCC2.55920	RCC2	Protein RCC2	55920	5771.75	0.598348	0.0734393	8.14752	3.71e-16	4.04e-15	0.42311
ZNF643.65243	ZFP69B	Zinc finger protein ZFP69B	65243	71.387	0.881367	0.108202	8.14559	3.77e-16	4.1e-15	0.744644
DOM3Z.1797	DXO	Decapping and exoribonuclease protein	1797	1110.3	0.556343	0.0683088	8.14452	3.81e-16	4.13e-15	0.339332
C14orf37.145407	C14orf37	Uncharacterized protein C14orf37	145407	110.551	-1.13878	0.139852	-8.14275	3.86e-16	4.19e-15	-1.32839
MAP1B.4131	MAP1B	Microtubule-associated protein 1B	4131	5767.85	-1.29957	0.159635	-8.14088	3.92e-16	4.25e-15	-1.44153
RAET1G.353091	RAET1G	Retinoic acid early transcript 1G protein	353091	18.332	-1.17555	0.144405	-8.14068	3.93e-16	4.26e-15	-1.31934
SOX5.6660	SOX6	Transcription factor SOX-6	6660	52.0098	-1.37321	0.168689	-8.14049	3.94e-16	4.26e-15	-1.5454
AQPEP.206338	AQPEP	Aminopeptidase Q	206338	5.31994	-2.12984	0.261682	-8.13906	3.98e-16	4.31e-15	-2.13968
ROS1.6098	ROS1	Proto-oncogene tyrosine-protein kinase ROS	6098	16.2205	-3.02762	0.371984	-8.13911	3.98e-16	4.31e-15	-3.10521
ELF4.2000	ELF4	ETS-related transcription factor Elf-4	2000	477.688	-1.1162	0.13717	-8.13733	4.04e-16	4.37e-15	-1.30371
PLAC8L1.153770	PLAC8L1	PLAC8-like protein 1	153770	7.65214	2.02748	0.249188	8.13633	4.07e-16	4.4e-15	1.73451
GPR89A.653519	GPR89A	Golgi pH regulator A	653519	1793.82	0.507382	0.0623691	8.13516	4.11e-16	4.44e-15	0.285746
DSC3.1825	DSC3	Desmocollin-3	1825	1262.74	-1.63908	0.201482	-8.13515	4.11e-16	4.44e-15	-1.85771
MOSC1.64757	MARC1	Mitochondrial amidoxime-reducing component 1	64757	5658.39	0.948815	0.116647	8.1341	4.15e-16	4.48e-15	0.710276
NAT9.26151	NAT9	N-acetyltransferase 9	26151	1967.39	0.656439	0.0807297	8.13132	4.25e-16	4.58e-15	0.403179
RBPMS2.348093	RBPMS2	RNA-binding protein with multiple splicing 2	348093	854.15	-1.1591	0.142608	-8.12786	4.37e-16	4.71e-15	-1.34707
HIST1H2AM.8336			8336	48.4249	1.67954	0.206697	8.12562	4.45e-16	4.79e-15	1.46686
PITPNM3.83394	PITPNM3	Membrane-associated phosphatidylinositol transfer protein 3	83394	702.614	-1.04587	0.128734	-8.12426	4.5e-16	4.84e-15	-1.15702
CCDC88A.55704	CCDC88A	Girdin	55704	629.032	-0.994934	0.122526	-8.12018	4.65e-16	5.01e-15	-1.16599
FLJ45244.400242			400242	177.443	1.21581	0.149734	8.11978	4.67e-16	5.02e-15	0.957576
ST14.6768	ST14	Suppressor of tumorigenicity 14 protein	6768	14213.6	0.691905	0.0852852	8.11284	4.95e-16	5.31e-15	0.525524
ZSCAN16.80345	ZSCAN16	Zinc finger and SCAN domain-containing protein 16	80345	347.867	0.721409	0.0889306	8.11204	4.98e-16	5.34e-15	0.568703
GALR1.2587	GALR1	Galanin receptor type 1	2587	17.8124	-1.89764	0.234006	-8.10936	5.09e-16	5.45e-15	-2.13996
CACNA1F.778	CACNA1F	Voltage-dependent L-type calcium channel subunit alpha-1F	778	5.09794	-2.40135	0.296118	-8.10941	5.09e-16	5.45e-15	-2.51738
ATP6V0A4.50617	ATP6V0A4	V-type proton ATPase 116 kDa subunit a isoform 4	50617	48.5464	-2.79404	0.344542	-8.10944	5.09e-16	5.45e-15	-3.04402
PRTFDC1.56952	PRTFDC1	Phosphoribosyltransferase domain-containing protein 1	56952	150.643	-1.15124	0.141986	-8.10817	5.14e-16	5.5e-15	-1.4008
GEFT.115557	ARHGEF25	Rho guanine nucleotide exchange factor 25	115557	1628.27	-1.12234	0.138431	-8.10754	5.17e-16	5.53e-15	-1.33969
ACY1.95	ACY1	Aminoacylase-1	95	3147.53	0.837644	0.103335	8.10607	5.23e-16	5.59e-15	0.571635
LRCH2.57631	LRCH2	Leucine-rich repeat and calponin homology domain-containing protein 2	57631	567.57	-1.32844	0.16389	-8.10567	5.25e-16	5.61e-15	-1.53682
PPP2R5C.5527	PPP2R5C	Serine/threonine-protein phosphatase 2A 56 kDa regulatory subunit gamma isoform	5527	4117.04	-0.284229	0.0350709	-8.1044	5.3e-16	5.67e-15	-0.47216
RSU1.6251	RSU1	Ras suppressor protein 1	6251	2352.08	-0.538069	0.0664091	-8.10234	5.39e-16	5.76e-15	-0.719959
DENND2C.163259	DENND2C	DENN domain-containing protein 2C	163259	113.289	-1.24018	0.153102	-8.10039	5.48e-16	5.85e-15	-1.37646
LRP1B.53353	LRP1B	Low-density lipoprotein receptor-related protein 1B	53353	55.7375	-1.85196	0.228684	-8.09836	5.57e-16	5.94e-15	-2.09813
SLITRK3.22865	SLITRK3	SLIT and NTRK-like protein 3	22865	97.9086	-2.32825	0.2876	-8.09546	5.7e-16	6.08e-15	-2.57522
ESRP1.54845	ESRP1	Epithelial splicing regulatory protein 1	54845	5472.08	0.722809	0.0892899	8.09508	5.72e-16	6.1e-15	0.540804
RAB3IP.117177	RAB3IP	Rab-3A-interacting protein	117177	2661.7	0.629361	0.0777501	8.09466	5.74e-16	6.11e-15	0.421602
IL33.90865	IL33	Interleukin-33	90865	1153.39	-1.14679	0.141668	-8.09487	5.73e-16	6.11e-15	-1.37336
HRNBP3.146713	RBFOX3	RNA binding protein fox-1 homolog 3	146713	699.007	-1.79299	0.221519	-8.09408	5.77e-16	6.14e-15	-2.04551
LOC441869.441869	ANKRD65	Ankyrin repeat domain-containing protein 65	441869	650.665	-1.08127	0.133596	-8.09359	5.79e-16	6.16e-15	-1.2865
FAM19A2.338811	FAM19A2	Protein FAM19A2	338811	106.675	-1.37833	0.170307	-8.09321	5.81e-16	6.18e-15	-1.57044
CBX2.84733	CBX2	Chromobox protein homolog 2	84733	246.123	1.54454	0.190865	8.09234	5.85e-16	6.22e-15	1.39475
RNASE12.493901	RNASE12	Probable inactive ribonuclease-like protein 12	493901	4.22504	-2.56943	0.31755	-8.09144	5.9e-16	6.26e-15	-4.1251
RABGGTB.5876	RABGGTB	Geranylgeranyl transferase type-2 subunit beta	5876	2242.68	0.651021	0.0804619	8.09104	5.92e-16	6.28e-15	0.411657
SLITRK2.84631	SLITRK2	SLIT and NTRK-like protein 2	84631	57.0938	-2.02384	0.250187	-8.08933	6e-16	6.36e-15	-2.073
VTCN1.79679	VTCN1	V-set domain-containing T-cell activation inhibitor 1	79679	233.807	-1.98215	0.245086	-8.08756	6.09e-16	6.45e-15	-2.23121
C14orf156.81892	SLIRP	SRA stem-loop-interacting RNA-binding protein, mitochondrial	81892	1642.56	0.900996	0.111415	8.08686	6.12e-16	6.48e-15	0.58681
TMEM169.92691	TMEM169	Transmembrane protein 169	92691	23.533	-1.25181	0.154823	-8.08541	6.2e-16	6.56e-15	-1.45365
ZNF415.55786	ZNF415	Zinc finger protein 415	55786	513.261	-0.489615	0.0606016	-8.07924	6.52e-16	6.9e-15	-0.694994
SLC25A6.293	SLC25A6	ADP/ATP translocase 3	293	44891.2	0.779675	0.0965154	8.07824	6.57e-16	6.95e-15	0.564404
ZNF696.79943	ZNF696	Zinc finger protein 696	79943	650.172	0.644779	0.0798412	8.07577	6.71e-16	7.09e-15	0.453892
ZNF605.100289635	ZNF605	Zinc finger protein 605	100289635	1101.51	0.433657	0.0536993	8.07566	6.71e-16	7.09e-15	0.262462
EVC2.132884	EVC2	Limbin	132884	219.972	-1.12313	0.13908	-8.07545	6.72e-16	7.1e-15	-1.29895
ZFP62.643836	ZFP62	Zinc finger protein 62 homolog	643836	1460.16	0.424703	0.052598	8.07451	6.77e-16	7.15e-15	0.257491
ASNS.440	ASNS	Asparagine synthetase [glutamine-hydrolyzing]	440	1409.79	0.694558	0.0860518	8.0714	6.95e-16	7.33e-15	0.506172
SC4MOL.6307	MSMO1	Methylsterol monooxygenase 1	6307	3662.35	-0.89521	0.110932	-8.06987	7.04e-16	7.41e-15	-1.14965
CA4.762	CA4	Carbonic anhydrase 4	762	115.203	-2.01368	0.249531	-8.06986	7.04e-16	7.41e-15	-2.10395
LOC728024.728024			728024	34.6795	-0.684775	0.0848669	-8.0688	7.1e-16	7.47e-15	-0.85215
NXPH2.11249	NXPH2	Neurexophilin-2	11249	2.59436	-2.70459	0.335198	-8.06863	7.11e-16	7.48e-15	-2.87316
SPOCK3.50859	SPOCK3	Testican-3	50859	2178.78	-1.44842	0.179528	-8.0679	7.15e-16	7.52e-15	-1.71171
C6orf174.387104	SOGA3	Protein SOGA3	387104	149.712	-1.54044	0.190967	-8.06652	7.23e-16	7.6e-15	-1.80303
PEX3.8504	PEX3	Peroxisomal biogenesis factor 3	8504	892.641	-0.417952	0.0518146	-8.0663	7.25e-16	7.61e-15	-0.602389
XKRX.402415	XKRX	XK-related protein 2	402415	37.0306	-1.57833	0.195671	-8.06627	7.25e-16	7.61e-15	-1.5823
OCA2.4948	OCA2	P protein	4948	19.6085	-1.9761	0.244989	-8.06609	7.26e-16	7.62e-15	-2.24668
LHFPL1.340596	LHFPL1	Lipoma HMGIC fusion partner-like 1 protein	340596	15.3622	-1.48133	0.183695	-8.06411	7.38e-16	7.74e-15	-1.52966
NRG1.3084	NRG1	Pro-neuregulin-1, membrane-bound isoform	3084	56.3382	-1.64976	0.204594	-8.06356	7.41e-16	7.77e-15	-1.82544
PMS2.5395	PMS2	Mismatch repair endonuclease PMS2	5395	1636.87	0.454866	0.0564185	8.06235	7.48e-16	7.84e-15	0.264552
BOP1.23246	BOP1	Ribosome biogenesis protein BOP1	23246	906.276	1.17658	0.14596	8.06098	7.57e-16	7.92e-15	0.948177
LRRC17.10234	LRRC17	Leucine-rich repeat-containing protein 17	10234	154.17	-1.22798	0.152339	-8.06083	7.58e-16	7.93e-15	-1.5236
GPR75.10936	GPR75	Probable G-protein coupled receptor 75	10936	46.8458	-1.20459	0.149452	-8.06005	7.63e-16	7.98e-15	-1.3704
GPR126.57211	GPR126	G-protein coupled receptor 126	57211	585.68	-1.50152	0.18631	-8.05928	7.67e-16	8.02e-15	-1.70038
KY.339855	KY	Kyphoscoliosis peptidase	339855	142.825	-2.02865	0.251778	-8.05729	7.8e-16	8.15e-15	-2.36525
THRA.7067	THRA	Thyroid hormone receptor alpha	7067	2320.52	-0.584904	0.072621	-8.05421	8e-16	8.35e-15	-0.741793
LOC440905.440905			440905	775.587	1.92061	0.238468	8.05396	8.02e-16	8.36e-15	1.69659
SCAND1.51282	SCAND1	SCAN domain-containing protein 1	51282	4450.1	1.01475	0.125994	8.05392	8.02e-16	8.36e-15	0.706047
PMS2L1.5379			5379	612.397	0.501341	0.0622493	8.05376	8.03e-16	8.37e-15	0.256916
DPP3.10072	DPP3	Dipeptidyl peptidase 3	10072	2600.56	0.505557	0.0628053	8.0496	8.31e-16	8.65e-15	0.325417
HOMER3.9454	HOMER3	Homer protein homolog 3	9454	963.2	0.880606	0.109401	8.04937	8.32e-16	8.67e-15	0.624031
DLL3.10683	DLL3	Delta-like protein 3	10683	19.8774	2.08898	0.259569	8.04789	8.42e-16	8.77e-15	1.91467
LPP.4026	LPP	Lipoma-preferred partner	4026	1872.3	-1.28106	0.159191	-8.04733	8.46e-16	8.8e-15	-1.41437
VPS26B.112936	VPS26B	Vacuolar protein sorting-associated protein 26B	112936	5780.79	0.445051	0.0553069	8.04693	8.49e-16	8.83e-15	0.248889
ANXA8.653145	ANXA8	Annexin A8	653145	383.161	-1.93692	0.24075	-8.04535	8.6e-16	8.94e-15	-2.23213
HOXC13.3229	HOXC13	Homeobox protein Hox-C13	3229	11.0216	3.03532	0.377332	8.04417	8.68e-16	9.02e-15	3.17468
RABIF.5877	RABIF	Guanine nucleotide exchange factor MSS4	5877	733.573	0.476702	0.0592742	8.04232	8.82e-16	9.14e-15	0.273928
IP6K2.51447	IP6K2	Inositol hexakisphosphate kinase 2	51447	5338.55	0.427979	0.0532165	8.04222	8.82e-16	9.14e-15	0.210569
OLFML2A.169611	OLFML2A	Olfactomedin-like protein 2A	169611	1001.27	-1.12074	0.139353	-8.04247	8.8e-16	9.14e-15	-1.3073
EFHC2.80258	EFHC2	EF-hand domain-containing family member C2	80258	95.6168	-1.2058	0.14993	-8.04241	8.81e-16	9.14e-15	-1.35798
PUS1.80324	PUS1	tRNA pseudouridine synthase A, mitochondrial	80324	811.141	0.707674	0.0880304	8.03897	9.06e-16	9.38e-15	0.472224
ROPN1B.152015	ROPN1B	Ropporin-1B	152015	87.601	1.8447	0.229494	8.03813	9.12e-16	9.44e-15	1.60333
ZDHHC18.84243	ZDHHC18	Palmitoyltransferase ZDHHC18	84243	1794.01	0.496538	0.0617847	8.03659	9.24e-16	9.56e-15	0.300938
CDKL1.8814	CDKL1	Cyclin-dependent kinase-like 1	8814	79.1555	-1.20737	0.150265	-8.03493	9.36e-16	9.68e-15	-1.37572
C7orf55.154791	C7orf55	UPF0562 protein C7orf55	154791	2177.27	0.873507	0.108724	8.03415	9.42e-16	9.74e-15	0.569873
HRH2.3274	HRH2	Histamine H2 receptor	3274	53.8547	-1.38608	0.172542	-8.03328	9.49e-16	9.8e-15	-1.52865
ACTN1.87	ACTN1	Alpha-actinin-1	87	15649.3	-0.832993	0.103722	-8.03103	9.67e-16	9.98e-15	-0.982967
EVL.51466	EVL	Ena/VASP-like protein	51466	3901	0.640827	0.0798017	8.03025	9.73e-16	1e-14	0.397565
U2AF2.11338	U2AF2	Splicing factor U2AF 65 kDa subunit	11338	7536.35	0.300616	0.0374527	8.02655	1e-15	1.03e-14	0.122
ACTN4.81	ACTN4	Alpha-actinin-4	81	19094.1	-0.453495	0.0564939	-8.02733	9.96e-16	1.03e-14	-0.607442
SPRED1.161742	SPRED1	Sprouty-related, EVH1 domain-containing protein 1	161742	1120.16	-0.811475	0.1011	-8.02649	1e-15	1.03e-14	-1.00217
ABCG4.64137	ABCG4	ATP-binding cassette sub-family G member 4	64137	8.67416	-1.47345	0.183563	-8.02693	9.99e-16	1.03e-14	-1.64471
CRHBP.1393	CRHBP	Corticotropin-releasing factor-binding protein	1393	52.1836	-1.71515	0.213676	-8.02685	1e-15	1.03e-14	-1.96855
FAM71E1.112703	FAM71E1	Protein FAM71E1	112703	242.45	0.902811	0.112488	8.02581	1.01e-15	1.04e-14	0.681329
NAT15.79903	NAA60	N-alpha-acetyltransferase 60	79903	5021.25	0.558535	0.0695993	8.025	1.02e-15	1.04e-14	0.393376
DPH1.1801	DPH1	Diphthamide biosynthesis protein 1	1801	2476.26	0.517059	0.0644224	8.02607	1.01e-15	1.04e-14	0.30974
GARS.2617	GARS	Glycine--tRNA ligase	2617	3899.21	0.521465	0.065003	8.02217	1.04e-15	1.07e-14	0.319383
GLUL.2752	GLUL	Glutamine synthetase	2752	18967.4	-0.62426	0.0778179	-8.02207	1.04e-15	1.07e-14	-0.78991
EFNA2.1943	EFNA2	Ephrin-A2	1943	3.36964	3.42851	0.427575	8.0185	1.07e-15	1.1e-14	4.08893
MGC21881.389741			389741	761.248	0.674193	0.0840836	8.01812	1.07e-15	1.1e-14	0.485326
SPAG5.10615	SPAG5	Sperm-associated antigen 5	10615	301.796	1.176	0.146704	8.01612	1.09e-15	1.12e-14	0.961134
C3orf18.51161	C3orf18	Uncharacterized protein C3orf18	51161	435.982	-0.78384	0.0977814	-8.01625	1.09e-15	1.12e-14	-0.989031
P2RX5.5026	P2RX5	P2X purinoceptor 5	5026	151.418	1.12043	0.139821	8.01332	1.12e-15	1.14e-14	0.898436
PCSK2.5126	PCSK2	Neuroendocrine convertase 2	5126	53.6274	-1.98037	0.247122	-8.01372	1.11e-15	1.14e-14	-2.20107
TPX2.22974	TPX2	Targeting protein for Xklp2	22974	407.837	1.46624	0.183021	8.01132	1.13e-15	1.16e-14	1.26752
CLDN3.1365	CLDN3	Claudin-3	1365	13293.1	1.15131	0.143726	8.01042	1.14e-15	1.17e-14	0.91594
C10orf140.387640	SKIDA1	SKI/DACH domain-containing protein 1	387640	35.6602	-1.07235	0.133876	-8.00999	1.15e-15	1.17e-14	-1.25328
HKR1.284459	HKR1	Krueppel-related zinc finger protein 1	284459	2946.06	0.567677	0.0708835	8.00859	1.16e-15	1.18e-14	0.349597
ACTC1.70	ACTC1	Actin, alpha cardiac muscle 1	70	2688.73	-2.38881	0.298261	-8.00912	1.16e-15	1.18e-14	-2.62783
WWTR1.25937	WWTR1	WW domain-containing transcription regulator protein 1	25937	984.891	-0.984119	0.122896	-8.00773	1.17e-15	1.19e-14	-1.14187
FIGF.2277	FIGF	Vascular endothelial growth factor D	2277	13.978	-1.4166	0.176911	-8.00739	1.17e-15	1.19e-14	-1.57599
GPR144.347088	GPR144	Probable G-protein coupled receptor 144	347088	11.4441	-2.99317	0.373765	-8.00816	1.16e-15	1.19e-14	-3.2364
C6orf201.404220	C6orf201	Uncharacterized protein C6orf201	404220	19.907	1.12647	0.140685	8.00706	1.17e-15	1.2e-14	0.96985
TIMM8A.1678	TIMM8A	Mitochondrial import inner membrane translocase subunit Tim8 A	1678	286.986	0.556405	0.0695024	8.00555	1.19e-15	1.21e-14	0.325357
TMEM114.283953	TMEM114	Transmembrane protein 114	283953	11.6012	-4.36862	0.545719	-8.00526	1.19e-15	1.21e-14	-9.34859
NR2E1.7101	NR2E1	Nuclear receptor subfamily 2 group E member 1	7101	7.73561	3.03934	0.379758	8.00337	1.21e-15	1.23e-14	4.51082
CDK3.1018	CDK3	Cyclin-dependent kinase 3	1018	666.919	0.994891	0.124351	8.00068	1.24e-15	1.26e-14	0.72844
MAP7D3.79649	MAP7D3	MAP7 domain-containing protein 3	79649	239.957	-0.945252	0.118171	-7.999	1.25e-15	1.27e-14	-1.13965
SLC10A4.201780	SLC10A4	Sodium/bile acid cotransporter 4	201780	16.4242	1.64069	0.20513	7.9983	1.26e-15	1.28e-14	0.999905
DDT.1652	DDT	D-dopachrome decarboxylase	1652	3897.18	0.846168	0.105789	7.99864	1.26e-15	1.28e-14	0.588423
PRDM8.56978	PRDM8	PR domain zinc finger protein 8	56978	1366.3	-1.71054	0.213874	-7.99787	1.27e-15	1.28e-14	-1.99633
ANKRD53.79998	ANKRD53	Ankyrin repeat domain-containing protein 53	79998	34.6936	-1.2183	0.152338	-7.99735	1.27e-15	1.29e-14	-1.49418
PMP22.5376	PMP22	Peripheral myelin protein 22	5376	1732.36	-1.02075	0.127669	-7.99531	1.29e-15	1.31e-14	-1.24427
NME2.4831	NME2	Nucleoside diphosphate kinase B	4831	17443.9	0.809736	0.101298	7.99359	1.31e-15	1.32e-14	0.544518
ZNF442.79973	ZNF442	Zinc finger protein 442	79973	88.0821	-0.593726	0.074274	-7.99372	1.31e-15	1.32e-14	-0.792371
ETS2.2114	ETS2	Protein C-ets-2	2114	5106.88	-1.1063	0.138386	-7.99426	1.3e-15	1.32e-14	-1.33632
RNF165.494470	RNF165	RING finger protein 165	494470	125.539	-1.39566	0.1746	-7.9935	1.31e-15	1.32e-14	-1.53155
ANXA8L2.244	ANXA8L2	Annexin A8-like protein 2	244	161.831	-1.53031	0.191443	-7.9936	1.31e-15	1.32e-14	-1.74873
MON1B.22879	MON1B	Vacuolar fusion protein MON1 homolog B	22879	6109.24	1.61577	0.202198	7.99102	1.34e-15	1.35e-14	1.48804
CBX8.57332	CBX8	Chromobox protein homolog 8	57332	310.652	0.667501	0.0835679	7.98753	1.38e-15	1.39e-14	0.496284
LACTB.114294	LACTB	Serine beta-lactamase-like protein LACTB, mitochondrial	114294	709.092	0.549451	0.0687868	7.98774	1.37e-15	1.39e-14	0.346998
CD55.1604	CD55	Complement decay-accelerating factor	1604	1317.47	-1.10652	0.13854	-7.98705	1.38e-15	1.39e-14	-1.27969
LOC149134.149134			149134	163.906	1.75256	0.219456	7.98593	1.39e-15	1.4e-14	1.53857
SPDYA.245711	SPDYA	Speedy protein A	245711	35.0532	1.1512	0.144163	7.98536	1.4e-15	1.41e-14	0.963208
JAK1.3716	JAK1	Tyrosine-protein kinase JAK1	3716	5589.68	-0.571914	0.0716274	-7.98457	1.41e-15	1.42e-14	-0.711703
ISG15.9636	ISG15	Ubiquitin-like protein ISG15	9636	2247.86	1.73601	0.217467	7.9829	1.43e-15	1.44e-14	1.55027
MET.4233	MET	Hepatocyte growth factor receptor	4233	1097.13	-1.21931	0.152754	-7.98222	1.44e-15	1.44e-14	-1.34771
TLR3.7098	TLR3	Toll-like receptor 3	7098	354.953	-1.25999	0.157856	-7.98189	1.44e-15	1.45e-14	-1.41311
CAND2.23066	CAND2	Cullin-associated NEDD8-dissociated protein 2	23066	322.775	-1.1143	0.139634	-7.98018	1.46e-15	1.47e-14	-1.31179
GLIS1.148979	GLIS1	Zinc finger protein GLIS1	148979	237.323	-1.48624	0.186269	-7.979	1.48e-15	1.48e-14	-1.70597
FTO.79068	FTO	Alpha-ketoglutarate-dependent dioxygenase FTO	79068	2082.68	-0.531952	0.0666748	-7.97831	1.48e-15	1.49e-14	-0.668917
SH3GL3.6457	SH3GL3	Endophilin-A3	6457	13.6607	-1.63021	0.204355	-7.97733	1.5e-15	1.5e-14	-1.96823
ATOH7.220202	ATOH7	Protein atonal homolog 7	220202	5.97577	1.83109	0.22957	7.97617	1.51e-15	1.51e-14	1.62587
X.155060			155060	578.662	1.06484	0.133502	7.97622	1.51e-15	1.51e-14	0.864623
BAIAP2.10458	BAIAP2	Brain-specific angiogenesis inhibitor 1-associated protein 2	10458	10375	0.813029	0.101933	7.97615	1.51e-15	1.51e-14	0.546566
TBX6.6911	TBX6	T-box transcription factor TBX6	6911	70.8468	-1.01401	0.127145	-7.97526	1.52e-15	1.52e-14	-1.23412
FAM64A.54478	FAM64A	Protein FAM64A	54478	72.5277	1.5717	0.197084	7.97478	1.53e-15	1.53e-14	1.30835
POC1A.25886	POC1A	POC1 centriolar protein homolog A	25886	189.278	0.994518	0.124717	7.97423	1.53e-15	1.53e-14	0.744356
PLEKHJ1.55111	PLEKHJ1	Pleckstrin homology domain-containing family J member 1	55111	2676.24	0.738558	0.0926295	7.97325	1.55e-15	1.54e-14	0.479064
METTL12.751071	METTL12	Methyltransferase-like protein 12, mitochondrial	751071	350.2	0.811916	0.101868	7.97026	1.58e-15	1.58e-14	0.562598
VEZF1.7716	VEZF1	Vascular endothelial zinc finger 1	7716	3095.17	-0.463339	0.058132	-7.97046	1.58e-15	1.58e-14	-0.629707
C14orf159.80017	C14orf159	UPF0317 protein C14orf159, mitochondrial	80017	1730.05	-0.979351	0.122884	-7.96973	1.59e-15	1.59e-14	-1.14506
RORA.6095	RORA	Nuclear receptor ROR-alpha	6095	807.691	-0.789432	0.099066	-7.96875	1.6e-15	1.6e-14	-0.876076
TLE2.7089	TLE2	Transducin-like enhancer protein 2	7089	2077.09	-0.818103	0.102664	-7.96878	1.6e-15	1.6e-14	-0.955654
FOXL2.668	FOXL2	Forkhead box protein L2	668	89.5957	2.23316	0.280321	7.96644	1.63e-15	1.62e-14	2.26101
HES6.55502	HES6	Transcription cofactor HES-6	55502	339.787	1.44741	0.181686	7.96653	1.63e-15	1.62e-14	1.16636
TSTA3.7264	TSTA3	GDP-L-fucose synthase	7264	5661.84	0.846994	0.10632	7.96644	1.63e-15	1.62e-14	0.638898
MGC72080.389538			389538	275.759	0.883838	0.110935	7.9672	1.62e-15	1.62e-14	0.620546
FBRSL1.57666	FBRSL1	Fibrosin-1-like protein	57666	2178.28	0.583567	0.0732509	7.96669	1.63e-15	1.62e-14	0.382575
SGSH.6448	SGSH	N-sulphoglucosamine sulphohydrolase	6448	3918.56	0.542581	0.0681097	7.96628	1.64e-15	1.62e-14	0.337474
ADCY5.111	ADCY5	Adenylate cyclase type 5	111	887.831	-1.42201	0.178512	-7.96593	1.64e-15	1.63e-14	-1.62034
SLC24A5.283652	SLC24A5	Sodium/potassium/calcium exchanger 5	283652	47.4187	1.47139	0.18474	7.96466	1.66e-15	1.64e-14	1.34331
OR51S1.119692	OR51S1	Olfactory receptor 51S1	119692	2.39415	3.14228	0.39472	7.96078	1.71e-15	1.69e-14	3.51645
ZNF853.54753	ZNF853	Zinc finger protein 853	54753	718.956	-0.870671	0.109369	-7.96083	1.71e-15	1.69e-14	-1.08775
TSPYL2.64061	TSPYL2	Testis-specific Y-encoded-like protein 2	64061	2812.6	-0.686074	0.0862053	-7.95861	1.74e-15	1.72e-14	-0.874871
JPH2.57158	JPH2	Junctophilin-2	57158	1999.88	-1.42212	0.178687	-7.95869	1.74e-15	1.72e-14	-1.63032
RGS13.6003	RGS13	Regulator of G-protein signaling 13	6003	30.7975	-1.60692	0.20197	-7.95624	1.77e-15	1.76e-14	-1.207
FHL1.2273	FHL1	Four and a half LIM domains protein 1	2273	11620	-1.49781	0.188273	-7.95549	1.78e-15	1.76e-14	-1.74288
TMEM106A.113277	TMEM106A	Transmembrane protein 106A	113277	118.486	-1.06539	0.133959	-7.95314	1.82e-15	1.8e-14	-1.27782
PLIN4.729359	PLIN4	Perilipin-4	729359	1512.11	-1.26808	0.159442	-7.95322	1.82e-15	1.8e-14	-1.44698
HRASLS.57110			57110	7.12386	-3.11793	0.392057	-7.95273	1.82e-15	1.8e-14	-3.51452
BEAN.146227	BEAN1	Protein BEAN1	146227	52.8244	1.26234	0.158788	7.94982	1.87e-15	1.84e-14	1.08423
SBDS.51119	SBDS	Ribosome maturation protein SBDS	51119	4666.05	-0.426583	0.0536733	-7.94777	1.9e-15	1.87e-14	-0.634084
SEMA7A.8482	SEMA7A	Semaphorin-7A	8482	153.675	-1.23416	0.155281	-7.94797	1.9e-15	1.87e-14	-1.23739
PNKP.11284	PNKP	Bifunctional polynucleotide phosphatase/kinase	11284	2101.88	0.743339	0.0935376	7.94696	1.91e-15	1.88e-14	0.507819
ARPP19.10776	ARPP19	cAMP-regulated phosphoprotein 19	10776	5554.6	-0.390335	0.0491182	-7.94687	1.91e-15	1.88e-14	-0.548417
DSG4.147409	DSG4	Desmoglein-4	147409	5.82445	-3.1296	0.393836	-7.94645	1.92e-15	1.89e-14	-3.69659
ZDHHC23.254887	ZDHHC23	Palmitoyltransferase ZDHHC23	254887	500.484	0.753836	0.0949063	7.94295	1.97e-15	1.94e-14	0.609688
SNRPA1.6627	SNRPA1	U2 small nuclear ribonucleoprotein A'	6627	919.568	0.570829	0.071876	7.94185	1.99e-15	1.96e-14	0.344372
FKBP14.55033	FKBP14	Peptidyl-prolyl cis-trans isomerase FKBP14	55033	306.368	-0.690979	0.0870052	-7.94182	1.99e-15	1.96e-14	-0.873489
TCF3.6929	TCF3	Transcription factor E2-alpha	6929	2821.78	0.463699	0.0583917	7.94117	2e-15	1.97e-14	0.273461
LY75.4065	LY75	Lymphocyte antigen 75	4065	309.333	-1.42039	0.178885	-7.94024	2.02e-15	1.98e-14	-1.60183
C17orf62.79415	C17orf62	Uncharacterized protein C17orf62	79415	3917.5	0.641541	0.0808063	7.93924	2.03e-15	2e-14	0.393718
FAM54B.56181	MTFR1L	Mitochondrial fission regulator 1-like	56181	3620.87	-0.408402	0.0514657	-7.93543	2.1e-15	2.06e-14	-0.598357
ATF5.22809	ATF5	Cyclic AMP-dependent transcription factor ATF-5	22809	3198.84	0.706221	0.0890285	7.93252	2.15e-15	2.1e-14	0.492387
HELQ.113510	HELQ	Helicase POLQ-like	113510	530.803	-0.342144	0.0431285	-7.93312	2.14e-15	2.1e-14	-0.532356
AGPS.8540	AGPS	Alkyldihydroxyacetonephosphate synthase, peroxisomal	8540	950.946	-0.824076	0.1039	-7.93147	2.17e-15	2.12e-14	-0.986909
FAM162B.221303	FAM162B	Protein FAM162B	221303	71.3941	-1.26025	0.158915	-7.93038	2.18e-15	2.14e-14	-1.48973
RTDR1.27156	RTDR1	Rhabdoid tumor deletion region protein 1	27156	11.3701	-1.72201	0.217161	-7.92963	2.2e-15	2.15e-14	-1.91036
C17orf51.339263	C17orf51	Uncharacterized protein C17orf51	339263	495.164	-0.653188	0.0823825	-7.92873	2.21e-15	2.17e-14	-0.80802
IQCK.124152	IQCK	IQ domain-containing protein K	124152	621.994	-0.653634	0.0824522	-7.92743	2.24e-15	2.19e-14	-0.752921
GCNT3.9245	GCNT3	Beta-1,3-galactosyl-O-glycosyl-glycoprotein beta-1,6-N-acetylglucosaminyltransferase 3	9245	49.1962	-1.90383	0.240156	-7.92748	2.24e-15	2.19e-14	-2.26412
VSNL1.7447	VSNL1	Visinin-like protein 1	7447	144.132	-1.86741	0.235582	-7.92677	2.25e-15	2.2e-14	-2.20107
BCAT2.587	BCAT2	Branched-chain-amino-acid aminotransferase, mitochondrial	587	4240.09	0.810449	0.102262	7.92522	2.28e-15	2.22e-14	0.553716
PRSS8.5652	PRSS8	Prostasin	5652	15124.2	0.952061	0.120155	7.92361	2.31e-15	2.25e-14	0.71006
NRD1.4898	NRD1	Nardilysin	4898	7190.63	0.380617	0.0480373	7.92337	2.31e-15	2.25e-14	0.183827
STAT5A.6776	STAT5A	Signal transducer and activator of transcription 5A	6776	1298.54	-0.635667	0.0802354	-7.92253	2.33e-15	2.27e-14	-0.808124
IL1F5.26525	IL36RN	Interleukin-36 receptor antagonist protein	26525	14.8849	2.97262	0.37525	7.9217	2.34e-15	2.28e-14	3.2504
IL20.50604	IL20	Interleukin-20	50604	7.75449	-3.02578	0.381992	-7.92106	2.35e-15	2.29e-14	-3.51668
SOS2.6655	SOS2	Son of sevenless homolog 2	6655	2218.78	-0.467992	0.0590908	-7.91988	2.38e-15	2.31e-14	-0.590732
POLD3.10714	POLD3	DNA polymerase delta subunit 3	10714	632.974	-0.377844	0.0477098	-7.91963	2.38e-15	2.32e-14	-0.536838
RIMKLB.57494	RIMKLB	Beta-citrylglutamate synthase B	57494	756.534	-0.53467	0.0675136	-7.91944	2.39e-15	2.32e-14	-0.713621
TMEM52.339456	TMEM52	Transmembrane protein 52	339456	136.305	1.31103	0.165578	7.91794	2.41e-15	2.34e-14	1.04119
LGI3.203190	LGI3	Leucine-rich repeat LGI family member 3	203190	89.2584	-1.49955	0.189382	-7.91812	2.41e-15	2.34e-14	-1.67778
BICD1.636	BICD1	Protein bicaudal D homolog 1	636	769.301	1.39935	0.176768	7.91634	2.45e-15	2.37e-14	1.34295
TRIM11.81559	TRIM11	E3 ubiquitin-protein ligase TRIM11	81559	1735.56	0.645605	0.0815556	7.91613	2.45e-15	2.37e-14	0.427459
SGSM3.27352	SGSM3	Small G protein signaling modulator 3	27352	8185.39	0.653517	0.0825497	7.91665	2.44e-15	2.37e-14	0.423966
DCAF6.55827	DCAF6	DDB1- and CUL4-associated factor 6	55827	5900.49	0.46322	0.0585114	7.91675	2.44e-15	2.37e-14	0.261848
NUDT9.53343	NUDT9	ADP-ribose pyrophosphatase, mitochondrial	53343	3662.2	0.661226	0.0835405	7.91503	2.47e-15	2.39e-14	0.464671
MICALL2.79778	MICALL2	MICAL-like protein 2	79778	1725.51	0.846938	0.107009	7.91462	2.48e-15	2.4e-14	0.601703
LOC440944.440944			440944	691.614	0.795317	0.100488	7.91455	2.48e-15	2.4e-14	0.562107
ARMCX1.51309	ARMCX1	Armadillo repeat-containing X-linked protein 1	51309	1198.93	-1.25929	0.159126	-7.91382	2.5e-15	2.41e-14	-1.48535
FBXO25.26260	FBXO25	F-box only protein 25	26260	4078.45	0.788563	0.0996561	7.91284	2.52e-15	2.43e-14	0.575361
PPP4R1L.55370			55370	61.6245	-1.02218	0.129213	-7.91077	2.56e-15	2.47e-14	-1.21466
C4orf48.401115			401115	77.9646	1.91667	0.242362	7.9083	2.61e-15	2.52e-14	1.78907
ZNF25.219749	ZNF25	Zinc finger protein 25	219749	755.166	-0.499259	0.0631353	-7.90777	2.62e-15	2.53e-14	-0.691825
ABCA3.21	ABCA3	ATP-binding cassette sub-family A member 3	21	3276.01	0.665247	0.0841413	7.90631	2.65e-15	2.56e-14	0.497953
TK1.7083	TK1	Thymidine kinase, cytosolic	7083	710.687	1.24759	0.157812	7.90556	2.67e-15	2.57e-14	0.984369
C7orf27.221927	BRAT1	BRCA1-associated ATM activator 1	221927	3996.24	0.621455	0.078614	7.90514	2.68e-15	2.58e-14	0.401359
RPS15.6209	RPS15	40S ribosomal protein S15	6209	23106.8	1.01136	0.127965	7.90344	2.71e-15	2.61e-14	0.687942
AAAS.8086	AAAS	Aladin	8086	1959.52	0.426456	0.0539789	7.90041	2.78e-15	2.68e-14	0.216598
TMSB15A.11013	TMSB15A	Thymosin beta-15A	11013	1692.1	1.51395	0.191663	7.89902	2.81e-15	2.71e-14	1.34691
S100A6.6277	S100A6	Protein S100-A6	6277	9241.68	-1.15629	0.146396	-7.8984	2.83e-15	2.72e-14	-1.46215
MARCH11.441061	MARCH11	E3 ubiquitin-protein ligase MARCH11	441061	18.1657	3.01543	0.381839	7.89714	2.85e-15	2.74e-14	1.36184
SLFN12.55106	SLFN12	Schlafen family member 12	55106	79.9797	-1.16736	0.147818	-7.89726	2.85e-15	2.74e-14	-1.35264
CHMP4C.92421	CHMP4C	Charged multivesicular body protein 4c	92421	1583.85	0.916056	0.116009	7.89641	2.87e-15	2.76e-14	0.682912
ZEB2.9839	ZEB2	Zinc finger E-box-binding homeobox 2	9839	1163.01	-1.17986	0.149432	-7.89562	2.89e-15	2.77e-14	-1.39067
PRAC.84366	PRAC1	Small nuclear protein PRAC1	84366	4676.48	1.53015	0.193831	7.89424	2.92e-15	2.8e-14	1.26397
IL1RN.3557	IL1RN	Interleukin-1 receptor antagonist protein	3557	161.119	-1.59722	0.202425	-7.89039	3.01e-15	2.89e-14	-1.85298
PERP.64065	PERP	p53 apoptosis effector related to PMP-22	64065	11216.8	-0.537545	0.0681345	-7.88947	3.03e-15	2.91e-14	-0.738777
NKAIN1.79570	NKAIN1	Sodium/potassium-transporting ATPase subunit beta-1-interacting protein 1	79570	1157.64	2.14414	0.271827	7.88788	3.07e-15	2.94e-14	2.15635
GUSB.2990	GUSB	Beta-glucuronidase	2990	5602.04	0.699491	0.0887003	7.88601	3.12e-15	2.99e-14	0.521807
[truncated: 9,117 more rows]
