# Supplementary material for: Differentially Expressed Genes and Signature Pathways of Human Prostate Cancer
Source: PLoS One. 2015 Dec 18;10(12):e0145322. doi: 10.1371/journal.pone.0145322 (PMC4687717; doi:10.1371/journal.pone.0145322)
Supplement: S4 Table — Complete results of DESeq2 analysis with statistical parameters and calculated log2 fold change. (XLSX) [file pone.0145322.s007.xlsx]

## Sheet: Sheet1
DESeq2 analysis results
Transcript	Gene Symbol	Name	Entrez ID	baseMean	DESeq2 Log2 Fold Change	lfcSE	stat	pvalue	padj	Log2 Fold Change (Tumor/Non-malignant)
A1BG.1	A1BG	Alpha-1B-glycoprotein	1	167.813	-0.907744	0.17806	-5.09795	3.43e-07	1.13e-06	-1.04204
A2M.2	A2M	Alpha-2-macroglobulin	2	32722.7	-0.243219	0.161474	-1.50624	0.132005	0.173748	-0.511321
NAT1.9	NAT1	Arylamine N-acetyltransferase 1	9	410.146	-0.0673106	0.216066	-0.311528	0.755399	0.79566	-0.305028
NAT2.10	NAT2	Arylamine N-acetyltransferase 2	10	7.78685	-0.936341	0.202125	-4.63248	3.61e-06	1.03e-05	-1.17225
SERPINA3.12	SERPINA3	Alpha-1-antichymotrypsin	12	21425.2	0.570081	0.247283	2.30538	0.0211453	0.032911	0.989036
AADAC.13	AADAC	Arylacetamide deacetylase	13	0.736989	0.742144	0.511831	1.44998	0.147065	0.19115	-0.157541
AAMP.14	AAMP	Angio-associated migratory cell protein	14	7878.3	0.324834	0.0457866	7.09452	1.3e-12	8.64e-12	0.121649
AANAT.15	AANAT	Serotonin N-acetyltransferase	15	0.901236	0.263429	0.295385	0.891815	0.372492	0.433626	0.0276518
AARS.16	AARS	Alanine--tRNA ligase, cytoplasmic	16	8485.86	0.0770958	0.06683	1.15361	0.24866	0.304186	-0.0740447
ABAT.18	ABAT	4-aminobutyrate aminotransferase, mitochondrial	18	5196.46	0.381414	0.139549	2.73319	0.00627232	0.0107239	0.153472
ABCA1.19	ABCA1	ATP-binding cassette sub-family A member 1	19	1042.93	0.068208	0.1317	0.517903	0.604526	0.65974	0.0284827
ABCA2.20	ABCA2	ATP-binding cassette sub-family A member 2	20	4397.01	0.588537	0.0771346	7.63	2.35e-14	1.99e-13	0.44719
ABCA3.21	ABCA3	ATP-binding cassette sub-family A member 3	21	3276.01	0.665247	0.0841413	7.90631	2.65e-15	2.56e-14	0.497953
ABCB7.22	ABCB7	ATP-binding cassette sub-family B member 7, mitochondrial	22	867.31	0.0590273	0.0503743	1.17177	0.241288	0.295849	-0.118563
ABCF1.23	ABCF1	ATP-binding cassette sub-family F member 1	23	3951.75	0.109845	0.0476619	2.30467	0.0211852	0.0329624	-0.0786951
ABCA4.24	ABCA4	Retinal-specific ATP-binding cassette transporter	24	25.0949	-2.77539	0.243804	-11.3837	5.04e-30	4.21e-28	-2.68484
ABL1.25	ABL1	Tyrosine-protein kinase ABL1	25	6289.03	-0.10395	0.0595121	-1.7467	0.0806891	0.111619	-0.243325
ABP1.26	AOC1	Amiloride-sensitive amine oxidase [copper-containing]	26	1690.52	-1.85767	0.345988	-5.36917	7.91e-08	2.83e-07	-2.31637
ABL2.27	ABL2	Abelson tyrosine-protein kinase 2	27	1420.44	0.17014	0.0627413	2.71177	0.00669251	0.0113924	0.0107378
ABO.28	ABO	Histo-blood group ABO system transferase	28	91.6866	-1.34139	0.275443	-4.86993	1.12e-06	3.41e-06	-1.60219
ABR.29	ABR	Active breakpoint cluster region-related protein	29	4203.25	-0.320496	0.0549192	-5.83577	5.35e-09	2.24e-08	-0.516986
ACAA1.30	ACAA1	3-ketoacyl-CoA thiolase, peroxisomal	30	6697.53	0.310003	0.0831542	3.72805	0.000192971	0.00042016	0.0595796
ACACA.31	ACACA	Acetyl-CoA carboxylase 1	31	13429.6	0.806541	0.097508	8.27153	1.32e-16	1.53e-15	0.638041
ACACB.32	ACACB	Acetyl-CoA carboxylase 2	32	1207.35	-1.20348	0.120277	-10.0059	1.44e-23	4.53e-22	-1.33198
ACADL.33	ACADL	Long-chain specific acyl-CoA dehydrogenase, mitochondrial	33	1297.1	0.536479	0.191371	2.80335	0.00505745	0.00878897	0.197286
ACADM.34	ACADM	Medium-chain specific acyl-CoA dehydrogenase, mitochondrial	34	2172.33	-0.189572	0.0745087	-2.54429	0.0109501	0.0179453	-0.346331
ACADS.35	ACADS	Short-chain specific acyl-CoA dehydrogenase, mitochondrial	35	1075.17	-0.0278685	0.0976936	-0.285264	0.775442	0.813034	-0.284384
ACADSB.36	ACADSB	Short/branched chain specific acyl-CoA dehydrogenase, mitochondrial	36	5420.36	0.398955	0.103967	3.83732	0.000124385	0.000279185	0.21672
ACADVL.37	ACADVL	Very long-chain specific acyl-CoA dehydrogenase, mitochondrial	37	14106.3	0.0654791	0.0848932	0.771312	0.440522	0.502289	-0.147241
ACAT1.38	ACAT1	Acetyl-CoA acetyltransferase, mitochondrial	38	3360.21	0.248031	0.0889967	2.78697	0.00532032	0.00921734	0.055996
ACAT2.39	ACAT2	Acetyl-CoA acetyltransferase, cytosolic	39	2535.91	-0.0256569	0.127427	-0.201346	0.840428	0.869095	-0.328261
ACCN1.40	ASIC2	Acid-sensing ion channel 2	40	41.5344	1.41644	0.334034	4.24041	2.23e-05	5.65e-05	1.63592
ACCN2.41	ASIC1	Acid-sensing ion channel 1	41	540.116	0.52276	0.109112	4.79106	1.66e-06	4.96e-06	0.304235
ACHE.43	ACHE	Acetylcholinesterase	43	321.349	0.0563149	0.177326	0.317578	0.750805	0.791649	-0.116366
ACLY.47	ACLY	ATP-citrate synthase	47	17608.8	0.590776	0.0989926	5.96788	2.4e-09	1.05e-08	0.406973
ACO1.48	ACO1	Cytoplasmic aconitate hydratase	48	3035.92	-0.450896	0.0701295	-6.42949	1.28e-10	6.59e-10	-0.625787
ACR.49	ACR	Acrosin	49	8.75817	0.200752	0.160296	1.25238	0.210431	0.262097	0.00246944
ACO2.50	ACO2	Aconitate hydratase, mitochondrial	50	7936.4	-0.0508173	0.0533739	-0.9521	0.341046	0.400997	-0.191634
ACOX1.51	ACOX1	Peroxisomal acyl-coenzyme A oxidase 1	51	5728.68	0.0637458	0.0554945	1.14869	0.250685	0.306252	-0.112033
ACP1.52	ACP1	Low molecular weight phosphotyrosine protein phosphatase	52	4032.51	0.210603	0.04909	4.29014	1.79e-05	4.58e-05	0.0098689
ACP2.53	ACP2	Lysosomal acid phosphatase	53	3968.08	0.305391	0.0755906	4.04006	5.34e-05	0.000127638	0.0992762
ACP5.54	ACP5	Tartrate-resistant acid phosphatase type 5	54	1825.74	0.0484445	0.197495	0.245295	0.806228	0.840132	-0.238486
ACPP.55	ACPP	Prostatic acid phosphatase	55	320437	-0.636296	0.223117	-2.85185	0.00434651	0.00763885	-0.948126
ACRV1.56	ACRV1	Acrosomal protein SP-10	56	16.8585	0.455817	0.260765	1.748	0.0804642	0.111356	0.465619
ACTA1.58	ACTA1	Actin, alpha skeletal muscle	58	576.325	-1.00656	0.355873	-2.82843	0.00467763	0.00818094	-0.783006
ACTA2.59	ACTA2	Actin, aortic smooth muscle	59	72006.8	-1.25754	0.163966	-7.66953	1.73e-14	1.49e-13	-1.49081
ACTB.60	ACTB	Actin, cytoplasmic 1	60	169585	-0.594267	0.0799873	-7.42951	1.09e-13	8.47e-13	-0.779112
ACTC1.70	ACTC1	Actin, alpha cardiac muscle 1	70	2688.73	-2.38881	0.298261	-8.00912	1.16e-15	1.18e-14	-2.62783
ACTG1.71	ACTG1	Actin, cytoplasmic 2	71	131311	0.327437	0.0719815	4.5489	5.39e-06	1.5e-05	0.13012
ACTG2.72	ACTG2	Actin, gamma-enteric smooth muscle	72	72355.2	-1.6101	0.192325	-8.37176	5.68e-17	6.91e-16	-1.83239
ACTN4.81	ACTN4	Alpha-actinin-4	81	19094.1	-0.453495	0.0564939	-8.02733	9.96e-16	1.03e-14	-0.607442
ACTL6A.86	ACTL6A	Actin-like protein 6A	86	1876.3	0.292319	0.0587131	4.97878	6.4e-07	2.02e-06	0.11223
ACTN1.87	ACTN1	Alpha-actinin-1	87	15649.3	-0.832993	0.103722	-8.03103	9.67e-16	9.98e-15	-0.982967
ACTN2.88	ACTN2	Alpha-actinin-2	88	257.601	-1.02472	0.363949	-2.81555	0.00486944	0.00849388	-0.967775
ACTN3.89	ACTN3	Alpha-actinin-3	89	4.57387	-1.36991	0.198434	-6.90359	5.07e-12	3.12e-11	-1.69799
ACVR1.90	ACVR1	Activin receptor type-1	90	1447.55	-0.173979	0.0677959	-2.56621	0.0102817	0.0169223	-0.321852
ACVR1B.91	ACVR1B	Activin receptor type-1B	91	3200.64	-0.228582	0.0725877	-3.14904	0.00163805	0.00309216	-0.332147
ACVR2A.92	ACVR2A	Activin receptor type-2A	92	1079.31	-0.213773	0.0638072	-3.3503	0.000807241	0.00160242	-0.412551
ACVR2B.93	ACVR2B	Activin receptor type-2B	93	733.447	0.249452	0.0889467	2.80451	0.00503939	0.00875997	0.131982
ACVRL1.94	ACVRL1	Serine/threonine-protein kinase receptor R3	94	763.88	-0.9849	0.127652	-7.71552	1.2e-14	1.06e-13	-1.12171
ACY1.95	ACY1	Aminoacylase-1	95	3147.53	0.837644	0.103335	8.10607	5.23e-16	5.59e-15	0.571635
ACYP1.97	ACYP1	Acylphosphatase-1	97	176.794	0.311822	0.111722	2.79105	0.00525372	0.00910936	0.107897
ACYP2.98	ACYP2	Acylphosphatase-2	98	522.544	0.229519	0.0807523	2.84226	0.00447954	0.00785963	-0.00354108
ADA.100	ADA	Adenosine deaminase	100	103.972	-0.453622	0.127708	-3.55204	0.000382263	0.000796503	-0.677679
ADAM8.101	ADAM8	Disintegrin and metalloproteinase domain-containing protein 8	101	306.912	-0.101643	0.124842	-0.814172	0.415547	0.477185	-0.35457
ADAM10.102	ADAM10	Disintegrin and metalloproteinase domain-containing protein 10	102	4460.21	-0.107512	0.1388	-0.774579	0.438589	0.50034	-0.223108
ADAR.103	ADAR	Double-stranded RNA-specific adenosine deaminase	103	14257.1	0.0305329	0.0619149	0.493142	0.621912	0.676014	-0.118935
ADARB1.104	ADARB1	Double-stranded RNA-specific editase 1	104	1891.26	0.16994	0.0733285	2.31752	0.0204752	0.0319513	-0.0342206
ADARB2.105	ADARB2	Double-stranded RNA-specific editase B2	105	113.922	-0.442263	0.276149	-1.60153	0.109259	0.146716	-0.184456
ADCY1.107	ADCY1	Adenylate cyclase type 1	107	965.952	0.694424	0.199087	3.48804	0.000486571	0.000999045	0.526457
ADCY2.108	ADCY2	Adenylate cyclase type 2	108	860.799	-0.288793	0.160901	-1.79485	0.0726775	0.101476	-0.467716
ADCY3.109	ADCY3	Adenylate cyclase type 3	109	1416.58	-0.660507	0.102945	-6.41608	1.4e-10	7.17e-10	-0.840694
ADCY5.111	ADCY5	Adenylate cyclase type 5	111	887.831	-1.42201	0.178512	-7.96593	1.64e-15	1.63e-14	-1.62034
ADCY6.112	ADCY6	Adenylate cyclase type 6	112	4342.89	0.511772	0.0776835	6.58792	4.46e-11	2.43e-10	0.331531
ADCY7.113	ADCY7	Adenylate cyclase type 7	113	377.876	-0.256031	0.124693	-2.05329	0.0400442	0.0590583	-0.491732
ADCY8.114	ADCY8	Adenylate cyclase type 8	114	3.6776	-3.51627	0.385144	-9.12978	6.86e-20	1.27e-18	-5.77098
ADCY9.115	ADCY9	Adenylate cyclase type 9	115	904.973	-0.914808	0.10264	-8.91278	4.98e-19	8.12e-18	-1.00741
ADCYAP1.116	ADCYAP1	Pituitary adenylate cyclase-activating polypeptide	116	27.7776	-0.612257	0.264212	-2.31729	0.020488	0.0319686	-0.909456
ADCYAP1R1.117	ADCYAP1R1	Pituitary adenylate cyclase-activating polypeptide type I receptor	117	6.82294	-2.26661	0.307664	-7.36715	1.74e-13	1.32e-12	-2.60825
ADD1.118	ADD1	Alpha-adducin	118	14736.9	-0.33642	0.0410603	-8.19332	2.54e-16	2.82e-15	-0.511671
ADD2.119	ADD2	Beta-adducin	119	185.731	0.557807	0.274916	2.02901	0.0424575	0.0623436	0.450867
ADD3.120	ADD3	Gamma-adducin	120	2966.49	-0.874934	0.135173	-6.47271	9.63e-11	5.03e-10	-1.10026
PLIN2.123	PLIN2	Perilipin-2	123	1432.38	-0.540745	0.13115	-4.1231	3.74e-05	9.15e-05	-0.665872
ADH1A.124	ADH1A	Alcohol dehydrogenase 1A	124	2.89035	-1.01471	0.25825	-3.92917	8.52e-05	0.000196838	-1.28206
ADH1B.125	ADH1B	Alcohol dehydrogenase 1B	125	265.218	-1.88307	0.217626	-8.65277	5.03e-18	7.08e-17	-2.10695
ADH1C.126	ADH1C	Alcohol dehydrogenase 1C	126	332.611	-0.199357	0.198433	-1.00465	0.315064	0.373848	-0.518749
ADH4.127	ADH4	Alcohol dehydrogenase 4	127	2.55258	-1.56984	0.364818	-4.30309	1.68e-05	4.34e-05	-1.49832
ADH5.128	ADH5	Alcohol dehydrogenase class-3	128	9145.77	-0.41878	0.0863066	-4.85223	1.22e-06	3.71e-06	-0.651694
ADH6.130	ADH6	Alcohol dehydrogenase 6	130	16.4414	0.31528	0.288227	1.09386	0.274016	0.331077	-0.33439
ADH7.131	ADH7	Alcohol dehydrogenase class 4 mu/sigma chain	131	0.770007	-1.13017	0.449373	-2.51498	0.0119038	0.0194036	-1.76489
ADK.132	ADK	Adenosine kinase	132	755.916	0.202906	0.0651343	3.11519	0.00183829	0.00344062	-0.0198886
ADM.133	ADM	ADM	133	591.037	-0.038519	0.182739	-0.210787	0.833053	0.862821	-0.243568
ADORA1.134	ADORA1	Adenosine receptor A1	134	29.8633	0.0735774	0.178055	0.413227	0.67944	0.72804	-0.0394442
ADORA2A.135	ADORA2A	Adenosine receptor A2a	135	160.349	0.316725	0.113573	2.78872	0.00529164	0.00917262	0.023088
ADORA2B.136	ADORA2B	Adenosine receptor A2b	136	85.7189	-1.29992	0.180698	-7.1939	6.3e-13	4.4e-12	-1.52871
ADORA3.140			140	113.741	-0.126965	0.15381	-0.825472	0.409104	0.470803	-0.349926
ADPRH.141	ADPRH	[Protein ADP-ribosylarginine] hydrolase	141	878.117	-0.398642	0.109537	-3.63932	0.000273354	0.000582517	-0.501868
PARP1.142	PARP1	Poly [ADP-ribose] polymerase 1	142	7952.33	0.0990713	0.0574927	1.7232	0.0848527	0.116788	-0.0619202
PARP4.143	PARP4	Poly [ADP-ribose] polymerase 4	143	2820.95	-0.458612	0.0842868	-5.44109	5.3e-08	1.95e-07	-0.544663
ADRA1D.146	ADRA1D	Alpha-1D adrenergic receptor	146	165.718	-1.4543	0.237682	-6.11867	9.44e-10	4.36e-09	-1.78208
ADRA1B.147	ADRA1B	Alpha-1B adrenergic receptor	147	19.189	-1.44308	0.211502	-6.82304	8.91e-12	5.34e-11	-1.76201
ADRA1A.148	ADRA1A	Alpha-1A adrenergic receptor	148	162.299	-1.96567	0.21717	-9.05128	1.41e-19	2.5e-18	-2.16136
ADRA2A.150	ADRA2A	Alpha-2A adrenergic receptor	150	676.862	1.23499	0.179428	6.88291	5.86e-12	3.59e-11	1.25538
ADRA2B.151	ADRA2B	Alpha-2B adrenergic receptor	151	50.0295	-1.48051	0.170937	-8.66111	4.67e-18	6.61e-17	-1.64486
ADRA2C.152	ADRA2C	Alpha-2C adrenergic receptor	152	388.7	-0.582425	0.179195	-3.25024	0.00115307	0.00223375	-0.70686
ADRB1.153	ADRB1	Beta-1 adrenergic receptor	153	1489.21	1.02043	0.162453	6.2814	3.36e-10	1.65e-09	0.820224
ADRB2.154	ADRB2	Beta-2 adrenergic receptor	154	1287.07	0.492422	0.128655	3.82746	0.000129471	0.000289919	0.2792
ADRB3.155	ADRB3	Beta-3 adrenergic receptor	155	10.0593	-1.94278	0.361212	-5.3785	7.51e-08	2.7e-07	-2.54203
ADRBK1.156	ADRBK1	Beta-adrenergic receptor kinase 1	156	10715.8	0.719195	0.0682557	10.5368	5.85e-26	2.62e-24	0.503608
ADRBK2.157	ADRBK2	Beta-adrenergic receptor kinase 2	157	2114.91	0.117721	0.113874	1.03378	0.301239	0.359606	-0.0789783
ADSL.158	ADSL	Adenylosuccinate lyase	158	2394.45	0.497732	0.0647812	7.68327	1.55e-14	1.35e-13	0.252415
ADSS.159	ADSS	Adenylosuccinate synthetase isozyme 2	159	2742.53	-0.041003	0.0613145	-0.668732	0.503667	0.564251	-0.195333
AP2A1.160	AP2A1	AP-2 complex subunit alpha-1	160	4263.88	-0.0622583	0.0478427	-1.30131	0.193152	0.242677	-0.223833
AP2A2.161	AP2A2	AP-2 complex subunit alpha-2	161	4998.76	0.232527	0.04635	5.01676	5.25e-07	1.68e-06	0.0523442
AP1B1.162	AP1B1	AP-1 complex subunit beta-1	162	12127.8	0.121434	0.0747201	1.62518	0.104123	0.140402	-0.0523027
AP2B1.163	AP2B1	AP-2 complex subunit beta	163	10938	-0.141719	0.0485666	-2.91805	0.00352234	0.00628273	-0.286291
AP1G1.164	AP1G1	AP-1 complex subunit gamma-1	164	5425.8	-0.0555249	0.0739552	-0.750792	0.452778	0.514655	-0.209785
AEBP1.165	AEBP1	Adipocyte enhancer-binding protein 1	165	13596.1	-0.0868698	0.150085	-0.578804	0.562721	0.620811	-0.29451
AES.166	AES	Amino-terminal enhancer of split	166	26346.4	-0.0332611	0.0750675	-0.443082	0.657706	0.70896	-0.26006
CRISP1.167	CRISP1	Cysteine-rich secretory protein 1	167	61.5057	-5.4576	0.521193	-10.4714	1.17e-25	5.02e-24	-9.57728
AFG3L1.172			172	411.983	0.322007	0.0897418	3.58815	0.000333033	0.000700254	0.112081
AFM.173	AFM	Afamin	173	0.185215	-1.04692	0.546007	-1.91741	0.0551861	0.078973	-1.5898
AFP.174	AFP	Alpha-fetoprotein	174	3.34626	1.99729	0.443458	4.5039	6.67e-06	1.83e-05	3.0406
AGA.175	AGA	N(4)-(beta-N-acetylglucosaminyl)-L-asparaginase	175	1311.26	0.221167	0.07632	2.89788	0.00375691	0.00666818	0.014059
ACAN.176			176	82.2778	1.06451	0.233562	4.5577	5.17e-06	1.44e-05	0.942524
AGER.177	AGER	Advanced glycosylation end product-specific receptor	177	115.303	0.36933	0.171194	2.15738	0.030976	0.0467106	0.138312
AGL.178	AGL	Glycogen debranching enzyme	178	2402.13	-0.495552	0.0738524	-6.71003	1.95e-11	1.11e-10	-0.644668
AGRP.181	AGRP	Agouti-related protein	181	0.672293	0.120981	0.351428	0.344257	0.730653	0.774308	-0.0305815
JAG1.182	JAG1	Protein jagged-1	182	6643.41	0.151052	0.138558	1.09017	0.275637	0.332804	0.0332773
AGT.183	AGT	Angiotensinogen	183	1020.58	0.501149	0.257849	1.94358	0.0519462	0.0748235	0.402931
AGTR1.185	AGTR1	Type-1 angiotensin II receptor	185	841.129	1.09404	0.250719	4.36359	1.28e-05	3.35e-05	0.971444
AGTR2.186	AGTR2	Type-2 angiotensin II receptor	186	0.203894	-0.778545	0.550613	-1.41396	0.157373	0.202813	-1.14923
APLNR.187	APLNR	Apelin receptor	187	199.347	0.357774	0.184633	1.93776	0.0526525	0.0756926	0.185736
AGXT.189	AGXT	Serine--pyruvate aminotransferase	189	2.51618	0.899393	0.400592	2.24516	0.0247579	0.0380508	-0.42334
NR0B1.190	NR0B1	Nuclear receptor subfamily 0 group B member 1	190	1.07685	-0.445381	0.367415	-1.2122	0.225435	0.278589	-0.671647
AHCY.191	AHCY	Adenosylhomocysteinase	191	13406.8	0.402286	0.0722531	5.56774	2.58e-08	9.87e-08	0.155849
AHR.196	AHR	Aryl hydrocarbon receptor	196	1976.4	-1.12857	0.134021	-8.42083	3.74e-17	4.68e-16	-1.30312
AHSG.197	AHSG	Alpha-2-HS-glycoprotein	197	1.82256	1.57634	0.518092	3.04259	0.0023455	0.00431354	2.78937
AIF1.199	AIF1	Allograft inflammatory factor 1	199	461.393	0.163366	0.14188	1.15144	0.249551	0.305159	-0.148551
AIM1.202	AIM1	Absent in melanoma 1 protein	202	10208.9	0.376966	0.111237	3.38887	0.000701819	0.00140702	0.215062
AK1.203	AK1	Adenylate kinase isoenzyme 1	203	1150.81	-0.967896	0.139412	-6.94269	3.85e-12	2.41e-11	-1.06436
AK2.204	AK2	Adenylate kinase 2, mitochondrial	204	4495.54	0.351706	0.0550217	6.39214	1.64e-10	8.32e-10	0.121992
AK3L1.205	AK4	Adenylate kinase 4, mitochondrial	205	994.351	0.214504	0.106137	2.02101	0.0432782	0.063427	0.0240063
AKT1.207	AKT1	RAC-alpha serine/threonine-protein kinase	207	13559	0.251874	0.0510869	4.9303	8.21e-07	2.56e-06	0.0498685
AKT2.208	AKT2	RAC-beta serine/threonine-protein kinase	208	6864.24	0.173539	0.0427595	4.0585	4.94e-05	0.00011883	-0.0119955
ALAD.210	ALAD	Delta-aminolevulinic acid dehydratase	210	3164.86	-0.883753	0.0914597	-9.66276	4.34e-22	1.14e-20	-1.04686
ALAS1.211	ALAS1	5-aminolevulinate synthase, nonspecific, mitochondrial	211	2616.49	-0.251051	0.0690329	-3.63669	0.00027616	0.000587972	-0.3693
ALAS2.212	ALAS2	5-aminolevulinate synthase, erythroid-specific, mitochondrial	212	3.06433	0.676782	0.275635	2.45536	0.0140745	0.0226523	0.572866
ALB.213	ALB	Serum albumin	213	175.942	3.58632	0.333043	10.7683	4.86e-27	2.52e-25	3.80623
ALCAM.214	ALCAM	CD166 antigen	214	11249.1	0.642659	0.115237	5.57684	2.45e-08	9.39e-08	0.432567
ABCD1.215	ABCD1	ATP-binding cassette sub-family D member 1	215	963.24	-0.23803	0.085282	-2.79109	0.00525301	0.00910896	-0.403934
ALDH1A1.216	ALDH1A1	Retinal dehydrogenase 1	216	5132.19	-0.74111	0.22179	-3.3415	0.000833274	0.00165135	-0.731318
ALDH2.217	ALDH2	Aldehyde dehydrogenase, mitochondrial	217	7990.15	-0.78219	0.140939	-5.54983	2.86e-08	1.09e-07	-1.00342
ALDH3A1.218	ALDH3A1	Aldehyde dehydrogenase, dimeric NADP-preferring	218	74.5906	-1.83273	0.222481	-8.2377	1.76e-16	2e-15	-2.06527
ALDH1B1.219	ALDH1B1	Aldehyde dehydrogenase X, mitochondrial	219	3623.86	-0.562776	0.102596	-5.48538	4.13e-08	1.54e-07	-0.752082
ALDH1A3.220	ALDH1A3	Aldehyde dehydrogenase family 1 member A3	220	32302.2	1.04674	0.140672	7.44099	9.99e-14	7.81e-13	0.84848
ALDH3B1.221	ALDH3B1	Aldehyde dehydrogenase family 3 member B1	221	279.811	-0.812229	0.122371	-6.63741	3.19e-11	1.77e-10	-1.01381
ALDH3B2.222	ALDH3B2	Aldehyde dehydrogenase family 3 member B2	222	2230.92	1.14324	0.220211	5.19156	2.09e-07	7.04e-07	1.01313
ALDH9A1.223	ALDH9A1	4-trimethylaminobutyraldehyde dehydrogenase	223	7674.14	-0.170633	0.0648737	-2.63024	0.00853251	0.0142382	-0.367116
ALDH3A2.224	ALDH3A2	Fatty aldehyde dehydrogenase	224	8006.9	-0.433987	0.0885061	-4.90346	9.42e-07	2.91e-06	-0.670022
ABCD2.225	ABCD2	ATP-binding cassette sub-family D member 2	225	27.7223	-1.40676	0.191033	-7.36396	1.79e-13	1.35e-12	-1.60464
ALDOA.226	ALDOA	Fructose-bisphosphate aldolase A	226	41494.7	-0.128177	0.0767249	-1.6706	0.0948003	0.129031	-0.319399
ALDOB.229	ALDOB	Fructose-bisphosphate aldolase B	229	7.83801	0.613132	0.241855	2.53512	0.0112408	0.018387	0.923607
ALDOC.230	ALDOC	Fructose-bisphosphate aldolase C	230	1025.77	-0.638547	0.103518	-6.16849	6.89e-10	3.24e-09	-0.88404
AKR1B1.231	AKR1B1	Aldose reductase	231	4618.71	-3.80992	0.213385	-17.8547	2.66e-71	4.24e-68	-3.82601
ALK.238	ALK	ALK tyrosine kinase receptor	238	5.68417	-0.116317	0.214322	-0.542722	0.587321	0.643939	-0.293831
ALOX12.239	ALOX12	Arachidonate 12-lipoxygenase, 12S-type	239	11.5905	0.154224	0.119616	1.28932	0.197286	0.247432	-0.073141
ALOX5.240	ALOX5	Arachidonate 5-lipoxygenase	240	971.044	-0.25124	0.120309	-2.08829	0.036772	0.0545986	-0.456941
ALOX5AP.241	ALOX5AP	Arachidonate 5-lipoxygenase-activating protein	241	248.46	-0.409463	0.136708	-2.99517	0.00274296	0.00498175	-0.659309
ALOX12B.242	ALOX12B	Arachidonate 12-lipoxygenase, 12R-type	242	10.3292	0.182396	0.185491	0.983316	0.325452	0.384718	-0.0372824
ANXA8L2.244	ANXA8L2	Annexin A8-like protein 2	244	161.831	-1.53031	0.191443	-7.9936	1.31e-15	1.32e-14	-1.74873
ALOX12P2.245			245	47.5385	-0.313222	0.263459	-1.18888	0.234485	0.288414	-0.651544
ALOX15.246	ALOX15	Arachidonate 15-lipoxygenase	246	264.21	1.78687	0.33258	5.37275	7.75e-08	2.78e-07	1.89829
ALOX15B.247	ALOX15B	Arachidonate 15-lipoxygenase B	247	14361.2	0.415512	0.312627	1.3291	0.183815	0.232596	0.145698
ALPI.248	ALPI	Intestinal-type alkaline phosphatase	248	0.0729856	-0.280833	0.446785	-0.628564	0.529635	NA	0.551214
ALPL.249	ALPL	Alkaline phosphatase, tissue-nonspecific isozyme	249	585.983	0.329177	0.185786	1.7718	0.0764271	0.106261	-0.200073
ALPP.250	ALPP	Alkaline phosphatase, placental type	250	0.815959	-0.501117	0.388728	-1.28912	0.197357	0.247489	-0.822998
ALPPL2.251	ALPPL2	Alkaline phosphatase, placental-like	251	0.195297	1.02219	0.559899	1.82567	0.0679004	0.0954397	2.3319
ALX3.257	ALX3	Homeobox protein aristaless-like 3	257	54.7445	0.231803	0.110286	2.10183	0.0355684	0.0529553	0.0900369
AMBN.258	AMBN	Ameloblastin	258	0.039073	0.151961	0.527327	0.288173	0.773214	NA	9.97963
AMBP.259	AMBP	Protein AMBP [Cleaved into: Alpha-1-microglobulin	259	10.3771	1.26769	0.260566	4.86513	1.14e-06	3.49e-06	1.45135
AMD1.262	AMD1	S-adenosylmethionine decarboxylase proenzyme	262	24199.5	0.0937608	0.135984	0.689498	0.49051	0.551028	-0.10814
AMELX.265	AMELX	Amelogenin, X isoform	265	1.65953	-2.57393	0.366951	-7.01438	2.31e-12	1.49e-11	-2.72773
AMELY.266	AMELY	Amelogenin, Y isoform	266	6.64818	1.82078	0.28977	6.28353	3.31e-10	1.63e-09	1.6752
AMFR.267	AMFR	E3 ubiquitin-protein ligase AMFR	267	5784.28	-0.358164	0.0518117	-6.91281	4.75e-12	2.94e-11	-0.511849
AMH.268	AMH	Muellerian-inhibiting factor	268	38.4572	3.16217	0.287646	10.9933	4.12e-28	2.44e-26	3.13924
AMHR2.269	AMHR2	Anti-Muellerian hormone type-2 receptor	269	9.85645	1.64395	0.220971	7.43968	1.01e-13	7.87e-13	1.4188
AMPD1.270	AMPD1	AMP deaminase 1	270	12.9877	-0.654305	0.351975	-1.85895	0.0630336	0.0892482	-0.975099
AMPD2.271	AMPD2	AMP deaminase 2	271	2173.82	-0.0201715	0.0638227	-0.316054	0.751961	0.792738	-0.213937
AMPD3.272	AMPD3	AMP deaminase 3	272	1305.01	0.516912	0.148764	3.47472	0.000511395	0.00104653	0.389367
AMPH.273	AMPH	Amphiphysin	273	65.2311	-1.15629	0.187218	-6.17616	6.57e-10	3.1e-09	-1.41196
BIN1.274	BIN1	Myc box-dependent-interacting protein 1	274	3359.96	-0.278523	0.112456	-2.47672	0.0132595	0.021438	-0.524392
AMT.275	AMT	Aminomethyltransferase, mitochondrial	275	748.857	-0.968959	0.156942	-6.17401	6.66e-10	3.14e-09	-1.23074
AMY1A.276	AMY1A	Alpha-amylase 1	276	4.95602	0.65811	0.260912	2.52234	0.0116576	0.0190313	1.31956
AMY2A.279	AMY2A	Pancreatic alpha-amylase	279	2.78312	0.682114	0.297624	2.29186	0.0219136	0.0340127	0.477156
AMY2B.280	AMY2B	Alpha-amylase 2B	280	270.972	0.547124	0.172933	3.1638	0.00155724	0.00295096	0.329874
ANG.283	ANG	Angiogenin	283	1670.44	-0.174336	0.143897	-1.21153	0.225692	0.278853	-0.473538
ANGPT1.284	ANGPT1	Angiopoietin-1	284	964.293	-2.00961	0.177747	-11.306	1.23e-29	9.89e-28	-2.20858
ANGPT2.285	ANGPT2	Angiopoietin-2	285	298.409	-0.123986	0.162376	-0.763573	0.445122	0.507037	-0.293536
ANK1.286	ANK1	Ankyrin-1	286	235.061	0.403985	0.227339	1.77702	0.0755653	0.105132	0.20645
ANK2.287	ANK2	Ankyrin-2	287	586.236	-1.45026	0.171926	-8.4354	3.3e-17	4.16e-16	-1.64703
ANK3.288	ANK3	Ankyrin-3	288	4356.14	0.0838719	0.138612	0.605084	0.545123	0.603903	0.0603968
ANPEP.290	ANPEP	Aminopeptidase N	290	20595.5	0.265023	0.300706	0.881335	0.378136	0.439475	-0.0116348
SLC25A4.291	SLC25A4	ADP/ATP translocase 1	291	3568.18	-0.437674	0.078545	-5.57227	2.51e-08	9.63e-08	-0.656088
SLC25A5.292	SLC25A5	ADP/ATP translocase 2	292	9632.39	0.245109	0.0723856	3.38616	0.000708785	0.00141965	0.0524773
SLC25A6.293	SLC25A6	ADP/ATP translocase 3	293	44891.2	0.779675	0.0965154	8.07824	6.57e-16	6.95e-15	0.564404
ANXA1.301	ANXA1	Annexin A1	301	7489	-0.964453	0.129092	-7.47105	7.96e-14	6.3e-13	-1.2034
ANXA2.302	ANXA2	Annexin A2	302	12223.7	-1.03285	0.117362	-8.80052	1.36e-18	2.09e-17	-1.22685
ANXA2P1.303			303	68.2414	-1.13523	0.13532	-8.38919	4.89e-17	6.03e-16	-1.27917
ANXA2P2.304			304	4269.43	-1.19823	0.117163	-10.227	1.5e-24	5.42e-23	-1.36316
ANXA2P3.305			305	9.77874	-2.05409	0.206067	-9.96807	2.1e-23	6.46e-22	-2.22236
ANXA3.306	ANXA3	Annexin A3	306	4353.46	0.402655	0.110414	3.64678	0.000265544	0.000566948	0.166358
ANXA4.307	ANXA4	Annexin A4	307	3711.03	-0.426341	0.0587285	-7.25952	3.88e-13	2.8e-12	-0.642404
ANXA5.308	ANXA5	Annexin A5	308	17724.6	0.241658	0.0677868	3.56497	0.000363892	0.000761208	0.0699065
ANXA6.309	ANXA6	Annexin A6	309	6982.97	-1.17283	0.124228	-9.44094	3.69e-21	8.26e-20	-1.36445
ANXA7.310	ANXA7	Annexin A7	310	7073.34	-0.118114	0.0431022	-2.74032	0.00613792	0.010511	-0.312867
ANXA11.311	ANXA11	Annexin A11	311	12898.6	0.106047	0.0635525	1.66865	0.0951862	0.12951	-0.112067
ANXA13.312	ANXA13	Annexin A13	312	185.695	-5.6218	0.359364	-15.6438	3.66e-55	2.42e-52	-5.93906
AOAH.313	AOAH	Acyloxyacyl hydrolase	313	178.782	-0.214504	0.180602	-1.18772	0.234945	0.288906	-0.472537
AOC2.314	AOC2	Retina-specific copper amine oxidase	314	45.1726	0.758409	0.128105	5.9202	3.22e-09	1.38e-08	0.711245
AOX1.316	AOX1	Aldehyde oxidase	316	1857.12	-2.49745	0.187375	-13.3286	1.58e-40	3.68e-38	-2.56632
APAF1.317	APAF1	Apoptotic protease-activating factor 1	317	885.265	-0.0930782	0.0644314	-1.44461	0.148568	0.192835	-0.2469
NUDT2.318	NUDT2	Bis(5'-nucleosyl)-tetraphosphatase [asymmetrical]	318	1281.31	0.313818	0.0922691	3.40111	0.000671121	0.00134899	0.0536599
APOF.319	APOF	Apolipoprotein F	319	395.377	2.43916	0.23465	10.3949	2.62e-25	1.07e-23	2.32493
APBA1.320	APBA1	Amyloid beta A4 precursor protein-binding family A member 1	320	516.182	0.461309	0.105034	4.392	1.12e-05	2.97e-05	0.294598
APBA2.321	APBA2	Amyloid beta A4 precursor protein-binding family A member 2	321	560.852	1.13444	0.149347	7.59595	3.06e-14	2.56e-13	0.92924
APBB1.322	APBB1	Amyloid beta A4 precursor protein-binding family B member 1	322	1900.38	-0.863867	0.0910076	-9.49226	2.26e-21	5.21e-20	-1.03948
APBB2.323	APBB2	Amyloid beta A4 precursor protein-binding family B member 2	323	1370.28	-0.221223	0.0718202	-3.08024	0.00206835	0.00384001	-0.375108
APC.324	APC	Adenomatous polyposis coli protein	324	1596.09	-0.249393	0.0973508	-2.5618	0.0104131	0.0171122	-0.396762
APCS.325	APCS	Serum amyloid P-component	325	0.997755	1.03401	0.579525	1.78424	0.0743844	0.103647	3.57787
AIRE.326	AIRE	Autoimmune regulator	326	0.826653	0.220865	0.302898	0.729172	0.465897	0.52703	0.0194558
APEH.327	APEH	Acylamino-acid-releasing enzyme	327	6508.42	0.373716	0.0626158	5.96839	2.4e-09	1.04e-08	0.173901
APEX1.328	APEX1	DNA-(apurinic or apyrimidinic site) lyase	328	7302.23	0.440088	0.0595438	7.39099	1.46e-13	1.11e-12	0.241861
BIRC2.329	BIRC2	Baculoviral IAP repeat-containing protein 2	329	2521.71	-0.0853059	0.0528529	-1.61402	0.106522	0.143343	-0.267701
BIRC3.330	BIRC3	Baculoviral IAP repeat-containing protein 3	330	829.383	-0.326077	0.139043	-2.34516	0.0190191	0.0298788	-0.530958
XIAP.331	XIAP	E3 ubiquitin-protein ligase XIAP	331	3637.01	-0.0554173	0.0632708	-0.875874	0.381098	0.442594	-0.192021
BIRC5.332	BIRC5	Baculoviral IAP repeat-containing protein 5	332	160.795	1.91662	0.215891	8.87773	6.82e-19	1.09e-17	1.62734
APLP1.333	APLP1	Amyloid-like protein 1	333	196.024	-0.11633	0.152423	-0.763208	0.44534	0.507225	-0.260531
APLP2.334	APLP2	Amyloid-like protein 2	334	57129.5	0.325831	0.0750538	4.34129	1.42e-05	3.69e-05	0.144157
APOA1.335	APOA1	Apolipoprotein A-I	335	8.31726	-0.604505	0.28017	-2.15763	0.0309563	0.0466846	-0.197806
APOA2.336	APOA2	Apolipoprotein A-II	336	1.50839	1.05138	0.565563	1.85899	0.063028	0.0892469	7.03565
APOA4.337			337	0.085288	0.093457	0.578538	0.16154	0.871668	NA	2.6718
APOB.338	APOB	Apolipoprotein B-100	338	34.0578	-1.52019	0.227729	-6.67543	2.47e-11	1.38e-10	-1.72131
APOBEC1.339	APOBEC1	C->U-editing enzyme APOBEC-1	339	0.217607	0.80884	0.568707	1.42224	0.154956	0.200182	2.29556
APOC1.341	APOC1	Apolipoprotein C-I	341	1044.81	2.36281	0.213938	11.0443	2.34e-28	1.45e-26	2.08279
APOC1P1.342			342	0.343498	2.15495	0.532277	4.04854	5.15e-05	0.000123442	3.39509
AQP8.343	AQP8	Aquaporin-8	343	4.20733	-0.861879	0.312634	-2.75683	0.00583647	0.0100406	-1.08289
APOC2.344	APOC2	Apolipoprotein C-II	344	79.4058	1.36446	0.210418	6.4845	8.9e-11	4.67e-10	1.18063
APOC3.345	APOC3	Apolipoprotein C-III	345	1.05294	0.736033	0.527549	1.39519	0.162958	0.209206	6.68998
APOC4.346	APOC4	Apolipoprotein C-IV	346	1.07156	2.05503	0.413754	4.96678	6.81e-07	2.14e-06	2.17956
APOD.347	APOD	Apolipoprotein D	347	7084.89	0.855011	0.164811	5.18782	2.13e-07	7.18e-07	0.626512
APOE.348	APOE	Apolipoprotein E	348	4941.42	1.77223	0.190136	9.32087	1.15e-20	2.37e-19	1.48833
APOH.350	APOH	Beta-2-glycoprotein 1	350	9.43167	1.70806	0.547476	3.11988	0.00180928	0.00339129	2.86572
APP.351	APP	Amyloid beta A4 protein	351	39479.1	-0.368212	0.102873	-3.5793	0.000344514	0.000722965	-0.473872
APRT.353	APRT	Adenine phosphoribosyltransferase	353	7394.01	0.972535	0.118611	8.19935	2.42e-16	2.69e-15	0.678859
KLK3.354	KLK3	Prostate-specific antigen	354	936617	0.674072	0.170927	3.94363	8.03e-05	0.000186187	0.408869
FAS.355	FAS	Tumor necrosis factor receptor superfamily member 6	355	669.087	-0.713978	0.117498	-6.07652	1.23e-09	5.58e-09	-0.891921
FASLG.356	FASLG	Tumor necrosis factor ligand superfamily member 6	356	16.7394	0.140711	0.220224	0.638945	0.522859	0.58268	-0.140456
SHROOM2.357	SHROOM2	Protein Shroom2	357	1927.72	0.144417	0.086513	1.6693	0.095057	0.129368	-0.0270024
AQP1.358	AQP1	Aquaporin-1	358	6349.68	-0.618768	0.124229	-4.98087	6.33e-07	2e-06	-0.816104
AQP2.359	AQP2	Aquaporin-2	359	2922.93	-7.68588	0.481152	-15.9739	1.94e-57	1.69e-54	-9.50498
AQP3.360	AQP3	Aquaporin-3	360	8137.7	-1.0873	0.150539	-7.22272	5.1e-13	3.61e-12	-1.33476
AQP4.361	AQP4	Aquaporin-4	361	34.8629	-0.898053	0.190425	-4.71604	2.4e-06	7.01e-06	-1.06554
AQP5.362	AQP5	Aquaporin-5	362	53.0042	-2.02612	0.259756	-7.80006	6.19e-15	5.68e-14	-2.3137
AQP6.363	AQP6	Aquaporin-6	363	8.16348	-0.125112	0.227829	-0.549149	0.582903	0.639829	-0.874725
AQP7.364	AQP7	Aquaporin-7	364	12.1742	-0.621089	0.205914	-3.01625	0.00255919	0.00467595	-0.838135
AQP9.366	AQP9	Aquaporin-9	366	48.5474	-1.40404	0.233739	-6.0069	1.89e-09	8.37e-09	-1.52716
AR.367	AR	Androgen receptor	367	1443.73	-0.290355	0.187182	-1.55119	0.120855	0.16062	-0.348627
ABCC6.368	ABCC6	Multidrug resistance-associated protein 6	368	180.892	-0.880627	0.232788	-3.78296	0.000154977	0.000342504	-1.20727
ARAF.369	ARAF	Serine/threonine-protein kinase A-Raf	369	4321.66	0.00826097	0.0632834	0.130539	0.89614	0.914302	-0.202974
ARCN1.372	ARCN1	Coatomer subunit delta	372	12207.3	-0.0130752	0.050424	-0.259306	0.795399	0.830748	-0.178414
TRIM23.373	TRIM23	E3 ubiquitin-protein ligase TRIM23	373	889.778	-0.402186	0.0799726	-5.02904	4.93e-07	1.58e-06	-0.582745
AREG.374	AREG	Amphiregulin	374	114.646	-1.67989	0.268596	-6.25433	3.99e-10	1.95e-09	-1.98903
ARF1.375	ARF1	ADP-ribosylation factor 1	375	33490.9	0.250885	0.0659637	3.80337	0.000142739	0.00031766	0.0584208
ARF3.377	ARF3	ADP-ribosylation factor 3	377	11972.7	0.0423485	0.0456685	0.927302	0.35377	0.414099	-0.11192
ARF4.378	ARF4	ADP-ribosylation factor 4	378	12473.7	0.144453	0.0634554	2.27645	0.0228192	0.0353123	-0.0245591
ARL4D.379	ARL4D	ADP-ribosylation factor-like protein 4D	379	466.831	-1.98101	0.157062	-12.613	1.79e-36	2.95e-34	-2.26878
ARF5.381	ARF5	ADP-ribosylation factor 5	381	8388.7	0.461289	0.090527	5.09559	3.48e-07	1.14e-06	0.20069
ARF6.382	ARF6	ADP-ribosylation factor 6	382	9723.13	0.431697	0.0612493	7.04819	1.81e-12	1.19e-11	0.255596
ARG1.383	ARG1	Arginase-1	383	4.89295	0.577462	0.307735	1.87649	0.0605876	0.0860844	2.10711
ARG2.384	ARG2	Arginase-2, mitochondrial	384	11547.1	-0.0849243	0.175741	-0.483235	0.628929	0.682594	-0.359427
RHOA.387	RHOA	Transforming protein RhoA	387	19901	-0.139625	0.0353045	-3.95487	7.66e-05	0.000178261	-0.331568
RHOB.388	RHOB	Rho-related GTP-binding protein RhoB	388	22458.4	-1.13912	0.133366	-8.5413	1.33e-17	1.76e-16	-1.31056
RHOC.389	RHOC	Rho-related GTP-binding protein RhoC	389	14447.8	-0.0444352	0.0780747	-0.569137	0.569263	0.627211	-0.256096
RND3.390	RND3	Rho-related GTP-binding protein RhoE	390	1721.38	-1.28935	0.154615	-8.33908	7.49e-17	8.97e-16	-1.51611
RHOG.391	RHOG	Rho-related GTP-binding protein RhoG	391	1975.49	-0.0171383	0.0725935	-0.236086	0.813366	0.846049	-0.233326
ARHGAP1.392	ARHGAP1	Rho GTPase-activating protein 1	392	9011.62	-0.30141	0.065406	-4.6083	4.06e-06	1.15e-05	-0.485315
ARHGAP4.393	ARHGAP4	Rho GTPase-activating protein 4	393	611.747	0.463105	0.118337	3.91344	9.1e-05	0.000209166	0.199335
ARHGAP5.394	ARHGAP5	Rho GTPase-activating protein 5	394	4328.58	-0.380853	0.0812079	-4.68985	2.73e-06	7.91e-06	-0.51551
ARHGAP6.395	ARHGAP6	Rho GTPase-activating protein 6	395	4596.57	-0.0536938	0.0896723	-0.598778	0.549321	0.60799	-0.182329
ARHGDIA.396	ARHGDIA	Rho GDP-dissociation inhibitor 1	396	19178.8	0.602778	0.0728242	8.27716	1.26e-16	1.46e-15	0.395794
ARHGDIB.397	ARHGDIB	Rho GDP-dissociation inhibitor 2	397	3716.29	0.3802	0.139607	2.72336	0.00646208	0.0110266	0.131484
ARHGDIG.398	ARHGDIG	Rho GDP-dissociation inhibitor 3	398	121.717	2.49124	0.277396	8.9808	2.69e-19	4.57e-18	2.25766
RHOH.399	RHOH	Rho-related GTP-binding protein RhoH	399	230.533	0.362251	0.122637	2.95384	0.00313844	0.00564323	0.098933
ARL1.400	ARL1	ADP-ribosylation factor-like protein 1	400	7530.77	-0.12462	0.051626	-2.4139	0.0157829	0.0251774	-0.30907
PHOX2A.401	PHOX2A	Paired mesoderm homeobox protein 2A	401	0.636901	-0.165057	0.405556	-0.406989	0.684016	0.732287	-2.15907
ARL2.402	ARL2	ADP-ribosylation factor-like protein 2	402	3160.03	0.0844274	0.0953221	0.885707	0.375776	0.437049	-0.177547
ARL3.403	ARL3	ADP-ribosylation factor-like protein 3	403	1581.28	-0.0820059	0.0695222	-1.17956	0.238174	0.29233	-0.328051
ARNT.405	ARNT	Aryl hydrocarbon receptor nuclear translocator	405	2219.99	-0.254741	0.0509277	-5.00202	5.67e-07	1.81e-06	-0.41852
ARNTL.406	ARNTL	Aryl hydrocarbon receptor nuclear translocator-like protein 1	406	309.165	-0.727448	0.11456	-6.34993	2.15e-10	1.08e-09	-0.82746
ARR3.407	ARR3	Arrestin-C	407	0.364524	0.904266	0.438269	2.06327	0.0390873	0.0577718	0.935663
ARRB1.408	ARRB1	Beta-arrestin-1	408	1341.56	-0.075232	0.0901556	-0.834468	0.404017	0.465846	-0.34703
ARRB2.409	ARRB2	Beta-arrestin-2	409	972.214	0.399156	0.0805882	4.95303	7.31e-07	2.29e-06	0.127754
ARSA.410	ARSA	Arylsulfatase A	410	3301.34	0.414112	0.105076	3.94106	8.11e-05	0.00018804	0.229637
ARSB.411	ARSB	Arylsulfatase B	411	644.366	-0.331365	0.0856962	-3.86674	0.000110301	0.000249948	-0.471745
STS.412	STS	Steryl-sulfatase	412	1269.12	-0.342949	0.0875329	-3.91795	8.93e-05	0.000205584	-0.558631
ARSD.414	ARSD	Arylsulfatase D	414	7338.57	0.275013	0.0837356	3.2843	0.00102234	0.00199586	0.130547
ARSE.415	ARSE	Arylsulfatase E	415	25.0707	-0.968687	0.181973	-5.32325	1.02e-07	3.58e-07	-1.0165
ARSF.416	ARSF	Arylsulfatase F	416	4.92472	-2.08732	0.306868	-6.80201	1.03e-11	6.1e-11	-2.48055
ART1.417	ART1	GPI-linked NAD(P)(+)--arginine ADP-ribosyltransferase 1	417	1.54951	-0.304036	0.375833	-0.808965	0.418535	0.480187	-1.35454
ART3.419	ART3	Ecto-ADP-ribosyltransferase 3	419	19.2069	-0.435061	0.249057	-1.74683	0.0806664	0.111596	0.0604926
ART4.420	ART4	Ecto-ADP-ribosyltransferase 4	420	40.2824	1.43082	0.276418	5.17628	2.26e-07	7.61e-07	1.25968
ARVCF.421	ARVCF	Armadillo repeat protein deleted in velo-cardio-facial syndrome	421	1872.35	0.892942	0.0807394	11.0596	1.97e-28	1.24e-26	0.687678
ASAH1.427	ASAH1	Acid ceramidase	427	13193.9	-0.049855	0.0927818	-0.537335	0.591036	0.647345	-0.175896
ASCL1.429	ASCL1	Achaete-scute homolog 1	429	30.3204	-0.638052	0.251671	-2.53526	0.0112364	0.0183814	-1.01447
ASCL2.430	ASCL2	Achaete-scute homolog 2	430	137.288	-0.824586	0.238773	-3.45344	0.000553491	0.00112701	-1.00476
ASGR1.432	ASGR1	Asialoglycoprotein receptor 1	432	24.6545	0.0589372	0.175793	0.335266	0.737425	0.77982	-0.196054
ASGR2.433	ASGR2	Asialoglycoprotein receptor 2	433	10.3115	0.181088	0.195462	0.92646	0.354207	0.41456	-0.154895
ASIP.434	ASIP	Agouti-signaling protein	434	3.52598	-1.06836	0.283838	-3.76396	0.000167241	0.000367949	-1.47048
ASL.435	ASL	Argininosuccinate lyase	435	1887.63	0.574622	0.0773567	7.4282	1.1e-13	8.54e-13	0.338783
ASMT.438	ASMT	Acetylserotonin O-methyltransferase	438	1.64595	0.775212	0.265725	2.91735	0.00353019	0.00629498	0.592541
ASNA1.439	ASNA1	ATPase ASNA1	439	3053.05	0.184016	0.052172	3.52711	0.000420127	0.000870296	-0.0283689
ASNS.440	ASNS	Asparagine synthetase [glutamine-hydrolyzing]	440	1409.79	0.694558	0.0860518	8.0714	6.95e-16	7.33e-15	0.506172
ASPA.443	ASPA	Aspartoacylase	443	64.0601	-2.17263	0.214813	-10.1141	4.79e-24	1.61e-22	-2.48109
ASPH.444	ASPH	Aspartyl/asparaginyl beta-hydroxylase	444	3761.6	-1.09866	0.110772	-9.91819	3.47e-23	1.03e-21	-1.26784
ASS1.445	ASS1	Argininosuccinate synthase	445	4709.72	-1.22464	0.172838	-7.08549	1.39e-12	9.19e-12	-1.3872
ASTN1.460	ASTN1	Astrotactin-1	460	72.9594	-1.80857	0.291023	-6.21452	5.15e-10	2.47e-09	-2.1168
SERPINC1.462	SERPINC1	Antithrombin-III	462	3.78405	0.762685	0.284527	2.68054	0.00735045	0.0124174	1.16908
ZFHX3.463	ZFHX3	Zinc finger homeobox protein 3	463	4847.2	-0.267886	0.0969872	-2.76208	0.00574348	0.00989221	-0.352668
ATF1.466	ATF1	Cyclic AMP-dependent transcription factor ATF-1	466	995.78	-0.197362	0.0680733	-2.89926	0.00374042	0.00664077	-0.363573
ATF3.467	ATF3	Cyclic AMP-dependent transcription factor ATF-3	467	6304.36	-1.05078	0.23979	-4.38208	1.18e-05	3.1e-05	-1.44288
ATF4.468	ATF4	Cyclic AMP-dependent transcription factor ATF-4	468	18830.3	0.27215	0.0824336	3.30145	0.00096187	0.00188782	0.034764
ATIC.471	ATIC	Bifunctional purine biosynthesis protein PURH [Includes: Phosphoribosylaminoimidazolecarboxamide formyltransferase	471	3268.02	0.16605	0.0648971	2.55866	0.0105076	0.0172556	-0.052323
ATM.472	ATM	Serine-protein kinase ATM	472	2122.5	-0.248755	0.0906549	-2.74398	0.00606997	0.0104095	-0.397318
RERE.473	RERE	Arginine-glutamic acid dipeptide repeats protein	473	17753.3	0.391043	0.0764871	5.11254	3.18e-07	1.05e-06	0.264418
ATOH1.474	ATOH1	Protein atonal homolog 1	474	12.5721	2.48226	0.424853	5.84263	5.14e-09	2.15e-08	0.316832
ATOX1.475	ATOX1	Copper transport protein ATOX1	475	2007.9	0.396534	0.09583	4.13789	3.51e-05	8.62e-05	0.13489
ATP1A1.476	ATP1A1	Sodium/potassium-transporting ATPase subunit alpha-1	476	39849.8	-0.425483	0.0916114	-4.64444	3.41e-06	9.74e-06	-0.487081
ATP1A2.477	ATP1A2	Sodium/potassium-transporting ATPase subunit alpha-2	477	2399.44	-1.39274	0.228272	-6.10122	1.05e-09	4.84e-09	-1.68678
ATP1A3.478	ATP1A3	Sodium/potassium-transporting ATPase subunit alpha-3	478	16.2602	0.122886	0.189555	0.648288	0.516799	0.576868	-1.1057
ATP12A.479	ATP12A	Potassium-transporting ATPase alpha chain 2	479	132.406	-0.576303	0.393085	-1.4661	0.14262	0.185979	-0.0192273
ATP1A4.480	ATP1A4	Sodium/potassium-transporting ATPase subunit alpha-4	480	10.3449	-3.04802	0.269351	-11.3162	1.09e-29	8.84e-28	-3.21731
ATP1B1.481	ATP1B1	Sodium/potassium-transporting ATPase subunit beta-1	481	3613.16	-1.21317	0.132337	-9.16733	4.85e-20	9.17e-19	-1.33065
ATP1B2.482	ATP1B2	Sodium/potassium-transporting ATPase subunit beta-2	482	252.707	-0.997348	0.160354	-6.21965	4.98e-10	2.39e-09	-1.17428
ATP1B3.483	ATP1B3	Sodium/potassium-transporting ATPase subunit beta-3	483	4051.52	-0.240124	0.0638618	-3.76006	0.000169874	0.00037327	-0.433063
FXYD2.486	FXYD2	Sodium/potassium-transporting ATPase subunit gamma	486	8.3662	-0.519146	0.277709	-1.86939	0.0615687	0.087394	-0.439158
ATP2A1.487	ATP2A1	Sarcoplasmic/endoplasmic reticulum calcium ATPase 1	487	75.5405	-1.75366	0.24027	-7.29872	2.91e-13	2.14e-12	-1.98203
ATP2A2.488	ATP2A2	Sarcoplasmic/endoplasmic reticulum calcium ATPase 2	488	13184.8	-0.391418	0.0818094	-4.78451	1.71e-06	5.12e-06	-0.543927
ATP2A3.489	ATP2A3	Sarcoplasmic/endoplasmic reticulum calcium ATPase 3	489	3259	-1.2054	0.161621	-7.45821	8.77e-14	6.91e-13	-1.20741
ATP2B1.490	ATP2B1	Plasma membrane calcium-transporting ATPase 1	490	2308.34	0.104141	0.0765348	1.3607	0.173608	0.221099	-0.0402665
ATP2B2.491	ATP2B2	Plasma membrane calcium-transporting ATPase 2	491	7.99756	-0.594949	0.195498	-3.04324	0.00234045	0.00430577	-0.777598
ATP2B3.492	ATP2B3	Plasma membrane calcium-transporting ATPase 3	492	2.10478	-2.59533	0.371813	-6.9802	2.95e-12	1.88e-11	-2.8517
ATP2B4.493	ATP2B4	Plasma membrane calcium-transporting ATPase 4	493	5959.5	-1.53588	0.145525	-10.554	4.87e-26	2.21e-24	-1.66151
ATP4A.495	ATP4A	Potassium-transporting ATPase alpha chain 1	495	0.281096	-0.163964	0.50756	-0.323043	0.746662	0.788064	-0.398585
ATP4B.496	ATP4B	Potassium-transporting ATPase subunit beta	496	0.986817	-1.60735	0.338366	-4.75033	2.03e-06	5.99e-06	-2.67336
ATP5A1.498	ATP5A1	ATP synthase subunit alpha, mitochondrial	498	23992.7	-0.0439255	0.0594862	-0.738415	0.460263	0.521922	-0.243042
ALDH7A1.501	ALDH7A1	Alpha-aminoadipic semialdehyde dehydrogenase	501	6150.93	0.214248	0.0917862	2.33421	0.0195848	0.0306919	-0.00704484
ATP5B.506	ATP5B	ATP synthase subunit beta, mitochondrial	506	29676	0.182649	0.0568383	3.21349	0.00131131	0.00251583	0.0079033
ATP5C1.509	ATP5C1	ATP synthase subunit gamma, mitochondrial	509	6579.26	0.18696	0.061677	3.03127	0.00243525	0.004467	-0.0342863
ATP5D.513	ATP5D	ATP synthase subunit delta, mitochondrial	513	4855.57	0.828268	0.140961	5.87588	4.21e-09	1.78e-08	0.505826
ATP5E.514	ATP5E	ATP synthase subunit epsilon, mitochondrial	514	9017.9	0.547595	0.101178	5.4122	6.23e-08	2.27e-07	0.24835
ATP5F1.515	ATP5F1	ATP synthase F	515	6860.64	-0.0578979	0.0533525	-1.0852	0.277835	0.335182	-0.257339
ATP5G1.516	ATP5G1	ATP synthase F	516	3097.06	0.549751	0.0907112	6.06046	1.36e-09	6.13e-09	0.293169
ATP5G2.517	ATP5G2	ATP synthase F	517	16928.6	0.588404	0.0871248	6.75358	1.44e-11	8.35e-11	0.322294
ATP5G3.518	ATP5G3	ATP synthase F	518	6869.74	0.0905421	0.0652165	1.38833	0.165036	0.211576	-0.124627
ATP5I.521	ATP5I	ATP synthase subunit e, mitochondrial	521	4473.82	0.818573	0.119645	6.84166	7.83e-12	4.71e-11	0.505171
ATP5J.522	ATP5J	ATP synthase-coupling factor 6, mitochondrial	522	3831.22	0.106107	0.0711734	1.49083	0.136007	0.178328	-0.133901
ATP6V1A.523	ATP6V1A	V-type proton ATPase catalytic subunit A	523	4440.52	0.1021	0.0688978	1.48191	0.138364	0.180964	-0.061815
ATP6V1B1.525	ATP6V1B1	V-type proton ATPase subunit B, kidney isoform	525	110.968	-1.30199	0.221599	-5.87543	4.22e-09	1.78e-08	-1.47858
ATP6V1B2.526	ATP6V1B2	V-type proton ATPase subunit B, brain isoform	526	3781.67	-0.0468123	0.0561465	-0.833752	0.40442	0.466227	-0.209494
ATP6V0C.527	ATP6V0C	V-type proton ATPase 16 kDa proteolipid subunit	527	8186.96	0.373586	0.0802416	4.65577	3.23e-06	9.25e-06	0.164983
ATP6V1C1.528	ATP6V1C1	V-type proton ATPase subunit C 1	528	3066.79	0.255494	0.06818	3.74734	0.000178717	0.000391218	0.066807
ATP6V1E1.529	ATP6V1E1	V-type proton ATPase subunit E 1	529	5840.09	-0.0560435	0.0579497	-0.967106	0.333491	0.393104	-0.272492
ATP6V0B.533	ATP6V0B	V-type proton ATPase 21 kDa proteolipid subunit	533	8615.41	0.574205	0.0936749	6.12976	8.8e-10	4.08e-09	0.315133
ATP6V1G2.534	ATP6V1G2	V-type proton ATPase subunit G 2	534	61.3719	-0.681579	0.140167	-4.86263	1.16e-06	3.53e-06	-0.880773
ATP6V0A1.535	ATP6V0A1	V-type proton ATPase 116 kDa subunit a isoform 1	535	4089.19	0.148263	0.0710805	2.08585	0.0369922	0.0548872	-0.0380177
ATP6AP1.537	ATP6AP1	V-type proton ATPase subunit S1	537	16574.9	0.490073	0.0661429	7.4093	1.27e-13	9.74e-13	0.319307
ATP7A.538	ATP7A	Copper-transporting ATPase 1	538	1443.55	-0.100602	0.0829936	-1.21217	0.225449	0.278589	-0.243225
ATP5O.539	ATP5O	ATP synthase subunit O, mitochondrial	539	6396.12	0.0599347	0.0757596	0.791117	0.428876	0.490488	-0.200905
ATP7B.540	ATP7B	Copper-transporting ATPase 2	540	988.198	0.640021	0.128106	4.99602	5.85e-07	1.86e-06	0.512719
ATR.545	ATR	Serine/threonine-protein kinase ATR	545	1460.9	0.274027	0.0776204	3.53035	0.000415004	0.00086067	0.12491
ATRX.546	ATRX	Transcriptional regulator ATRX	546	4326.78	-0.283086	0.083035	-3.40924	0.000651444	0.00131208	-0.405875
KIF1A.547	KIF1A	Kinesin-like protein KIF1A	547	2488.21	-0.204291	0.196772	-1.03821	0.299171	0.357473	-0.401195
AUH.549	AUH	Methylglutaconyl-CoA hydratase, mitochondrial	549	1801.5	0.333391	0.101909	3.27146	0.00106995	0.00208284	0.0981055
AUP1.550	AUP1	Ancient ubiquitous protein 1	550	6503.92	0.331286	0.0748178	4.42791	9.52e-06	2.55e-05	0.114204
AVP.551	AVP	Vasopressin-neurophysin 2-copeptin	551	0.0144423	-0.0255823	0.346252	-0.0738833	0.941103	NA	-2.73419
AVPR1A.552	AVPR1A	Vasopressin V1a receptor	552	62.0779	-0.752935	0.21623	-3.48209	0.000497509	0.00101953	-0.83986
AVPR1B.553	AVPR1B	Vasopressin V1b receptor	553	1.78957	0.206542	0.338587	0.610011	0.541855	0.600867	0.869355
AVPR2.554	AVPR2	Vasopressin V2 receptor	554	43.6346	-0.147435	0.144061	-1.02342	0.30611	0.364625	-0.383661
AXL.558	AXL	Tyrosine-protein kinase receptor UFO	558	1819.2	-0.69794	0.116642	-5.98362	2.18e-09	9.56e-09	-0.880958
AZGP1.563	AZGP1	Zinc-alpha-2-glycoprotein	563	72250	0.0190668	0.210288	0.09067	0.927755	0.93994	-0.328134
AZU1.566	AZU1	Azurocidin	566	1.11006	0.431394	0.317779	1.35753	0.174613	0.22223	2.7557
B2M.567	B2M	Beta-2-microglobulin [Cleaved into: Beta-2-microglobulin form pI 5.3]	567	88680.4	-0.219073	0.103053	-2.12584	0.0335164	0.0502051	-0.457181
BAAT.570	BAAT	Bile acid-CoA:amino acid N-acyltransferase	570	4.10886	1.0501	0.325861	3.22254	0.00127057	0.00244233	0.886119
BACH1.571	BACH1	Transcription regulator protein BACH1	571	2565.43	0.202313	0.0901652	2.2438	0.024845	0.0381663	0.0367895
BAD.572	BAD	Bcl2-associated agonist of cell death	572	3511.02	0.400164	0.0935811	4.27612	1.9e-05	4.86e-05	0.145219
BAG1.573	BAG1	BAG family molecular chaperone regulator 1	573	4496.01	-0.0833672	0.0792681	-1.05171	0.292932	0.351048	-0.335419
BAGE.574	BAGE	B melanoma antigen 1	574	0.205946	1.39691	0.57888	2.41312	0.0158166	0.0252241	Inf
BAI1.575	BAI1	Brain-specific angiogenesis inhibitor 1	575	78.658	-0.0918306	0.202511	-0.45346	0.650218	0.701917	-0.331289
BAI2.576	BAI2	Brain-specific angiogenesis inhibitor 2	576	270.135	-0.878477	0.144153	-6.09404	1.1e-09	5.04e-09	-1.03346
BAI3.577	BAI3	Brain-specific angiogenesis inhibitor 3	577	27.9678	-1.65844	0.190708	-8.69621	3.43e-18	4.95e-17	-1.89679
BAK1.578	BAK1	Bcl-2 homologous antagonist/killer	578	678.79	0.0769011	0.0629282	1.22205	0.221691	0.274548	-0.134365
NKX3-2.579	NKX3-2	Homeobox protein Nkx-3.2	579	23.9879	0.778395	0.246042	3.16367	0.00155792	0.00295167	0.572831
BARD1.580	BARD1	BRCA1-associated RING domain protein 1	580	129.749	-0.624041	0.182516	-3.4191	0.000628285	0.00126837	-0.728599
BAX.581	BAX	Apoptosis regulator BAX	581	2038.54	0.704597	0.0843201	8.35621	6.48e-17	7.82e-16	0.461933
BBS1.582	BBS1	Bardet-Biedl syndrome 1 protein	582	2635.86	-0.241746	0.0437173	-5.52975	3.21e-08	1.21e-07	-0.39701
BBS2.583	BBS2	Bardet-Biedl syndrome 2 protein	583	1953.76	-0.327329	0.0655782	-4.99143	5.99e-07	1.9e-06	-0.511347
BBS4.585	BBS4	Bardet-Biedl syndrome 4 protein	585	2726.14	0.914274	0.135658	6.73954	1.59e-11	9.15e-11	0.67021
BCAT1.586	BCAT1	Branched-chain-amino-acid aminotransferase, cytosolic	586	213.931	0.0440787	0.175544	0.251098	0.801739	0.836046	0.694648
BCAT2.587	BCAT2	Branched-chain-amino-acid aminotransferase, mitochondrial	587	4240.09	0.810449	0.102262	7.92522	2.28e-15	2.22e-14	0.553716
BCHE.590	BCHE	Cholinesterase	590	294.305	-1.91406	0.229679	-8.33364	7.84e-17	9.39e-16	-2.13612
BCKDHA.593	BCKDHA	2-oxoisovalerate dehydrogenase subunit alpha, mitochondrial	593	3412.79	0.0702987	0.064215	1.09474	0.273631	0.330757	-0.0915472
BCKDHB.594	BCKDHB	2-oxoisovalerate dehydrogenase subunit beta, mitochondrial	594	1523.53	0.116882	0.0752508	1.55324	0.120366	0.159992	-0.0745033
CCND1.595	CCND1	G1/S-specific cyclin-D1	595	11644.9	-0.191549	0.0681128	-2.81223	0.00491986	0.00856933	-0.389962
BCL2.596	BCL2	Apoptosis regulator Bcl-2	596	1314.47	-1.21352	0.132753	-9.14119	6.18e-20	1.15e-18	-1.33285
BCL2A1.597	BCL2A1	Bcl-2-related protein A1	597	62.7981	0.15151	0.175893	0.861376	0.389031	0.450767	-0.167411
BCL2L1.598	BCL2L1	Bcl-2-like protein 1	598	7119.32	0.263398	0.0563524	4.67412	2.95e-06	8.51e-06	0.0530613
BCL2L2.599	BCL2L2	Bcl-2-like protein 2	599	4992.34	-0.0917742	0.0649374	-1.41327	0.157576	0.203046	-0.269083
BCL3.602	BCL3	B-cell lymphoma 3 protein	602	2315.75	0.0353928	0.12906	0.274235	0.783904	0.820445	-0.203937
BCL6.604	BCL6	B-cell lymphoma 6 protein	604	2202.89	-0.458502	0.10329	-4.43896	9.04e-06	2.43e-05	-0.666046
BCL7A.605	BCL7A	B-cell CLL/lymphoma 7 protein family member A	605	1163.36	-0.077919	0.0663815	-1.1738	0.240473	0.294945	-0.235932
BCL8.606			606	438.224	2.27994	0.330214	6.90445	5.04e-12	3.1e-11	2.64541
BCL9.607	BCL9	B-cell CLL/lymphoma 9 protein	607	3352.65	0.377762	0.0830953	4.54612	5.46e-06	1.52e-05	0.274006
TNFRSF17.608	TNFRSF17	Tumor necrosis factor receptor superfamily member 17	608	10.0087	0.290458	0.289957	1.00173	0.316475	0.375429	-0.023401
HCN2.610	HCN2	Potassium/sodium hyperpolarization-activated cyclic nucleotide-gated channel 2	610	65.0892	1.46752	0.193456	7.58582	3.3e-14	2.76e-13	1.25839
OPN1SW.611	OPN1SW	Short-wave-sensitive opsin 1	611	5.12958	0.61056	0.230964	2.64352	0.00820485	0.013725	0.20717
BCR.613	BCR	Breakpoint cluster region protein	613	3332.16	0.0526216	0.0674793	0.779818	0.435498	0.497259	-0.0807159
BCS1L.617	BCS1L	Mitochondrial chaperone BCS1	617	1173.33	0.551466	0.0719739	7.66203	1.83e-14	1.58e-13	0.303585
BCYRN1.618			618	0.0225274	0.0349228	0.389547	0.0896497	0.928566	NA	0.265811
BDH1.622	BDH1	D-beta-hydroxybutyrate dehydrogenase, mitochondrial	622	2450.77	0.97192	0.0880888	11.0334	2.64e-28	1.62e-26	0.731551
BDKRB1.623	BDKRB1	B1 bradykinin receptor	623	12.0723	-0.405073	0.191796	-2.112	0.0346863	0.0517468	-0.671348
BDKRB2.624	BDKRB2	B2 bradykinin receptor	624	279.502	-1.33369	0.171733	-7.76607	8.1e-15	7.33e-14	-1.46646
BDNF.627	BDNF	Brain-derived neurotrophic factor	627	113.143	-1.36559	0.181667	-7.517	5.6e-14	4.54e-13	-1.52577
CFB.629	CFB	Complement factor B	629	5727.99	0.0947154	0.226984	0.417277	0.676476	0.725351	-0.462462
BFSP1.631	BFSP1	Filensin	631	91.1297	0.000720184	0.0955932	0.00753385	0.993989	0.995498	-0.25184
BGLAP.632	BGLAP	Osteocalcin	632	149.059	0.55302	0.142103	3.89169	9.95e-05	0.000227253	0.242804
BGN.633	BGN	Biglycan	633	11830.1	0.930227	0.149018	6.24237	4.31e-10	2.09e-09	0.699164
CEACAM1.634	CEACAM1	Carcinoembryonic antigen-related cell adhesion molecule 1	634	1745.91	-0.34927	0.164883	-2.11829	0.0341508	0.0510395	-0.532852
BHMT.635	BHMT	Betaine--homocysteine S-methyltransferase 1	635	5.45134	-1.1285	0.225	-5.01556	5.29e-07	1.69e-06	-1.31519
BICD1.636	BICD1	Protein bicaudal D homolog 1	636	769.301	1.39935	0.176768	7.91634	2.45e-15	2.37e-14	1.34295
BID.637	BID	BH3-interacting domain death agonist	637	875.601	0.281363	0.0713523	3.94329	8.04e-05	0.00018643	0.0520728
BIK.638	BIK	Bcl-2-interacting killer	638	1296.42	1.19646	0.131691	9.0854	1.03e-19	1.86e-18	0.908399
PRDM1.639	PRDM1	PR domain zinc finger protein 1	639	426.874	-0.467586	0.156534	-2.98712	0.00281619	0.00510313	-0.66902
BLK.640	BLK	Tyrosine-protein kinase Blk	640	22.9149	0.0274538	0.30537	0.0899034	0.928364	0.940507	-0.354085
BLM.641	BLM	Bloom syndrome protein	641	74.9148	0.802301	0.128315	6.25261	4.04e-10	1.97e-09	0.590681
BLMH.642	BLMH	Bleomycin hydrolase	642	1323.09	-0.0559417	0.0606059	-0.92304	0.355986	0.416413	-0.257043
CXCR5.643	CXCR5	C-X-C chemokine receptor type 5	643	32.1856	0.35921	0.246407	1.45779	0.144899	0.18863	-0.0796693
BLVRA.644	BLVRA	Biliverdin reductase A	644	1839.13	0.0773759	0.0891399	0.868028	0.385379	0.446986	-0.184058
BLVRB.645	BLVRB	Flavin reductase	645	3818.52	0.0706982	0.100576	0.702934	0.482097	0.542596	-0.204221
BNC1.646	BNC1	Zinc finger protein basonuclin-1	646	24.8605	-1.55577	0.2357	-6.60063	4.09e-11	2.24e-10	-1.75592
BMI1.648	BMI1	Polycomb complex protein BMI-1	648	3393.29	-0.317727	0.0630843	-5.03655	4.74e-07	1.53e-06	-0.49833
BMP1.649	BMP1	Bone morphogenetic protein 1	649	890.474	-0.314691	0.0828975	-3.79615	0.000146962	0.000326034	-0.499251
BMP2.650	BMP2	Bone morphogenetic protein 2	650	207.016	-0.848878	0.181526	-4.67636	2.92e-06	8.42e-06	-1.17384
BMP3.651	BMP3	Bone morphogenetic protein 3	651	84.3336	-1.04975	0.23552	-4.45713	8.31e-06	2.24e-05	-1.29492
BMP4.652	BMP4	Bone morphogenetic protein 4	652	624.003	-0.686206	0.148552	-4.6193	3.85e-06	1.09e-05	-0.931157
BMP5.653	BMP5	Bone morphogenetic protein 5	653	218.382	-1.84664	0.423253	-4.36297	1.28e-05	3.36e-05	-2.4164
BMP6.654	BMP6	Bone morphogenetic protein 6	654	447.486	1.11569	0.188713	5.91209	3.38e-09	1.44e-08	0.488564
BMP7.655	BMP7	Bone morphogenetic protein 7	655	835.128	-0.862314	0.205535	-4.19546	2.72e-05	6.8e-05	-1.02835
BMP8B.656	BMP8B	Bone morphogenetic protein 8B	656	152.63	-0.313707	0.172325	-1.82044	0.0686923	0.096397	-0.350483
BMPR1A.657	BMPR1A	Bone morphogenetic protein receptor type-1A	657	1893.32	-0.544637	0.0765641	-7.11348	1.13e-12	7.6e-12	-0.718592
BMPR1B.658	BMPR1B	Bone morphogenetic protein receptor type-1B	658	6624.02	0.618489	0.119953	5.15608	2.52e-07	8.42e-07	0.481256
BMPR2.659	BMPR2	Bone morphogenetic protein receptor type-2	659	5501.36	-0.340375	0.0806104	-4.22247	2.42e-05	6.1e-05	-0.483232
BMX.660	BMX	Cytoplasmic tyrosine-protein kinase BMX	660	64.0352	0.342019	0.257717	1.32711	0.184473	0.233212	0.320853
POLR3D.661	POLR3D	DNA-directed RNA polymerase III subunit RPC4	661	781.409	0.160117	0.0661244	2.42146	0.0154584	0.0246949	-0.0280002
BNIP1.662	BNIP1	Vesicle transport protein SEC20	662	573.538	0.357699	0.07981	4.48189	7.4e-06	2.02e-05	0.0952902
BNIP2.663	BNIP2	BCL2/adenovirus E1B 19 kDa protein-interacting protein 2	663	1299.06	-0.660512	0.0612401	-10.7856	4.03e-27	2.13e-25	-0.860874
BNIP3.664	BNIP3	BCL2/adenovirus E1B 19 kDa protein-interacting protein 3	664	5243.12	0.497743	0.0885733	5.61955	1.91e-08	7.47e-08	0.232581
BNIP3L.665	BNIP3L	BCL2/adenovirus E1B 19 kDa protein-interacting protein 3-like	665	4898.18	-0.703417	0.0746772	-9.41943	4.54e-21	1e-19	-0.846805
BOK.666	BOK	Bcl-2-related ovarian killer protein	666	3646.85	-0.0373429	0.095497	-0.391037	0.69577	0.743123	-0.257914
DST.667	DST	Dystonin	667	7098.94	-1.00194	0.134263	-7.46254	8.49e-14	6.69e-13	-1.13976
FOXL2.668	FOXL2	Forkhead box protein L2	668	89.5957	2.23316	0.280321	7.96644	1.63e-15	1.62e-14	2.26101
BPGM.669	BPGM	Bisphosphoglycerate mutase	669	1043.02	-0.0610944	0.0663714	-0.920492	0.357315	0.417789	-0.252868
BPHL.670	BPHL	Valacyclovir hydrolase	670	1091.49	0.761945	0.0872262	8.73528	2.43e-18	3.58e-17	0.52097
BPI.671	BPI	Bactericidal permeability-increasing protein	671	7.16754	-0.760466	0.262183	-2.90052	0.00372549	0.00661548	-1.01212
BRCA1.672	BRCA1	Breast cancer type 1 susceptibility protein	672	263.796	0.115019	0.097713	1.17711	0.239152	0.293381	-0.0528266
BRAF.673	BRAF	Serine/threonine-protein kinase B-raf	673	478.868	0.348414	0.109587	3.17933	0.00147614	0.00280867	0.152202
BRCA2.675	BRCA2	Breast cancer type 2 susceptibility protein	675	53.9388	-0.220842	0.168702	-1.30907	0.190511	0.239831	-0.399007
BRDT.676	BRDT	Bromodomain testis-specific protein	676	0.687819	0.310986	0.553744	0.561606	0.574384	0.631783	0.71327
ZFP36L1.677	ZFP36L1	Zinc finger protein 36, C3H1 type-like 1	677	13647.5	-1.07503	0.106968	-10.05	9.18e-24	2.97e-22	-1.23488
ZFP36L2.678	ZFP36L2	Zinc finger protein 36, C3H1 type-like 2	678	9747.84	-0.634224	0.11632	-5.45241	4.97e-08	1.83e-07	-0.833378
BRS3.680	BRS3	Bombesin receptor subtype-3	680	0.298747	-0.30345	0.499656	-0.607317	0.54364	0.60247	-0.386265
BSG.682	BSG	Basigin	682	32604.7	0.460581	0.0872153	5.28097	1.29e-07	4.46e-07	0.227411
BST1.683	BST1	ADP-ribosyl cyclase/cyclic ADP-ribose hydrolase 2	683	70.5393	-0.602727	0.153591	-3.92424	8.7e-05	0.000200578	-0.883026
BST2.684	BST2	Bone marrow stromal antigen 2	684	2322.14	-0.210884	0.191268	-1.10256	0.270219	0.327253	-0.355979
BTC.685	BTC	Probetacellulin [Cleaved into: Betacellulin	685	84.9894	-0.291548	0.134659	-2.16509	0.0303808	0.0458854	-0.439251
BTD.686	BTD	Biotinidase	686	2053.15	0.289	0.0745621	3.87597	0.000106201	0.000241429	0.102482
KLF9.687	KLF9	Krueppel-like factor 9	687	5641.51	-0.420597	0.0923584	-4.55397	5.26e-06	1.46e-05	-0.609155
KLF5.688	KLF5	Krueppel-like factor 5	688	2530	-1.29292	0.138024	-9.36742	7.43e-21	1.58e-19	-1.49855
BTF3.689	BTF3	Transcription factor BTF3	689	20870.6	0.191789	0.0807946	2.37379	0.0176066	0.0278498	-0.0348159
BTF3L1.690			690	0.318717	-0.547162	0.420585	-1.30095	0.193274	0.242798	-0.904114
BTG1.694	BTG1	Protein BTG1	694	7996.23	-0.158087	0.0768971	-2.05582	0.0397999	0.0587342	-0.358384
BTK.695	BTK	Tyrosine-protein kinase BTK	695	124.982	-0.2096	0.161188	-1.30034	0.193483	0.243029	-0.482306
BTN1A1.696	BTN1A1	Butyrophilin subfamily 1 member A1	696	3.07312	-2.6943	0.315909	-8.52873	1.48e-17	1.94e-16	-2.45186
BUB1.699	BUB1	Mitotic checkpoint serine/threonine-protein kinase BUB1	699	139.161	1.38835	0.192285	7.22031	5.19e-13	3.66e-12	1.22485
BUB1B.701	BUB1B	Mitotic checkpoint serine/threonine-protein kinase BUB1 beta	701	152.719	1.53443	0.165426	9.27567	1.77e-20	3.54e-19	1.37776
BYSL.705	BYSL	Bystin	705	1075.79	0.715753	0.0694198	10.3105	6.32e-25	2.4e-23	0.498367
TSPO.706	TSPO	Translocator protein	706	7314.59	0.514575	0.108442	4.74517	2.08e-06	6.14e-06	0.211411
C1QBP.708	C1QBP	Complement component 1 Q subcomponent-binding protein, mitochondrial	708	3644.04	0.398924	0.0778404	5.1249	2.98e-07	9.83e-07	0.16672
SERPING1.710	SERPING1	Plasma protease C1 inhibitor	710	9828.09	-0.504514	0.134058	-3.7634	0.000167616	0.000368646	-0.725665
C3orf51.711			711	0.174262	-0.683962	0.461078	-1.4834	0.137969	0.180505	-1.06676
C1QA.712	C1QA	Complement C1q subcomponent subunit A	712	2255.77	0.340503	0.147017	2.31608	0.0205537	0.0320608	0.0615784
C1QB.713	C1QB	Complement C1q subcomponent subunit B	713	2227.12	0.218533	0.143019	1.528	0.126512	0.167231	-0.0301042
C1QC.714	C1QC	Complement C1q subcomponent subunit C	714	1989.78	0.136092	0.140321	0.969862	0.332115	0.3918	-0.10028
C1R.715	C1R	Complement C1r subcomponent	715	9397.59	-0.20538	0.143112	-1.4351	0.151258	0.195898	-0.449921
C1S.716	C1S	Complement C1s subcomponent	716	9935.04	-0.504173	0.148832	-3.38753	0.000705261	0.00141333	-0.758796
C2.717	C2	Complement C2	717	1535.2	0.994106	0.167448	5.93681	2.91e-09	1.25e-08	0.77328
C3.718	C3	Complement C3	718	7294.56	-0.341281	0.190053	-1.79571	0.0725401	0.101321	-0.486518
C3AR1.719	C3AR1	C3a anaphylatoxin chemotactic receptor	719	297.976	0.00651405	0.137468	0.0473859	0.962206	0.969299	-0.229722
C4A.720	C4A	Complement C4-A	720	18428.3	1.14505	0.198637	5.76452	8.19e-09	3.35e-08	1.00334
C4BPA.722	C4BPA	C4b-binding protein alpha chain	722	5.88474	0.28733	0.381851	0.752466	0.451771	0.513815	-0.00792592
C4BPB.725	C4BPB	C4b-binding protein beta chain	725	0.939675	1.02185	0.461855	2.21248	0.0269333	0.041084	1.10577
CAPN5.726	CAPN5	Calpain-5	726	4083.01	0.241043	0.128783	1.8717	0.061248	0.0869775	0.0642584
C5.727	C5	Complement C5	727	497.27	0.437336	0.139705	3.13043	0.00174551	0.00328173	0.229098
C5AR1.728	C5AR1	C5a anaphylatoxin chemotactic receptor 1	728	278.234	0.126949	0.168926	0.751508	0.452347	0.514348	-0.138963
C6.729	C6	Complement component C6	729	24.7381	-0.0345176	0.307038	-0.112421	0.910489	0.925585	0.116508
C7.730	C7	Complement component C7	730	5153.02	-0.989994	0.217711	-4.54729	5.43e-06	1.51e-05	-1.28007
C8A.731	C8A	Complement component C8 alpha chain	731	0.287691	0.622884	0.57926	1.07531	0.282236	0.33987	0.993732
C8B.732	C8B	Complement component C8 beta chain	732	0.359758	1.51749	0.579597	2.61819	0.00883976	0.0147214	4.45564
C8G.733	C8G	Complement component C8 gamma chain	733	7.56283	0.946056	0.191085	4.95098	7.38e-07	2.32e-06	0.703831
OSGIN2.734	OSGIN2	Oxidative stress-induced growth inhibitor 2	734	1132.47	0.0268703	0.0726527	0.369845	0.711498	0.757238	-0.157766
C9.735	C9	Complement component C9 [Cleaved into: Complement component C9a; Complement component C9b]	735	1.46343	1.73536	0.436301	3.97743	6.97e-05	0.000163295	1.9305
C11orf2.738	VPS51	Vacuolar protein sorting-associated protein 51 homolog	738	8662.47	0.403981	0.0772988	5.22622	1.73e-07	5.9e-07	0.170445
MRPL49.740	MRPL49	39S ribosomal protein L49, mitochondrial	740	4025.67	-0.189411	0.0443514	-4.27069	1.95e-05	4.97e-05	-0.375842
ZNHIT2.741	ZNHIT2	Zinc finger HIT domain-containing protein 2	741	807.555	1.12742	0.27436	4.10928	3.97e-05	9.67e-05	1.00418
MPPED2.744	MPPED2	Metallophosphoesterase MPPED2	744	1032.35	-0.496072	0.134986	-3.67498	0.000237872	0.000511005	-0.696224
C11orf9.745	MYRF	Myelin regulatory factor	745	43.2547	-0.415698	0.151193	-2.74945	0.00596958	0.0102512	-0.563842
C11orf10.746	TMEM258	Transmembrane protein 258	746	4145.42	0.47827	0.0881974	5.42272	5.87e-08	2.15e-07	0.224409
DAGLA.747	DAGLA	Sn1-specific diacylglycerol lipase alpha	747	474.378	-0.402762	0.102198	-3.941	8.11e-05	0.000188061	-0.543196
C16orf3.750			750	4.36941	0.645888	0.21015	3.07346	0.00211589	0.00391764	0.487083
FMNL1.752	FMNL1	Formin-like protein 1	752	609.554	0.167648	0.119854	1.39876	0.161884	0.208024	-0.0579084
C18orf1.753	LDLRAD4	Low-density lipoprotein receptor class A domain-containing protein 4	753	1868.48	-0.464612	0.132985	-3.49372	0.000476346	0.000979418	-0.615482
PTTG1IP.754	PTTG1IP	Pituitary tumor-transforming gene 1 protein-interacting protein	754	14840.5	-0.0154695	0.0441201	-0.350623	0.725871	0.770071	-0.220941
C21orf2.755	C21orf2	Protein C21orf2	755	1828.1	0.41	0.0982374	4.17356	3e-05	7.44e-05	0.13153
TMEM50B.757	TMEM50B	Transmembrane protein 50B	757	3280.54	-0.325996	0.0634672	-5.13645	2.8e-07	9.28e-07	-0.497141
MPPED1.758	MPPED1	Metallophosphoesterase domain-containing protein 1	758	37.8961	0.542376	0.233767	2.32016	0.0203322	0.0317566	0.384502
CA1.759	CA1	Carbonic anhydrase 1	759	1.29689	-0.0833448	0.46793	-0.178114	0.858634	0.884025	0.103296
CA2.760	CA2	Carbonic anhydrase 2	760	649.76	-4.55807	0.284173	-16.0398	6.74e-58	6.45e-55	-4.56623
CA3.761	CA3	Carbonic anhydrase 3	761	488.067	-1.5486	0.376107	-4.11746	3.83e-05	9.37e-05	-1.11619
CA4.762	CA4	Carbonic anhydrase 4	762	115.203	-2.01368	0.249531	-8.06986	7.04e-16	7.41e-15	-2.10395
CA5A.763	CA5A	Carbonic anhydrase 5A, mitochondrial	763	0.0447496	0.229017	0.493338	0.464218	0.642491	NA	Inf
CA6.765	CA6	Carbonic anhydrase 6	765	0.394646	-0.0454272	0.532921	-0.0852419	0.932069	0.943611	0.751238
CA7.766	CA7	Carbonic anhydrase 7	766	3.36731	-0.0926534	0.296857	-0.312115	0.754953	0.795279	-0.180087
CA8.767	CA8	Carbonic anhydrase-related protein	767	164.285	-0.308164	0.234631	-1.3134	0.189048	0.238303	-0.51499
CA9.768	CA9	Carbonic anhydrase 9	768	3.46098	-1.08641	0.259328	-4.18932	2.8e-05	6.98e-05	-1.25001
CA11.770	CA11	Carbonic anhydrase-related protein 11	770	473.401	-0.996518	0.137992	-7.22156	5.14e-13	3.63e-12	-1.20672
CA12.771	CA12	Carbonic anhydrase 12	771	679.925	-1.6048	0.168341	-9.53306	1.53e-21	3.59e-20	-1.64087
CACNA1A.773	CACNA1A	Voltage-dependent P/Q-type calcium channel subunit alpha-1A	773	16.4523	-0.367661	0.180672	-2.03496	0.0418549	0.061558	-0.631945
CACNA1B.774	CACNA1B	Voltage-dependent N-type calcium channel subunit alpha-1B	774	83.5592	-0.0998976	0.249586	-0.400254	0.68897	0.736942	-0.16177
CACNA1C.775	CACNA1C	Voltage-dependent L-type calcium channel subunit alpha-1C	775	1083.46	-0.780731	0.134533	-5.80328	6.5e-09	2.7e-08	-0.893076
CACNA1D.776	CACNA1D	Voltage-dependent L-type calcium channel subunit alpha-1D	776	2069.12	2.01091	0.220443	9.12216	7.36e-20	1.35e-18	2.08428
CACNA1E.777	CACNA1E	Voltage-dependent R-type calcium channel subunit alpha-1E	777	1.81831	0.435382	0.300339	1.44963	0.14716	0.191262	0.97462
CACNA1F.778	CACNA1F	Voltage-dependent L-type calcium channel subunit alpha-1F	778	5.09794	-2.40135	0.296118	-8.10941	5.09e-16	5.45e-15	-2.51738
CACNA1S.779	CACNA1S	Voltage-dependent L-type calcium channel subunit alpha-1S	779	5.63902	-0.550333	0.508318	-1.08266	0.278961	0.336418	-0.98274
DDR1.780	DDR1	Epithelial discoidin domain-containing receptor 1	780	13048.4	-0.232791	0.0750374	-3.10233	0.00192005	0.00358521	-0.353283
CACNA2D1.781	CACNA2D1	Voltage-dependent calcium channel subunit alpha-2/delta-1	781	413.136	-0.903444	0.251378	-3.59396	0.000325688	0.000685867	-1.05751
CACNB1.782	CACNB1	Voltage-dependent L-type calcium channel subunit beta-1	782	322.822	-1.1046	0.160251	-6.89291	5.47e-12	3.36e-11	-1.14171
CACNB2.783	CACNB2	Voltage-dependent L-type calcium channel subunit beta-2	783	419.37	-0.446003	0.107326	-4.15559	3.24e-05	8.01e-05	-0.605037
CACNB3.784	CACNB3	Voltage-dependent L-type calcium channel subunit beta-3	784	854.351	0.500256	0.101716	4.91818	8.74e-07	2.71e-06	0.284257
CACNB4.785	CACNB4	Voltage-dependent L-type calcium channel subunit beta-4	785	283.096	-0.577702	0.155673	-3.71099	0.000206452	0.000447578	-0.704533
CACNG1.786	CACNG1	Voltage-dependent calcium channel gamma-1 subunit	786	36.0189	-0.328915	0.273609	-1.20213	0.229311	0.282796	-0.683837
SLC25A20.788	SLC25A20	Mitochondrial carnitine/acylcarnitine carrier protein	788	1086.06	-0.119006	0.10598	-1.1229	0.261478	0.317734	-0.363482
CAD.790	CAD	CAD protein [Includes: Glutamine-dependent carbamoyl-phosphate synthase	790	1908.39	0.287421	0.0657172	4.3736	1.22e-05	3.21e-05	0.145881
CALB1.793	CALB1	Calbindin	793	1.8499	-0.724605	0.27525	-2.63254	0.00847501	0.0141472	-0.979945
CALB2.794	CALB2	Calretinin	794	13.4702	-0.935282	0.19415	-4.81733	1.45e-06	4.39e-06	-1.22627
S100G.795	S100G	Protein S100-G	795	0.00925277	0.00188329	0.346252	0.00543907	0.99566	NA	2.72524
CALCA.796	CALCA	Calcitonin	796	63.5435	-0.402083	0.27188	-1.4789	0.139166	0.181856	-0.713127
CALCB.797	CALCA	Calcitonin gene-related peptide 1	797	3.92075	0.537128	0.289866	1.85303	0.0638788	0.0903379	0.293454
CALCR.799	CALCR	Calcitonin receptor	799	2.58887	-0.950111	0.237869	-3.99426	6.49e-05	0.000152813	-1.14725
CALD1.800	CALD1	Caldesmon	800	35586.7	-1.29765	0.118322	-10.9671	5.5e-28	3.22e-26	-1.43847
CALM1.801	CALM1		801	16585.3	-0.760469	0.0732324	-10.3843	2.92e-25	1.18e-23	-0.934586
CALM2.805	CALM2		805	21380.7	-0.0185728	0.0556903	-0.333501	0.738756	0.781012	-0.242938
CALM3.808	CALM3	Calmodulin	808	14835.5	-0.0804206	0.0527208	-1.52541	0.127158	0.167992	-0.281519
CALML3.810	CALML3	Calmodulin-like protein 3	810	196.123	-1.83618	0.253636	-7.23942	4.51e-13	3.21e-12	-2.19945
CALR.811	CALR	Calreticulin	811	66707.7	0.61705	0.074854	8.24338	1.67e-16	1.91e-15	0.414247
CALU.813	CALU	Calumenin	813	10124	-0.213452	0.0723825	-2.94895	0.00318858	0.00572317	-0.370301
CAMK4.814	CAMK4	Calcium/calmodulin-dependent protein kinase type IV	814	115.311	-1.29588	0.187917	-6.89605	5.35e-12	3.28e-11	-1.53866
CAMK2A.815	CAMK2A	Calcium/calmodulin-dependent protein kinase type II subunit alpha	815	43.4711	-1.23695	0.280803	-4.40504	1.06e-05	2.81e-05	-1.58875
CAMK2B.816	CAMK2B	Calcium/calmodulin-dependent protein kinase type II subunit beta	816	1056.52	0.854601	0.175707	4.86378	1.15e-06	3.52e-06	0.638854
CAMK2D.817	CAMK2D	Calcium/calmodulin-dependent protein kinase type II subunit delta	817	2638.63	-0.589542	0.0877307	-6.71991	1.82e-11	1.04e-10	-0.707046
CAMK2G.818	CAMK2G	Calcium/calmodulin-dependent protein kinase type II subunit gamma	818	2739.34	-0.97536	0.0822105	-11.8642	1.82e-32	2.01e-30	-1.14775
CAMLG.819	CAMLG	Calcium signal-modulating cyclophilin ligand	819	2469.72	0.180264	0.0622837	2.89423	0.00380085	0.00673804	-0.0365199
CAMP.820	CAMP	Cathelicidin antimicrobial peptide	820	9.55178	-1.1572	0.297116	-3.89477	9.83e-05	0.000224682	-3.8641
CANX.821	CANX	Calnexin	821	47218.4	0.114574	0.0704918	1.62535	0.104088	0.140363	-0.0113837
CAPG.822	CAPG	Macrophage-capping protein	822	2492.89	-1.28114	0.143023	-8.95757	3.32e-19	5.55e-18	-1.50243
CAPN1.823	CAPN1	Calpain-1 catalytic subunit	823	9734.11	-0.344228	0.0552522	-6.23013	4.66e-10	2.25e-09	-0.491316
CAPN2.824	CAPN2	Calpain-2 catalytic subunit	824	7093.27	-0.146829	0.0870649	-1.68644	0.0917116	0.125264	-0.330019
CAPN3.825	CAPN3	Calpain-3	825	237.723	0.177799	0.191478	0.928562	0.353116	0.413435	-0.121025
CAPNS1.826	CAPNS1	Calpain small subunit 1	826	22102.8	0.229493	0.0766875	2.99257	0.00276635	0.00502091	0.00291478
CAPN6.827	CAPN6	Calpain-6	827	580.341	-2.08014	0.243561	-8.5405	1.34e-17	1.77e-16	-2.18038
CAPS.828	CAPS	Calcyphosin	828	2421.27	0.133582	0.155072	0.861415	0.38901	0.450767	-0.0561508
CAPZA1.829	CAPZA1	F-actin-capping protein subunit alpha-1	829	5185.24	0.113522	0.0522699	2.17185	0.029867	0.0451832	-0.0591837
CAPZA2.830	CAPZA2	F-actin-capping protein subunit alpha-2	830	4948.09	-0.470621	0.0619519	-7.59655	3.04e-14	2.55e-13	-0.664335
CAST.831	CAST	Calpastatin	831	10446.7	-0.367444	0.0601532	-6.10847	1.01e-09	4.63e-09	-0.537692
CAPZB.832	CAPZB	F-actin-capping protein subunit beta	832	13183.9	-0.146196	0.0549794	-2.65911	0.0078347	0.0131657	-0.379972
CARS.833	CARS	Cysteine--tRNA ligase, cytoplasmic	833	2061.69	0.221654	0.0553282	4.00616	6.17e-05	0.000145857	0.0355793
CASP1.834	CASP1	Caspase-1	834	328.357	-0.940314	0.137261	-6.85057	7.36e-12	4.45e-11	-1.18591
CASP2.835	CASP2	Caspase-2	835	1321.17	0.111693	0.100734	1.10879	0.267522	0.324213	-0.0278076
CASP3.836	CASP3	Caspase-3	836	1094.13	-0.00262707	0.0559241	-0.0469757	0.962533	0.969475	-0.178103
CASP4.837	CASP4	Caspase-4	837	1256.87	0.0959828	0.0885198	1.08431	0.278228	0.335614	-0.170364
CASP5.838	CASP5	Caspase-5	838	0.788241	-0.596995	0.321823	-1.85504	0.0635902	0.0899764	-0.831486
CASP6.839	CASP6	Caspase-6	839	716.588	0.160561	0.0591882	2.71272	0.00667332	0.0113607	-0.0510953
CASP7.840	CASP7	Caspase-7	840	2299.67	0.313372	0.0917421	3.41579	0.000635971	0.0012828	0.0735092
CASP8.841	CASP8	Caspase-8	841	884.528	0.293713	0.0760045	3.86441	0.000111357	0.000252241	0.115286
CASP9.842	CASP9	Caspase-9	842	988.776	-0.0024636	0.0484266	-0.0508729	0.959427	0.966856	-0.194503
CASP10.843	CASP10	Caspase-10	843	335.34	-0.400838	0.147314	-2.72098	0.00650881	0.0111034	-0.574083
CASQ1.844	CASQ1	Calsequestrin-1	844	119.264	-2.09214	0.254179	-8.23097	1.86e-16	2.1e-15	-1.54749
CASQ2.845	CASQ2	Calsequestrin-2	845	358.877	-1.30049	0.251452	-5.17193	2.32e-07	7.78e-07	-1.54226
CASR.846	CASR	Extracellular calcium-sensing receptor	846	3.55262	-0.568993	0.250314	-2.27312	0.0230191	0.03559	-0.913159
CAT.847	CAT	Catalase	847	5300.69	-0.532746	0.0767747	-6.93907	3.95e-12	2.47e-11	-0.703366
CAV1.857	CAV1	Caveolin-1	857	4923.9	-1.73298	0.152116	-11.3924	4.56e-30	3.83e-28	-1.94268
CAV2.858	CAV2	Caveolin-2	858	1318.45	-1.48603	0.124864	-11.9013	1.17e-32	1.34e-30	-1.70336
CAV3.859	CAV3	Caveolin-3	859	19.1662	-1.25659	0.304289	-4.1296	3.63e-05	8.91e-05	-1.23549
RUNX2.860	RUNX2	Runt-related transcription factor 2	860	450.797	-0.773346	0.10606	-7.29162	3.06e-13	2.24e-12	-0.909328
RUNX1.861	RUNX1	Runt-related transcription factor 1	861	1663.65	-0.467625	0.124696	-3.75011	0.000176755	0.000387234	-0.63513
RUNX1T1.862	RUNX1T1	Protein CBFA2T1	862	66.0947	-1.1472	0.18775	-6.11025	9.95e-10	4.58e-09	-1.29695
CBFA2T3.863	CBFA2T3	Protein CBFA2T3	863	745.542	0.277803	0.118186	2.35057	0.0187449	0.0294626	0.0522259
RUNX3.864	RUNX3	Runt-related transcription factor 3	864	288.414	-0.16404	0.157852	-1.03921	0.298709	0.357099	-0.414177
CBFB.865	CBFB	Core-binding factor subunit beta	865	1734.69	0.192726	0.0617745	3.11984	0.0018095	0.00339138	0.0205529
SERPINA6.866	SERPINA6	Corticosteroid-binding globulin	866	3.90854	1.56346	0.465286	3.36021	0.00077883	0.00155198	3.36839
CBL.867	CBL	E3 ubiquitin-protein ligase CBL	867	1098.4	-0.331963	0.0882787	-3.7604	0.000169645	0.000372853	-0.473563
CBLB.868	CBLB	E3 ubiquitin-protein ligase CBL-B	868	855.83	0.162602	0.0657837	2.47177	0.0134445	0.021715	-0.0104999
CBLN1.869	CBLN1	Cerebellin-1	869	17.7989	0.195837	0.246664	0.793943	0.427229	0.488984	0.17509
SERPINH1.871	SERPINH1	Serpin H1	871	5023.59	-0.24886	0.0922565	-2.69748	0.00698672	0.0118563	-0.421885
CBR1.873	CBR1	Carbonyl reductase [NADPH] 1	873	3871.35	-0.0192974	0.080976	-0.238309	0.811641	0.844622	-0.251774
CBR3.874	CBR3	Carbonyl reductase [NADPH] 3	874	914.191	1.24392	0.171228	7.26472	3.74e-13	2.7e-12	1.00876
CBS.875	CBS	Cystathionine beta-synthase	875	4808.62	1.30386	0.13466	9.68262	3.57e-22	9.51e-21	1.05165
CCIN.881	CCIN	Calicin	881	9.3024	-1.06628	0.163638	-6.51605	7.22e-11	3.83e-10	-1.28909
CCBL1.883	CCBL1	Kynurenine--oxoglutarate transaminase 1	883	512.805	-0.0202818	0.0782918	-0.259054	0.795594	0.830906	-0.236029
CCK.885	CCK	Cholecystokinin	885	586.728	-1.76616	0.315261	-5.6022	2.12e-08	8.19e-08	-2.24973
CCKAR.886	CCKAR	Cholecystokinin receptor type A	886	2.023	1.10133	0.383091	2.87484	0.00404236	0.00713906	1.63424
CCKBR.887	CCKBR	Gastrin/cholecystokinin type B receptor	887	33.5907	-1.18173	0.284105	-4.15947	3.19e-05	7.89e-05	-1.54467
KRIT1.889	KRIT1	Krev interaction trapped protein 1	889	1362.97	-0.240221	0.0597791	-4.01847	5.86e-05	0.000138891	-0.384594
CCNA2.890	CCNA2	Cyclin-A2	890	183.216	1.21333	0.155433	7.80614	5.9e-15	5.44e-14	1.01106
CCNB1.891	CCNB1	G2/mitotic-specific cyclin-B1	891	511.62	0.857585	0.113947	7.52615	5.23e-14	4.25e-13	0.642127
CCNC.892	CCNC	Cyclin-C	892	3182.26	0.119321	0.0776299	1.53704	0.124282	0.164637	-0.0710961
CCND2.894	CCND2	G1/S-specific cyclin-D2	894	2861.87	-1.31651	0.149309	-8.81736	1.17e-18	1.8e-17	-1.45279
CCND3.896	CCND3	G1/S-specific cyclin-D3	896	2592.55	-0.325617	0.0633863	-5.13702	2.79e-07	9.25e-07	-0.530269
CCNE1.898	CCNE1	G1/S-specific cyclin-E1	898	65.3422	0.255176	0.111836	2.28169	0.0225075	0.034861	0.026023
CCNF.899	CCNF	Cyclin-F	899	399.478	0.0825649	0.0969721	0.85143	0.394531	0.456503	-0.0806849
CCNG1.900	CCNG1	Cyclin-G1	900	8664.23	0.269419	0.0733475	3.67318	0.000239547	0.000514285	0.0657465
CCNG2.901	CCNG2	Cyclin-G2	901	7699.43	0.611398	0.10211	5.98764	2.13e-09	9.33e-09	0.42262
CCNH.902	CCNH	Cyclin-H	902	1732.27	0.39651	0.101279	3.91504	9.04e-05	0.000207881	0.180265
CCNT1.904	CCNT1	Cyclin-T1	904	275.482	-0.578186	0.198976	-2.9058	0.00366313	0.00651394	-0.667475
CCNT2.905	CCNT2	Cyclin-T2	905	1485.39	-0.210012	0.0780157	-2.69192	0.00710429	0.0120386	-0.346654
CCT6A.908	CCT6A	T-complex protein 1 subunit zeta	908	7366.53	0.354428	0.0550617	6.43693	1.22e-10	6.29e-10	0.157822
CD1A.909	CD1A	T-cell surface glycoprotein CD1a	909	6.87047	-0.130458	0.261928	-0.498068	0.618436	0.672733	-0.330218
CD1B.910	CD1B	T-cell surface glycoprotein CD1b	910	3.06542	-0.127475	0.303544	-0.419956	0.674518	0.723819	-0.409591
CD1C.911	CD1C	T-cell surface glycoprotein CD1c	911	70.311	-0.630813	0.175577	-3.59281	0.000327136	0.000688765	-0.902803
CD1D.912	CD1D	Antigen-presenting glycoprotein CD1d	912	75.2063	-0.219925	0.139561	-1.57584	0.115064	0.153788	-0.482791
CD1E.913	CD1E	T-cell surface glycoprotein CD1e, membrane-associated	913	58.1843	-0.507368	0.200179	-2.53457	0.0112586	0.0184145	-0.785038
CD2.914	CD2	T-cell surface antigen CD2	914	306.149	0.275805	0.176205	1.56525	0.117525	0.156672	-0.010578
CD3D.915	CD3D	T-cell surface glycoprotein CD3 delta chain	915	148.798	0.351905	0.194557	1.80875	0.0704903	0.0987174	0.0140705
CD3E.916	CD3E	T-cell surface glycoprotein CD3 epsilon chain	916	417.257	0.160182	0.17296	0.926122	0.354382	0.414694	-0.112814
CD3G.917	CD3G	T-cell surface glycoprotein CD3 gamma chain	917	36.4827	-0.225739	0.224923	-1.00363	0.315557	0.37441	-0.468083
CD247.919	CD247	T-cell surface glycoprotein CD3 zeta chain	919	107.634	0.192025	0.17638	1.0887	0.276284	0.333508	-0.0857854
CD4.920	CD4	T-cell surface glycoprotein CD4	920	1010.93	0.0920858	0.147659	0.623637	0.532866	0.592005	-0.134016
CD5.921	CD5	T-cell surface glycoprotein CD5	921	147.947	0.241309	0.18602	1.29722	0.194555	0.244279	-0.0338683
CD5L.922	CD5L	CD5 antigen-like	922	0.809642	1.20471	0.469805	2.56428	0.010339	0.0170036	1.57324
CD6.923	CD6	T-cell differentiation antigen CD6	923	191.431	0.516205	0.184786	2.79353	0.00521356	0.00904469	0.224211
CD7.924	CD7	T-cell antigen CD7	924	176.284	0.224276	0.169258	1.32505	0.185153	0.233975	-0.068965
CD8A.925	CD8A	T-cell surface glycoprotein CD8 alpha chain	925	323.774	-0.161704	0.170438	-0.948752	0.342747	0.402872	-0.460891
CD8B.926	CD8B	T-cell surface glycoprotein CD8 beta chain	926	113.213	0.0487129	0.168634	0.288867	0.772683	0.810755	-0.212046
CD9.928	CD9	CD9 antigen	928	29945.6	-0.466515	0.0804852	-5.79629	6.78e-09	2.81e-08	-0.641863
CD14.929	CD14	Monocyte differentiation antigen CD14	929	1274.44	-0.147087	0.129716	-1.13392	0.256828	0.312858	-0.394152
CD19.930	CD19	B-lymphocyte antigen CD19	930	20.655	-0.0306846	0.326071	-0.0941041	0.925026	0.937722	-0.161804
MS4A1.931	MS4A1	B-lymphocyte antigen CD20	931	78.2507	0.115971	0.298851	0.388054	0.697976	0.745188	-0.28889
MS4A3.932	MS4A3	Membrane-spanning 4-domains subfamily A member 3	932	0.27833	-0.532907	0.478231	-1.11433	0.265138	0.321609	-0.886192
CD22.933	CD22	B-cell receptor CD22	933	126.849	-0.423594	0.198651	-2.13236	0.0329775	0.0494637	-0.616182
CD27.939	CD27	CD27 antigen	939	149.604	0.383789	0.19303	1.98824	0.0467852	0.0681646	0.0909164
CD28.940	CD28	T-cell-specific surface glycoprotein CD28	940	102.504	0.526994	0.204242	2.58025	0.00987297	0.0163002	0.245737
CD80.941	CD80	T-lymphocyte activation antigen CD80	941	10.7926	0.511628	0.221937	2.30529	0.0211506	0.0329166	0.342282
CD86.942	CD86	T-lymphocyte activation antigen CD86	942	182.099	0.0300785	0.160505	0.1874	0.851347	0.877919	-0.257152
TNFRSF8.943	TNFRSF8	Tumor necrosis factor receptor superfamily member 8	943	16.9346	0.103968	0.163928	0.634231	0.52593	0.58551	-0.141869
TNFSF8.944	TNFSF8	Tumor necrosis factor ligand superfamily member 8	944	33.7249	-0.245785	0.192268	-1.27834	0.201129	0.251707	-0.473191
CD33.945	CD33	Myeloid cell surface antigen CD33	945	56.9598	-0.283805	0.152215	-1.8645	0.0622511	0.0882644	-0.540709
SIGLEC6.946	SIGLEC6	Sialic acid-binding Ig-like lectin 6	946	19.2095	-1.02694	0.227849	-4.50711	6.57e-06	1.8e-05	-1.22174
CD34.947	CD34	Hematopoietic progenitor cell antigen CD34	947	1719.82	-0.433455	0.11295	-3.83759	0.000124246	0.000278906	-0.640779
CD36.948	CD36	Platelet glycoprotein 4	948	296.766	-0.587037	0.221148	-2.6545	0.00794258	0.013327	-0.866667
SCARB1.949	SCARB1	Scavenger receptor class B member 1	949	3123.44	0.696946	0.0824286	8.45514	2.79e-17	3.55e-16	0.484666
SCARB2.950	SCARB2	Lysosome membrane protein 2	950	27049.8	0.352089	0.0678815	5.18681	2.14e-07	7.22e-07	0.174955
CD37.951	CD37	Leukocyte antigen CD37	951	444.499	0.322637	0.157602	2.04716	0.0406424	0.0598851	0.0290545
CD38.952	CD38	ADP-ribosyl cyclase/cyclic ADP-ribose hydrolase 1	952	1680.51	-1.46556	0.278711	-5.25836	1.45e-07	5.01e-07	-1.61674
ENTPD1.953	ENTPD1	Ectonucleoside triphosphate diphosphohydrolase 1	953	1827.51	-0.430759	0.0853823	-5.04506	4.53e-07	1.46e-06	-0.625705
ENTPD2.954	ENTPD2	Ectonucleoside triphosphate diphosphohydrolase 2	954	1042.62	0.445014	0.137456	3.2375	0.00120581	0.00232931	0.240185
ENTPD6.955	ENTPD6	Ectonucleoside triphosphate diphosphohydrolase 6	955	10683.2	0.802032	0.0849775	9.43817	3.79e-21	8.47e-20	0.559688
ENTPD3.956	ENTPD3	Ectonucleoside triphosphate diphosphohydrolase 3	956	259.091	-1.42646	0.163947	-8.70077	3.3e-18	4.76e-17	-1.55334
ENTPD5.957	ENTPD5	Ectonucleoside triphosphate diphosphohydrolase 5	957	4572.42	1.15858	0.171657	6.74942	1.48e-11	8.57e-11	1.05289
CD40.958	CD40	Tumor necrosis factor receptor superfamily member 5	958	670.121	-1.17428	0.126368	-9.29251	1.51e-20	3.04e-19	-1.37656
CD40LG.959	CD40LG	CD40 ligand	959	34.5923	0.0140629	0.208722	0.0673759	0.946282	0.955649	-0.237141
CD44.960	CD44	CD44 antigen	960	9767.78	-0.272258	0.119873	-2.27122	0.0231338	0.0357529	-0.438546
CD47.961	CD47	Leukocyte surface antigen CD47	961	6843.28	-0.221343	0.0725544	-3.05071	0.00228297	0.00420785	-0.435786
CD48.962	CD48	CD48 antigen	962	346.364	-0.21556	0.169541	-1.27143	0.203574	0.254485	-0.52926
CD53.963	CD53	Leukocyte surface antigen CD53	963	692.317	0.0174413	0.144242	0.120917	0.903757	0.920208	-0.244957
CD58.965	CD58	Lymphocyte function-associated antigen 3	965	287.774	-0.0420082	0.0708118	-0.593237	0.553022	0.611641	-0.258126
CD59.966	CD59	CD59 glycoprotein	966	16551.7	-0.623572	0.0675375	-9.23297	2.63e-20	5.19e-19	-0.810623
CD63.967	CD63	CD63 antigen	967	27722.4	0.0516598	0.0771253	0.669816	0.502975	0.563674	-0.168388
CD68.968	CD68	Macrosialin	968	1714.84	0.507842	0.140139	3.62384	0.000290262	0.000615942	0.259912
CD69.969	CD69	Early activation antigen CD69	969	261.646	-0.670596	0.191033	-3.51036	0.000447493	0.000924265	-0.977728
CD70.970	CD70	CD70 antigen	970	4.50638	0.0557548	0.239315	0.232977	0.815779	0.847822	-0.164274
CD72.971	CD72	B-cell differentiation antigen CD72	971	64.1659	0.383726	0.164354	2.33476	0.0195561	0.0306521	0.0792007
CD74.972	CD74	HLA class II histocompatibility antigen gamma chain	972	44352.1	-0.0812806	0.13135	-0.618811	0.536041	0.595186	-0.29244
CD79A.973	CD79A	B-cell antigen receptor complex-associated protein alpha chain	973	151.81	0.108034	0.257541	0.419481	0.674865	0.72407	-0.228628
CD79B.974	CD79B	B-cell antigen receptor complex-associated protein beta chain	974	152.175	-0.392267	0.178991	-2.19155	0.0284122	0.0431644	-0.721572
CD81.975	CD81	CD81 antigen	975	38835.2	-0.695124	0.0932422	-7.45504	8.98e-14	7.07e-13	-0.818799
CD97.976	CD97	CD97 antigen	976	1640.95	0.0696132	0.109784	0.63409	0.526022	0.585557	-0.150881
CD151.977	CD151	CD151 antigen	977	21557.6	0.228457	0.0869009	2.62894	0.00856518	0.0142803	-0.00816015
CDA.978	CDA	Cytidine deaminase	978	78.1259	-0.156063	0.165083	-0.94536	0.344475	0.40463	-0.447121
CDK1.983	CDK1	Cyclin-dependent kinase 1	983	355.754	0.862211	0.174615	4.93779	7.9e-07	2.47e-06	0.760574
CDK11B.984	CDK11B	Cyclin-dependent kinase 11B	984	1938.99	0.0760471	0.0521454	1.45837	0.14474	0.188474	-0.107416
LRBA.987	LRBA	Lipopolysaccharide-responsive and beige-like anchor protein	987	7093.87	0.403431	0.0989976	4.07516	4.6e-05	0.000111081	0.296538
CDC5L.988	CDC5L	Cell division cycle 5-like protein	988	2269.6	-0.125683	0.0415086	-3.02788	0.00246279	0.00451189	-0.299286
SEPT7.989	SEPT7	Septin-7	989	5167.47	-0.482853	0.0563848	-8.56353	1.09e-17	1.47e-16	-0.677992
CDC6.990	CDC6	Cell division control protein 6 homolog	990	209.854	0.620366	0.130958	4.73713	2.17e-06	6.36e-06	0.435847
CDC20.991	CDC20	Cell division cycle protein 20 homolog	991	230.021	2.03677	0.186495	10.9213	9.12e-28	5.21e-26	1.40147
CDC25A.993	CDC25A	M-phase inducer phosphatase 1	993	204.52	0.999031	0.120925	8.26155	1.44e-16	1.65e-15	0.776527
CDC25B.994	CDC25B	M-phase inducer phosphatase 2	994	792.318	0.00619225	0.0919483	0.067345	0.946307	0.955649	-0.218259
CDC25C.995	CDC25C	M-phase inducer phosphatase 3	995	43.7434	1.97546	0.219757	8.98928	2.49e-19	4.26e-18	1.79174
CDC27.996	CDC27	Cell division cycle protein 27 homolog	996	2163.52	-0.238044	0.0487708	-4.88086	1.06e-06	3.24e-06	-0.404186
CDC34.997	CDC34	Ubiquitin-conjugating enzyme E2 R1	997	2506.04	0.494055	0.0958055	5.15685	2.51e-07	8.39e-07	0.228189
CDC42.998	CDC42	Cell division control protein 42 homolog	998	10243	-0.153343	0.042363	-3.61974	0.000294896	0.000625082	-0.35909
CDH1.999	CDH1	Cadherin-1	999	29173.9	0.181632	0.0929752	1.95356	0.0507538	0.0733047	0.0445324
CDH2.1000	CDH2	Cadherin-2	1000	277.529	-0.779706	0.247138	-3.15494	0.00160532	0.00303547	-1.00979
CDH3.1001	CDH3	Cadherin-3	1001	2369.46	-0.616707	0.139692	-4.41475	1.01e-05	2.7e-05	-0.802895
CDH4.1002	CDH4	Cadherin-4	1002	11.1698	-1.9592	0.249814	-7.84262	4.41e-15	4.15e-14	-1.96243
CDH5.1003	CDH5	Cadherin-5	1003	915.195	-0.219554	0.120555	-1.8212	0.0685772	0.0962567	-0.402818
CDH6.1004	CDH6	Cadherin-6	1004	82.3049	-0.569703	0.171618	-3.3196	0.000901461	0.00177618	-0.790739
CDH7.1005	CDH7	Cadherin-7	1005	115.234	1.19393	0.253116	4.71692	2.39e-06	6.98e-06	1.10618
CDH8.1006	CDH8	Cadherin-8	1006	14.8295	-2.59562	0.263326	-9.85708	6.39e-23	1.86e-21	-2.73419
CDH9.1007	CDH9	Cadherin-9	1007	0.221874	-1.97524	0.491262	-4.02074	5.8e-05	0.000137695	-2.80819
CDH10.1008	CDH10	Cadherin-10	1008	204.92	-0.501674	0.226352	-2.21634	0.026668	0.040702	-0.807814
CDH11.1009	CDH11	Cadherin-11	1009	1390.76	-0.0568647	0.152239	-0.373523	0.708759	0.755057	-0.232422
CDH12.1010	CDH12	Cadherin-12	1010	8.41695	0.334774	0.176376	1.89807	0.0576868	0.0822746	0.143281
CDH13.1012	CDH13	Cadherin-13	1012	400.506	-0.168001	0.119005	-1.41171	0.158035	0.203515	-0.388725
CDH15.1013	CDH15	Cadherin-15	1013	22.1566	1.2663	0.275294	4.59981	4.23e-06	1.19e-05	0.478493
CDH16.1014	CDH16	Cadherin-16	1014	6.06826	-2.84584	0.523722	-5.43388	5.51e-08	2.02e-07	-4.52529
CDH17.1015	CDH17	Cadherin-17	1015	55.5937	-0.777452	0.252931	-3.07377	0.00211374	0.00391403	-0.127403
CDH18.1016	CDH18	Cadherin-18	1016	6.84405	-2.11711	0.291368	-7.26612	3.7e-13	2.68e-12	-2.4716
CDK2.1017	CDK2	Cyclin-dependent kinase 2	1017	1156.2	0.0195658	0.0502019	0.389742	0.696727	0.744104	-0.155062
CDK3.1018	CDK3	Cyclin-dependent kinase 3	1018	666.919	0.994891	0.124351	8.00068	1.24e-15	1.26e-14	0.72844
CDK4.1019	CDK4	Cyclin-dependent kinase 4	1019	4992.65	0.388168	0.0593	6.54583	5.92e-11	3.17e-10	0.156795
CDK5.1020	CDK5	Cyclin-dependent-like kinase 5	1020	820.344	0.532537	0.0770512	6.91147	4.8e-12	2.97e-11	0.323621
CDK6.1021	CDK6	Cyclin-dependent kinase 6	1021	2031.4	0.301753	0.152097	1.98395	0.0472615	0.0687746	0.109761
CDK7.1022	CDK7	Cyclin-dependent kinase 7	1022	1044.08	0.497621	0.0709185	7.0168	2.27e-12	1.47e-11	0.282441
CDK8.1024	CDK8	Cyclin-dependent kinase 8	1024	351.706	-0.490832	0.0896255	-5.47648	4.34e-08	1.61e-07	-0.578254
CDK9.1025	CDK9	Cyclin-dependent kinase 9	1025	2748.82	0.145517	0.0594057	2.44955	0.0143034	0.0229897	-0.0404412
CDKN1A.1026	CDKN1A	Cyclin-dependent kinase inhibitor 1	1026	5564.01	-0.532287	0.157275	-3.38445	0.000713217	0.00142793	-0.793475
CDKN1B.1027	CDKN1B	Cyclin-dependent kinase inhibitor 1B	1027	3338.93	-0.140481	0.0586049	-2.39709	0.0165258	0.0262705	-0.330373
CDKN1C.1028	CDKN1C	Cyclin-dependent kinase inhibitor 1C	1028	929.528	-0.691644	0.112116	-6.16901	6.87e-10	3.23e-09	-0.946262
CDKN2A.1029	CDKN2A	Cyclin-dependent kinase inhibitor 2A, isoforms 1/2/3	1029	138.44	1.27746	0.180291	7.08555	1.38e-12	9.19e-12	1.01729
CDKN2B.1030	CDKN2B	Cyclin-dependent kinase 4 inhibitor B	1030	476.285	-0.475287	0.126615	-3.7538	0.000174175	0.000381888	-0.697689
CDKN2C.1031	CDKN2C	Cyclin-dependent kinase 4 inhibitor C	1031	554.203	0.0946384	0.133286	0.71004	0.477679	0.538321	-0.118072
CDKN2D.1032	CDKN2D	Cyclin-dependent kinase 4 inhibitor D	1032	244.035	0.154918	0.101967	1.5193	0.128686	0.169902	-0.118399
CDKN3.1033	CDKN3	Cyclin-dependent kinase inhibitor 3	1033	82.9915	1.47261	0.196097	7.5096	5.93e-14	4.78e-13	1.21389
CDO1.1036	CDO1	Cysteine dioxygenase type 1	1036	1158.4	-1.91765	0.265071	-7.23445	4.67e-13	3.32e-12	-1.87102
CDR1.1038	CDR1	Cerebellar degeneration-related antigen 1	1038	3.68297	-1.21676	0.26048	-4.67122	2.99e-06	8.62e-06	-1.21528
CDR2.1039	CDR2	Cerebellar degeneration-related protein 2	1039	1362.36	-0.164966	0.0738616	-2.23344	0.0255197	0.0391211	-0.333287
CDS1.1040	CDS1	Phosphatidate cytidylyltransferase 1	1040	2219.39	0.230713	0.0791389	2.91529	0.00355363	0.00633264	0.0829903
CDSN.1041	CDSN	Corneodesmosin	1041	19.406	-1.14701	0.175748	-6.52646	6.73e-11	3.59e-10	-1.18707
CD52.1043	CD52	CAMPATH-1 antigen	1043	442.664	-0.325372	0.181876	-1.78898	0.0736179	0.102669	-1.21594
CDX1.1044	CDX1	Homeobox protein CDX-1	1044	3.36153	0.191557	0.229937	0.833082	0.404798	0.466578	-0.0609988
CDX2.1045	CDX2	Homeobox protein CDX-2	1045	82.5957	0.771729	0.321258	2.40221	0.0162963	0.025925	0.526464
CDX4.1046	CDX4	Homeobox protein CDX-4	1046	0.163677	-1.8139	0.562465	-3.22491	0.00126014	0.00242398	-7.54154
CLGN.1047	CLGN	Calmegin	1047	2580.42	0.558283	0.162961	3.42587	0.000612825	0.00123965	0.349262
CEACAM5.1048	CEACAM5	Carcinoembryonic antigen-related cell adhesion molecule 5	1048	119.592	0.823278	0.305153	2.69792	0.00697744	0.0118437	1.68354
CEBPA.1050	CEBPA	CCAAT/enhancer-binding protein alpha	1050	2156.5	0.554167	0.107263	5.16643	2.39e-07	7.99e-07	0.277164
CEBPB.1051	CEBPB	CCAAT/enhancer-binding protein beta	1051	1717.57	-0.533427	0.119374	-4.46853	7.88e-06	2.14e-05	-0.775086
CEBPD.1052	CEBPD	CCAAT/enhancer-binding protein delta	1052	3937.6	0.158538	0.185536	0.854487	0.392835	0.454652	-0.163102
CEBPE.1053	CEBPE	CCAAT/enhancer-binding protein epsilon	1053	1.84102	-0.162371	0.233132	-0.696474	0.486132	0.546592	-0.42905
CEBPG.1054	CEBPG	CCAAT/enhancer-binding protein gamma	1054	2026.66	0.163879	0.0522383	3.13714	0.00170606	0.0032123	-0.046968
CEL.1056			1056	123.787	-1.85474	0.223517	-8.29795	1.06e-16	1.25e-15	-1.39505
CELP.1057			1057	0.686221	-1.40714	0.573089	-2.45536	0.0140743	0.0226523	0.256988
CENPA.1058	CENPA	Histone H3-like centromeric protein A	1058	50.8643	1.84735	0.217048	8.51125	1.72e-17	2.24e-16	1.68609
CENPB.1059	CENPB	Major centromere autoantigen B	1059	4528.12	-0.116833	0.0706776	-1.65304	0.0983217	0.133296	-0.331809
CENPC1.1060	CENPC	Centromere protein C	1060	791.152	-0.306575	0.0692748	-4.42549	9.62e-06	2.58e-05	-0.472731
CENPE.1062	CENPE	Centromere-associated protein E	1062	141.646	0.969436	0.152312	6.36479	1.96e-10	9.87e-10	0.827057
CENPF.1063	CENPF	Centromere protein F	1063	441.358	1.43797	0.182792	7.86671	3.64e-15	3.45e-14	1.30049
CES1.1066	CES1	Liver carboxylesterase 1	1066	2129.6	-1.1926	0.175596	-6.7917	1.11e-11	6.52e-11	-1.45927
CETN1.1068	CETN1	Centrin-1	1068	0.0714427	0.0589497	0.564316	0.104462	0.916803	NA	-0.0337488
CETN2.1069	CETN2	Centrin-2	1069	2967.23	-0.379648	0.0721331	-5.26315	1.42e-07	4.89e-07	-0.595733
CETN3.1070	CETN3	Centrin-3	1070	719.109	0.0616968	0.0810404	0.761309	0.446472	0.508394	-0.151052
CETP.1071	CETP	Cholesteryl ester transfer protein	1071	22.9597	1.06116	0.231569	4.58248	4.59e-06	1.29e-05	0.829668
CFL1.1072	CFL1	Cofilin-1	1072	34086.9	0.348786	0.0663011	5.26064	1.44e-07	4.95e-07	0.135161
CFL2.1073	CFL2	Cofilin-2	1073	3361.79	-1.44119	0.125036	-11.5261	9.74e-31	8.75e-29	-1.65927
CTSC.1075	CTSC	Dipeptidyl peptidase 1	1075	1364.22	-0.0865922	0.123798	-0.699466	0.484261	0.544858	-0.260659
CFTR.1080	CFTR	Cystic fibrosis transmembrane conductance regulator	1080	491.675	-0.836913	0.26655	-3.1398	0.00169062	0.00318605	-1.05024
CGA.1081	CGA	Glycoprotein hormones alpha chain	1081	23.1959	0.604383	0.339107	1.78228	0.0747034	0.104046	3.02554
CGB.1082			1082	0.971301	-0.183532	0.391407	-0.468903	0.639139	0.691753	-0.398139
CEACAM3.1084	CEACAM3	Carcinoembryonic antigen-related cell adhesion molecule 3	1084	2.3354	-0.325886	0.279785	-1.16477	0.244112	0.299101	-0.651501
CEACAM7.1087	CEACAM7	Carcinoembryonic antigen-related cell adhesion molecule 7	1087	8.26243	-1.90769	0.338206	-5.64062	1.69e-08	6.65e-08	-1.77417
CEACAM8.1088	CEACAM8	Carcinoembryonic antigen-related cell adhesion molecule 8	1088	0.125585	-0.0164621	0.541444	-0.030404	0.975745	NA	-0.219615
CEACAM4.1089	CEACAM4	Carcinoembryonic antigen-related cell adhesion molecule 4	1089	6.44622	-0.147279	0.228431	-0.644744	0.519093	0.578889	-0.471154
CHAD.1101	CHAD	Chondroadherin	1101	26.7245	-1.33494	0.196407	-6.79678	1.07e-11	6.31e-11	-1.52436
RCBTB2.1102	RCBTB2	RCC1 and BTB domain-containing protein 2	1102	972.357	-0.941809	0.0810678	-11.6175	3.36e-31	3.18e-29	-1.09561
CHAT.1103	CHAT	Choline O-acetyltransferase	1103	1.78151	1.50215	0.532931	2.81865	0.00482258	0.00841752	3.26581
RCC1.1104	RCC1	Regulator of chromosome condensation	1104	894.467	0.584319	0.12907	4.52716	5.98e-06	1.65e-05	0.411108
CHD1.1105	CHD1	Chromodomain-helicase-DNA-binding protein 1	1105	1347.74	-0.152122	0.0974944	-1.56031	0.118687	0.158034	-0.291176
CHD2.1106	CHD2	Chromodomain-helicase-DNA-binding protein 2	1106	5399.08	-0.0718408	0.0609592	-1.17851	0.238595	0.292792	-0.219987
CHD3.1107	CHD3	Chromodomain-helicase-DNA-binding protein 3	1107	14995.5	-0.0551851	0.0679744	-0.811852	0.416877	0.478497	-0.224387
CHD4.1108	CHD4	Chromodomain-helicase-DNA-binding protein 4	1108	9041.38	-0.199104	0.0495146	-4.02113	5.79e-05	0.000137488	-0.329065
AKR1C4.1109	AKR1C4	Aldo-keto reductase family 1 member C4	1109	0.465133	1.44913	0.579576	2.50032	0.0124081	0.0201518	4.40536
CHEK1.1111	CHEK1	Serine/threonine-protein kinase Chk1	1111	503.743	-1.55268	0.170755	-9.09305	9.63e-20	1.74e-18	-1.56647
FOXN3.1112	FOXN3	Forkhead box protein N3	1112	4337.35	-0.504351	0.0755397	-6.67664	2.44e-11	1.37e-10	-0.669248
CHGA.1113	CHGA	Chromogranin-A	1113	1658.9	-0.423318	0.295123	-1.43438	0.151464	0.19611	-1.18318
CHGB.1114	CHGB	Secretogranin-1	1114	513.023	-1.10273	0.265382	-4.15526	3.25e-05	8.02e-05	-1.38148
CHI3L1.1116	CHI3L1	Chitinase-3-like protein 1	1116	260.258	1.10232	0.217279	5.07331	3.91e-07	1.27e-06	0.963641
CHI3L2.1117	CHI3L2	Chitinase-3-like protein 2	1117	205.84	-0.240954	0.261711	-0.92069	0.357212	0.41772	-0.258949
CHIT1.1118	CHIT1	Chitotriosidase-1	1118	372.668	1.69476	0.284362	5.95986	2.52e-09	1.1e-08	1.52188
CHKA.1119	CHKA	Choline kinase alpha	1119	3065.48	0.263521	0.105522	2.49731	0.0125139	0.0203149	0.0858738
CHKB.1120	CHKB	Choline/ethanolamine kinase	1120	750.758	-0.110526	0.0868924	-1.27199	0.203378	0.254305	-0.386487
CHM.1121	CHM	Rab proteins geranylgeranyltransferase component A 1	1121	1149.22	-0.304294	0.0942534	-3.22847	0.00124454	0.00239806	-0.473538
CHML.1122	CHML	Rab proteins geranylgeranyltransferase component A 2	1122	534.32	0.554013	0.100407	5.51765	3.44e-08	1.29e-07	0.398806
CHN1.1123	CHN1	N-chimaerin	1123	692.846	-0.827887	0.146427	-5.65394	1.57e-08	6.19e-08	-1.10608
CHN2.1124	CHN2	Beta-chimaerin	1124	968.213	0.880529	0.165793	5.31102	1.09e-07	3.81e-07	0.731787
CHRM1.1128	CHRM1	Muscarinic acetylcholine receptor M1	1128	4994.51	-0.259202	0.177498	-1.46031	0.144205	0.187841	-0.497121
CHRM2.1129	CHRM2	Muscarinic acetylcholine receptor M2	1129	13.1585	-2.28486	0.441804	-5.17166	2.32e-07	7.79e-07	-2.81145
LYST.1130	LYST	Lysosomal-trafficking regulator	1130	995.317	-0.621888	0.0965307	-6.44239	1.18e-10	6.08e-10	-0.777711
CHRM3.1131	CHRM3	Muscarinic acetylcholine receptor M3	1131	279.537	0.735168	0.289024	2.54362	0.010971	0.0179734	1.06405
CHRM4.1132	CHRM4	Muscarinic acetylcholine receptor M4	1132	4.28949	0.0274654	0.183821	0.149414	0.881227	0.902359	-0.156587
CHRM5.1133	CHRM5	Muscarinic acetylcholine receptor M5	1133	5.10713	0.779895	0.204146	3.82028	0.0001333	0.000297797	0.63927
CHRNA1.1134	CHRNA1	Acetylcholine receptor subunit alpha	1134	17.2577	0.643427	0.325055	1.97944	0.0477662	0.0694141	-0.309526
CHRNA2.1135	CHRNA2	Neuronal acetylcholine receptor subunit alpha-2	1135	6982.97	0.883641	0.220174	4.01337	5.99e-05	0.000141753	0.621418
CHRNA3.1136	CHRNA3	Neuronal acetylcholine receptor subunit alpha-3	1136	25.4274	0.698262	0.185086	3.77263	0.000161536	0.000356011	0.176094
CHRNA4.1137	CHRNA4	Neuronal acetylcholine receptor subunit alpha-4	1137	13.4996	-1.44127	0.252861	-5.69986	1.2e-08	4.8e-08	-1.84437
CHRNA5.1138	CHRNA5	Neuronal acetylcholine receptor subunit alpha-5	1138	314.681	1.15678	0.181789	6.36331	1.97e-10	9.95e-10	0.891689
CHRNA7.1139	CHRNA7	Neuronal acetylcholine receptor subunit alpha-7	1139	23.9496	-1.49661	0.274307	-5.45596	4.87e-08	1.8e-07	-1.84404
CHRNB1.1140	CHRNB1	Acetylcholine receptor subunit beta	1140	225.932	-0.646525	0.102939	-6.28069	3.37e-10	1.65e-09	-0.819094
CHRNB2.1141	CHRNB2	Neuronal acetylcholine receptor subunit beta-2	1141	8.69627	-0.803573	0.18188	-4.41815	9.95e-06	2.66e-05	-0.723019
CHRNB3.1142	CHRNB3	Neuronal acetylcholine receptor subunit beta-3	1142	0.1113	0.222385	0.425608	0.52251	0.601315	NA	-1.83372
CHRNB4.1143	CHRNB4	Neuronal acetylcholine receptor subunit beta-4	1143	2.0113	-1.81257	0.267251	-6.7823	1.18e-11	6.92e-11	-1.48372
CHRND.1144	CHRND	Acetylcholine receptor subunit delta	1144	1.32957	-0.55152	0.579199	-0.952211	0.34099	0.400955	-0.322086
CHRNE.1145	CHRNE	Acetylcholine receptor subunit epsilon	1145	31.8603	-0.201587	0.1138	-1.77142	0.0764917	0.106336	-0.448734
CHRNG.1146	CHRNG	Acetylcholine receptor subunit gamma	1146	1.9986	0.0943497	0.383823	0.245815	0.805825	0.839804	0.0391657
CHUK.1147	CHUK	Inhibitor of nuclear factor kappa-B kinase subunit alpha	1147	1116.95	-0.0933523	0.0599765	-1.55648	0.119593	0.159109	-0.266068
CIDEA.1149	CIDEA	Cell death activator CIDE-A	1149	1.07588	-1.71608	0.386383	-4.4414	8.94e-06	2.4e-05	-2.84865
CKB.1152	CKB	Creatine kinase B-type	1152	35572.3	-0.180362	0.121446	-1.48512	0.137513	0.180044	-0.427837
CIRBP.1153	CIRBP	Cold-inducible RNA-binding protein	1153	22431.1	0.372617	0.0737324	5.05363	4.33e-07	1.4e-06	0.145407
CISH.1154	CISH	Cytokine-inducible SH2-containing protein	1154	566.642	-0.925518	0.127273	-7.27191	3.54e-13	2.57e-12	-1.04436
TBCB.1155	TBCB	Tubulin-folding cofactor B	1155	2690.14	0.207345	0.0725073	2.85965	0.00424114	0.007466	-0.0311849
CKM.1158	CKM	Creatine kinase M-type	1158	440.426	-1.42772	0.320717	-4.45164	8.52e-06	2.3e-05	-1.24352
CKMT1B.1159	CKMT1B		1159	944.112	0.480975	0.167701	2.86804	0.00413017	0.00728339	0.262043
CKMT2.1160	CKMT2	Creatine kinase S-type, mitochondrial	1160	223.551	-1.10438	0.215237	-5.13098	2.88e-07	9.54e-07	-1.34061
ERCC8.1161	ERCC8	DNA excision repair protein ERCC-8	1161	279.017	0.0130771	0.056945	0.229645	0.818368	0.849741	-0.172059
CKS1B.1163	CKS1B	Cyclin-dependent kinases regulatory subunit 1	1163	626.282	-0.199396	0.0845676	-2.35784	0.0183818	0.028961	-0.442238
CKS2.1164	CKS2	Cyclin-dependent kinases regulatory subunit 2	1164	615.675	0.602769	0.13175	4.57509	4.76e-06	1.33e-05	0.340341
AP2M1.1173	AP2M1	AP-2 complex subunit mu	1173	17388.4	-0.0691769	0.0503081	-1.37506	0.169112	0.216193	-0.25767
AP1S1.1174	AP1S1	AP-1 complex subunit sigma-1A	1174	2727	0.547416	0.085691	6.38826	1.68e-10	8.52e-10	0.270992
AP2S1.1175	AP2S1	AP-2 complex subunit sigma	1175	4676.01	0.739959	0.114625	6.4555	1.08e-10	5.61e-10	0.42776
AP3S1.1176	AP3S1	AP-3 complex subunit sigma-1	1176	2120.45	-0.592447	0.0876992	-6.75545	1.42e-11	8.25e-11	-0.677987
CLC.1178	CLC	Galectin-10	1178	1.60429	-1.77978	0.466356	-3.81635	0.00013544	0.000302223	-2.51591
CLCA1.1179	CLCA1	Calcium-activated chloride channel regulator 1	1179	0.480851	-0.39371	0.535549	-0.735152	0.462247	0.523707	0.988278
CLCN1.1180	CLCN1	Chloride channel protein 1	1180	3.97827	-1.1103	0.288957	-3.84245	0.000121814	0.000273959	-1.51092
CLCN2.1181	CLCN2	Chloride channel protein 2	1181	298.949	0.335125	0.0907902	3.6912	0.000223199	0.000481376	0.267477
CLCN3.1182	CLCN3	H(+)/Cl(-) exchange transporter 3	1182	4304.29	0.158617	0.11834	1.34035	0.180132	0.228419	0.0583352
CLCN4.1183	CLCN4	H(+)/Cl(-) exchange transporter 4	1183	297.581	-0.473717	0.134159	-3.53102	0.000413966	0.000858725	-0.622427
CLCN5.1184	CLCN5	H(+)/Cl(-) exchange transporter 5	1184	447.936	0.39523	0.0808012	4.89139	1e-06	3.09e-06	0.240759
CLCN6.1185	CLCN6	Chloride transport protein 6	1185	1016.81	0.0783404	0.0683952	1.14541	0.25204	0.307731	-0.109337
CLCN7.1186	CLCN7	H(+)/Cl(-) exchange transporter 7	1186	4351.13	0.462908	0.0650247	7.11895	1.09e-12	7.33e-12	0.26348
CLCNKA.1187	CLCNKA	Chloride channel protein ClC-Ka	1187	30.6423	0.293642	0.208429	1.40883	0.158884	0.204471	0.143633
CLCNKB.1188	CLCNKB	Chloride channel protein ClC-Kb	1188	26.4422	-2.41466	0.213731	-11.2977	1.35e-29	1.08e-27	-2.58955
CLU.1191	CLU	Clusterin	1191	38258.7	-2.54326	0.184857	-13.7579	4.56e-43	1.43e-40	-2.62531
CLIC1.1192	CLIC1	Chloride intracellular channel protein 1	1192	17970.6	0.335503	0.0703449	4.76941	1.85e-06	5.48e-06	0.0773501
CLIC2.1193	CLIC2	Chloride intracellular channel protein 2	1193	259.174	-0.441708	0.115059	-3.83899	0.000123543	0.000277588	-0.670697
CLK1.1195	CLK1	Dual specificity protein kinase CLK1	1195	4488.04	0.319153	0.0926931	3.44311	0.000575055	0.00116744	0.103279
CLK2.1196	CLK2	Dual specificity protein kinase CLK2	1196	1569.79	0.25065	0.0596359	4.203	2.63e-05	6.6e-05	0.0658931
CLK2P.1197			1197	31.1563	-0.233771	0.0900906	-2.59484	0.00946339	0.015674	-0.365388
CLK3.1198	CLK3	Dual specificity protein kinase CLK3	1198	2610.07	0.236612	0.0485704	4.87153	1.11e-06	3.39e-06	0.0367381
TPP1.1200	TPP1	Tripeptidyl-peptidase 1	1200	8235.45	0.0946368	0.0684722	1.38212	0.166935	0.213752	-0.0535653
CLN3.1201	CLN3	Battenin	1201	3680.3	0.629203	0.0883828	7.11907	1.09e-12	7.32e-12	0.41947
CLN5.1203	CLN5	Ceroid-lipofuscinosis neuronal protein 5	1203	1889.05	-0.433047	0.0663115	-6.5305	6.55e-11	3.5e-10	-0.643804
CLNS1A.1207	CLNS1A	Methylosome subunit pICln	1207	3447.22	0.307323	0.0590056	5.20837	1.91e-07	6.46e-07	0.0794067
CLPS.1208	CLPS	Colipase	1208	0.0630408	-0.286347	0.540851	-0.529438	0.596502	NA	-1.5118
CLPTM1.1209	CLPTM1	Cleft lip and palate transmembrane protein 1	1209	8650.78	0.227409	0.060533	3.75678	0.000172113	0.000377885	0.0662321
CLTA.1211	CLTA	Clathrin light chain A	1211	7521.93	0.535372	0.0838089	6.38801	1.68e-10	8.53e-10	0.270289
CLTB.1212	CLTB	Clathrin light chain B	1212	3550.13	0.117997	0.100093	1.17887	0.238449	0.292639	-0.155606
CLTC.1213	CLTC	Clathrin heavy chain 1	1213	24208.4	0.105338	0.0673118	1.56493	0.117599	0.156761	-0.0284273
CMA1.1215	CMA1	Chymase	1215	9.66286	-0.97977	0.297486	-3.2935	0.000989485	0.00193745	-1.24371
CCR1.1230	CCR1	C-C chemokine receptor type 1	1230	129.851	-0.103342	0.165032	-0.626194	0.531188	0.590547	-0.336964
CCR3.1232	CCR3	C-C chemokine receptor type 3	1232	2.15007	-0.951047	0.245457	-3.8746	0.000106798	0.000242614	-1.24876
CCR4.1233	CCR4	C-C chemokine receptor type 4	1233	31.5694	-0.0489562	0.253513	-0.193111	0.846872	0.874011	-0.319896
CCR5.1234	CCR5	C-C chemokine receptor type 5	1234	186.723	0.10533	0.168723	0.624277	0.532446	0.591675	-0.159978
CCR6.1235	CCR6	C-C chemokine receptor type 6	1235	75.937	-0.19082	0.150411	-1.26865	0.204564	0.255537	-0.441308
CCR7.1236	CCR7	C-C chemokine receptor type 7	1236	136.467	-0.221913	0.216969	-1.02279	0.306408	0.364912	-0.469643
CCR8.1237	CCR8	C-C chemokine receptor type 8	1237	6.17287	0.483696	0.254032	1.90408	0.0569003	0.0812437	0.279841
CCBP2.1238	ACKR2	Atypical chemokine receptor 2	1238	64.9008	0.0646058	0.134811	0.479233	0.631773	0.685176	0.213137
CMKLR1.1240	CMKLR1	Chemokine-like receptor 1	1240	409.995	-0.017051	0.127035	-0.134223	0.893226	0.911766	-0.236217
LTB4R.1241	LTB4R	Leukotriene B4 receptor 1	1241	280.373	-0.197732	0.139199	-1.42049	0.155464	0.20073	-0.438823
ABCC2.1244	ABCC2	Canalicular multispecific organic anion transporter 1	1244	13.2374	0.137891	0.149461	0.922587	0.356222	0.416638	-0.014969
CNGB1.1258	CNGB1	Cyclic nucleotide-gated cation channel beta-1	1258	1.98108	-1.49012	0.270567	-5.50739	3.64e-08	1.37e-07	-1.56646
CNGA1.1259	CNGA1	cGMP-gated cation channel alpha-1	1259	217.848	0.215025	0.143323	1.50028	0.133541	0.17554	0.0631595
CNGA2.1260	CNGA2	Cyclic nucleotide-gated olfactory channel	1260	0.0948058	-0.803874	0.554952	-1.44855	0.147464	NA	-1.60866
CNGA3.1261	CNGA3	Cyclic nucleotide-gated cation channel alpha-3	1261	1.44532	-0.129705	0.382871	-0.33877	0.734783	0.777585	-0.308704
CNGA4.1262	CNGA4	Cyclic nucleotide-gated cation channel alpha-4	1262	9.83331	-0.15428	0.179013	-0.861838	0.388776	0.450554	-0.315045
PLK3.1263	PLK3	Serine/threonine-protein kinase PLK3	1263	323.225	-0.677963	0.140376	-4.82962	1.37e-06	4.14e-06	-0.922975
CNN1.1264	CNN1	Calponin-1	1264	28939.4	-1.51496	0.177647	-8.52792	1.49e-17	1.96e-16	-1.74389
CNN2.1265	CNN2	Calponin-2	1265	4894.86	-0.725364	0.104639	-6.93205	4.15e-12	2.59e-11	-0.952442
CNN3.1266	CNN3	Calponin-3	1266	6660.96	-0.395553	0.0981371	-4.03061	5.56e-05	0.000132433	-0.615248
CNP.1267	CNP	2',3'-cyclic-nucleotide 3'-phosphodiesterase	1267	8002.11	0.318102	0.0576649	5.51639	3.46e-08	1.3e-07	0.134412
CNR1.1268	CNR1	Cannabinoid receptor 1	1268	61.328	-1.04988	0.17234	-6.09192	1.12e-09	5.1e-09	-1.2054
CNR2.1269	CNR2	Cannabinoid receptor 2	1269	4.55341	-0.518954	0.314425	-1.65049	0.0988437	0.133925	-0.892634
CNTF.1270	CNTF	Ciliary neurotrophic factor	1270	10.9964	-0.178659	0.164325	-1.08723	0.276934	0.3342	-0.366698
CNTFR.1271	CNTFR	Ciliary neurotrophic factor receptor subunit alpha	1271	193.874	-1.54514	0.233621	-6.61388	3.74e-11	2.06e-10	-1.89913
CNTN1.1272	CNTN1	Contactin-1	1272	869.442	-1.50158	0.224669	-6.68354	2.33e-11	1.31e-10	-1.68883
COL1A1.1277	COL1A1	Collagen alpha-1(I) chain	1277	20509.2	0.497653	0.16574	3.00262	0.00267667	0.0048734	0.307667
COL1A2.1278	COL1A2	Collagen alpha-2(I) chain	1278	26139.5	-0.181564	0.151457	-1.19878	0.230614	0.2842	-0.379146
COL2A1.1280	COL2A1	Collagen alpha-1(II) chain	1280	2845.35	4.52935	0.391614	11.5659	6.14e-31	5.7e-29	4.0004
COL3A1.1281	COL3A1	Collagen alpha-1(III) chain	1281	19585.3	0.0301327	0.151171	0.199329	0.842005	0.870303	-0.121124
COL4A1.1282	COL4A1	Collagen alpha-1(IV) chain [Cleaved into: Arresten]	1282	8903.87	-0.612636	0.14011	-4.37253	1.23e-05	3.23e-05	-0.756666
COL4A2.1284	COL4A2	Collagen alpha-2(IV) chain [Cleaved into: Canstatin]	1284	14787	-0.690721	0.135921	-5.08178	3.74e-07	1.22e-06	-0.843277
COL4A3.1285	COL4A3	Collagen alpha-3(IV) chain	1285	181.401	-0.702086	0.169754	-4.13591	3.54e-05	8.69e-05	-0.795636
COL4A4.1286	COL4A4	Collagen alpha-4(IV) chain	1286	448.094	-0.898337	0.159045	-5.64831	1.62e-08	6.39e-08	-0.996584
COL4A5.1287	COL4A5	Collagen alpha-5(IV) chain	1287	2668.59	-0.602892	0.0875427	-6.88683	5.71e-12	3.5e-11	-0.755464
COL4A6.1288	COL4A6	Collagen alpha-6(IV) chain	1288	1106.13	-1.8185	0.193019	-9.42139	4.45e-21	9.82e-20	-2.01732
COL5A1.1289	COL5A1	Collagen alpha-1(V) chain	1289	3277.67	-0.18907	0.141745	-1.33387	0.182245	0.230761	-0.377212
COL5A2.1290	COL5A2	Collagen alpha-2(V) chain	1290	1520.18	0.153265	0.161593	0.94846	0.342895	0.403022	-0.0807278
COL6A1.1291	COL6A1	Collagen alpha-1(VI) chain	1291	9587.52	-0.676177	0.139726	-4.8393	1.3e-06	3.95e-06	-0.897937
COL6A2.1292	COL6A2	Collagen alpha-2(VI) chain	1292	20703.8	-0.611639	0.138081	-4.42957	9.44e-06	2.53e-05	-0.831809
COL6A3.1293	COL6A3	Collagen alpha-3(VI) chain	1293	9775.43	-0.792489	0.154888	-5.11653	3.11e-07	1.03e-06	-0.949608
COL7A1.1294	COL7A1	Collagen alpha-1(VII) chain	1294	1875.36	-0.227686	0.174648	-1.30369	0.192339	0.241767	-0.490222
COL8A1.1295	COL8A1	Collagen alpha-1(VIII) chain	1295	665.334	0.146253	0.192987	0.757841	0.448546	0.510543	0.0458952
COL8A2.1296	COL8A2	Collagen alpha-2(VIII) chain	1296	786.024	-0.709679	0.136485	-5.19968	2e-07	6.75e-07	-0.888041
COL9A1.1297	COL9A1	Collagen alpha-1(IX) chain	1297	252.73	-1.51738	0.312257	-4.85938	1.18e-06	3.59e-06	-1.90215
COL9A2.1298	COL9A2	Collagen alpha-2(IX) chain	1298	9563.14	2.08334	0.240455	8.66416	4.55e-18	6.45e-17	1.70814
COL9A3.1299	COL9A3	Collagen alpha-3(IX) chain	1299	95.2612	0.055638	0.19582	0.284128	0.776312	0.813775	-0.137069
COL10A1.1300	COL10A1	Collagen alpha-1(X) chain	1300	305.461	1.98208	0.288178	6.87795	6.07e-12	3.71e-11	1.87921
COL11A1.1301	COL11A1	Collagen alpha-1(XI) chain	1301	27.2807	0.913981	0.310919	2.93961	0.00328622	0.00588738	1.12167
COL11A2.1302	COL11A2	Collagen alpha-2(XI) chain	1302	36.0182	0.808194	0.200077	4.03942	5.36e-05	0.000127973	0.621912
COL12A1.1303	COL12A1	Collagen alpha-1(XII) chain	1303	6364.43	0.863543	0.198767	4.34449	1.4e-05	3.64e-05	0.696484
COL13A1.1305	COL13A1	Collagen alpha-1(XIII) chain	1305	181.67	-0.796008	0.205434	-3.87476	0.000106731	0.000242495	-1.10787
COL15A1.1306	COL15A1	Collagen alpha-1(XV) chain [Cleaved into: Restin	1306	3269.79	0.106811	0.140782	0.758697	0.448034	0.50999	-0.0741203
COL16A1.1307	COL16A1	Collagen alpha-1(XVI) chain	1307	3172.95	-0.204715	0.130559	-1.56798	0.116885	0.155896	-0.444938
COL17A1.1308	COL17A1	Collagen alpha-1(XVII) chain	1308	1697.95	-1.90815	0.22728	-8.39559	4.64e-17	5.72e-16	-2.13702
COL19A1.1310	COL19A1	Collagen alpha-1(XIX) chain	1310	13.9675	-0.961878	0.351807	-2.73411	0.00625494	0.0106989	-1.89558
COMP.1311	COMP	Cartilage oligomeric matrix protein	1311	2522.78	2.1103	0.275155	7.6695	1.73e-14	1.49e-13	1.9076
COMT.1312	COMT	Catechol O-methyltransferase	1312	6634.63	0.033061	0.0750622	0.440449	0.659612	0.710374	-0.195706
COPA.1314	COPA	Coatomer subunit alpha	1314	14853	0.0944719	0.0668515	1.41316	0.157608	0.203061	-0.0281635
COPB1.1315	COPB1	Coatomer subunit beta	1315	9171.16	0.116375	0.0616104	1.88888	0.0589077	0.083872	-0.0446707
KLF6.1316	KLF6	Krueppel-like factor 6	1316	4917.87	-0.591823	0.153962	-3.84394	0.000121072	0.000272388	-0.778301
SLC31A1.1317	SLC31A1	High affinity copper uptake protein 1	1317	4872.12	-0.30408	0.0941294	-3.23045	0.00123596	0.00238346	-0.429838
SLC31A2.1318	SLC31A2	Probable low affinity copper uptake protein 2	1318	733.856	-2.06809	0.16323	-12.6698	8.69e-37	1.48e-34	-1.97243
CORT.1325	CORT	Cortistatin [Cleaved into: Cortistatin-29; Cortistatin-17]	1325	24.0288	0.796573	0.156322	5.09573	3.47e-07	1.14e-06	0.497952
MAP3K8.1326	MAP3K8	Mitogen-activated protein kinase kinase kinase 8	1326	209.389	-1.11112	0.163261	-6.80583	1e-11	5.95e-11	-1.23906
COX4I1.1327	COX4I1	Cytochrome c oxidase subunit 4 isoform 1, mitochondrial	1327	15458.6	0.0798536	0.107244	0.744599	0.456514	0.518194	-0.201067
COX5B.1329	COX5B	Cytochrome c oxidase subunit 5B, mitochondrial	1329	5029.8	0.508422	0.114297	4.44827	8.66e-06	2.33e-05	0.223475
COX6A1.1337	COX6A1	Cytochrome c oxidase subunit 6A1, mitochondrial	1337	6898.78	0.486559	0.0948088	5.132	2.87e-07	9.49e-07	0.214175
COX6A2.1339	COX6A2	Cytochrome c oxidase subunit 6A2, mitochondrial	1339	18.0715	-0.337538	0.522345	-0.646197	0.518152	0.577973	-0.934656
COX6B1.1340	COX6B1	Cytochrome c oxidase subunit 6B1	1340	8430.81	0.418876	0.102798	4.07473	4.61e-05	0.000111271	0.136397
COX6C.1345	COX6C	Cytochrome c oxidase subunit 6C	1345	5376.93	0.584244	0.114643	5.09622	3.47e-07	1.13e-06	0.309022
COX7A1.1346	COX7A1	Cytochrome c oxidase subunit 7A1, mitochondrial	1346	659.938	-0.823612	0.187164	-4.40049	1.08e-05	2.86e-05	-1.17873
COX7A2.1347	COX7A2	Cytochrome c oxidase subunit 7A2, mitochondrial	1347	5424.49	0.395129	0.0936281	4.2202	2.44e-05	6.15e-05	0.121737
COX7B.1349	COX7B	Cytochrome c oxidase subunit 7B, mitochondrial	1349	4206.95	0.336119	0.0927751	3.62294	0.000291272	0.000618017	0.0576334
COX7C.1350	COX7C	Cytochrome c oxidase subunit 7C, mitochondrial	1350	9609.05	0.251289	0.0866831	2.89894	0.00374423	0.00664629	-0.00190698
COX8A.1351	COX8A	Cytochrome c oxidase subunit 8A, mitochondrial	1351	8033.72	0.320604	0.0840639	3.81382	0.000136836	0.000305234	0.0686495
COX10.1352	COX10	Protoheme IX farnesyltransferase, mitochondrial	1352	587.167	-0.0789048	0.0434989	-1.81395	0.0696854	0.097676	-0.269189
COX11.1353	COX11	Cytochrome c oxidase assembly protein COX11, mitochondrial	1353	2114.33	-0.0703797	0.0501072	-1.40458	0.160146	0.205969	-0.282416
COX15.1355	COX15	Cytochrome c oxidase assembly protein COX15 homolog	1355	2707.87	0.0732713	0.0511409	1.43273	0.151935	0.196665	-0.12731
CP.1356	CP	Ceruloplasmin	1356	1641.94	-0.0827127	0.268103	-0.308511	0.757693	0.797545	-0.263387
CPA1.1357	CPA1	Carboxypeptidase A1	1357	4.91073	-1.3392	0.256218	-5.2268	1.72e-07	5.88e-07	-1.71151
CPA2.1358	CPA2	Carboxypeptidase A2	1358	0.80232	-1.44892	0.353642	-4.09714	4.18e-05	0.000101584	-1.79761
CPA3.1359	CPA3	Mast cell carboxypeptidase A	1359	620.673	-0.757522	0.194452	-3.89567	9.79e-05	0.000223925	-1.05962
CPB1.1360	CPB1	Carboxypeptidase B	1360	351.085	1.40022	0.329267	4.25253	2.11e-05	5.37e-05	1.43953
CPB2.1361	CPB2	Carboxypeptidase B2	1361	5.76807	-2.24286	0.385446	-5.81887	5.92e-09	2.47e-08	-2.54249
CPD.1362	CPD	Carboxypeptidase D	1362	8019.21	0.184833	0.0970227	1.90505	0.0567742	0.0810818	0.0638549
CPE.1363	CPE	Carboxypeptidase E	1363	26468.6	0.0939413	0.15546	0.604278	0.545659	0.604427	-0.139405
CLDN4.1364	CLDN4	Claudin-4	1364	21117.6	0.0381691	0.137782	0.277026	0.78176	0.818469	-0.226337
CLDN3.1365	CLDN3	Claudin-3	1365	13293.1	1.15131	0.143726	8.01042	1.14e-15	1.17e-14	0.91594
CLDN7.1366	CLDN7	Claudin-7	1366	5476.42	0.57872	0.155362	3.72498	0.000195332	0.000425012	0.431525
CPM.1368	CPM	Carboxypeptidase M	1368	2507.01	-0.501108	0.230338	-2.17553	0.0295901	0.0448008	-0.620618
CPN1.1369	CPN1	Carboxypeptidase N catalytic chain	1369	0.368589	1.44069	0.578763	2.48925	0.0128013	0.0207551	6.46548
CPN2.1370	CPN2	Carboxypeptidase N subunit 2	1370	0.721999	1.14816	0.492619	2.33073	0.0197674	0.0309502	1.23363
CPOX.1371	CPOX	Oxygen-dependent coproporphyrinogen-III oxidase, mitochondrial	1371	721.405	0.198552	0.050387	3.94055	8.13e-05	0.000188395	0.0123325
CPS1.1373	CPS1	Carbamoyl-phosphate synthase [ammonia], mitochondrial	1373	108.844	0.341717	0.276933	1.23394	0.217226	0.269578	2.09651
CPT1A.1374	CPT1A	Carnitine O-palmitoyltransferase 1, liver isoform	1374	5128.56	-0.12162	0.0869398	-1.3989	0.161842	0.207983	-0.238069
CPT1B.1375	CPT1B	Carnitine O-palmitoyltransferase 1, muscle isoform	1375	817.713	1.41826	0.161763	8.76754	1.83e-18	2.74e-17	1.11691
CPT2.1376	CPT2	Carnitine O-palmitoyltransferase 2, mitochondrial	1376	2401.94	0.355295	0.0632261	5.61944	1.92e-08	7.47e-08	0.182139
CR1.1378	CR1	Complement receptor type 1	1378	54.209	-0.180408	0.219962	-0.820179	0.412114	0.47384	-0.389919
CR1L.1379	CR1L	Complement component receptor 1-like protein	1379	1.42776	0.0513727	0.300477	0.17097	0.864247	0.888587	-0.154895
CR2.1380	CR2	Complement receptor type 2	1380	18.803	0.329029	0.33527	0.981386	0.326403	0.385723	-0.520502
CRABP1.1381	CRABP1	Cellular retinoic acid-binding protein 1	1381	64.1562	-2.33498	0.309687	-7.53982	4.71e-14	3.86e-13	-1.64865
CRABP2.1382	CRABP2	Cellular retinoic acid-binding protein 2	1382	1435.16	-1.98959	0.212231	-9.37463	6.94e-21	1.49e-19	-2.18674
CRAT.1384	CRAT	Carnitine O-acetyltransferase	1384	7920.95	0.811299	0.113043	7.17691	7.13e-13	4.94e-12	0.632468
CREB1.1385	CREB1	Cyclic AMP-responsive element-binding protein 1	1385	2269.8	-0.126124	0.0542546	-2.32468	0.0200892	0.0314104	-0.284984
ATF2.1386	ATF2	Cyclic AMP-dependent transcription factor ATF-2	1386	980.39	-0.429676	0.118125	-3.63746	0.000275336	0.000586415	-0.547709
CREBBP.1387	CREBBP	CREB-binding protein	1387	5169.87	-0.16853	0.0685345	-2.45906	0.0139301	0.0224407	-0.302945
ATF6B.1388	ATF6B	Cyclic AMP-dependent transcription factor ATF-6 beta	1388	5754.86	0.114555	0.0487673	2.34901	0.0188235	0.0295789	-0.0668361
CREBL2.1389	CREBL2	cAMP-responsive element-binding protein-like 2	1389	4221.99	-0.0793814	0.0543724	-1.45996	0.144301	0.187954	-0.286846
CREM.1390	CREM	cAMP-responsive element modulator	1390	1004.99	-0.45983	0.109122	-4.21389	2.51e-05	6.31e-05	-0.675196
CRH.1392	CRH	Corticoliberin	1392	0.0958507	-1.20232	0.570841	-2.10622	0.0351852	NA	-2.31915
CRHBP.1393	CRHBP	Corticotropin-releasing factor-binding protein	1393	52.1836	-1.71515	0.213676	-8.02685	1e-15	1.03e-14	-1.96855
CRHR1.1394	CRHR1	Corticotropin-releasing factor receptor 1	1394	23.3312	-0.604138	0.169978	-3.55422	0.000379104	0.000790218	-0.796315
CRHR2.1395	CRHR2	Corticotropin-releasing factor receptor 2	1395	2.66287	-1.92513	0.349047	-5.51539	3.48e-08	1.31e-07	-2.09919
CRIP1.1396	CRIP1	Cysteine-rich protein 1	1396	701.285	-0.727993	0.198405	-3.66923	0.000243281	0.000521804	-0.771449
CRIP2.1397	CRIP2	Cysteine-rich protein 2	1397	4068	-0.205183	0.152406	-1.34629	0.178208	0.226279	-0.318875
CRK.1398	CRK	Adapter molecule crk	1398	1850.85	-0.37245	0.0673177	-5.53273	3.15e-08	1.19e-07	-0.533674
CRKL.1399	CRKL	Crk-like protein	1399	3612.61	-0.216427	0.0430441	-5.02804	4.96e-07	1.59e-06	-0.368293
CRMP1.1400	CRMP1	Dihydropyrimidinase-related protein 1	1400	344.823	-0.163079	0.113205	-1.44057	0.149705	0.19416	-0.317697
CRP.1401	CRP	C-reactive protein [Cleaved into: C-reactive protein	1401	3.43524	1.43564	0.383787	3.74074	0.000183482	0.000400777	1.10252
HAPLN1.1404	HAPLN1	Hyaluronan and proteoglycan link protein 1	1404	54.3916	-1.46838	0.331658	-4.42741	9.54e-06	2.55e-05	-1.92661
CRX.1406	CRX	Cone-rod homeobox protein	1406	0.408915	-0.197665	0.503922	-0.392254	0.694871	0.742329	4.21642
CRY1.1407	CRY1	Cryptochrome-1	1407	1060.27	-0.0141022	0.061769	-0.228306	0.819409	0.850623	-0.184595
CRY2.1408	CRY2	Cryptochrome-2	1408	3272.54	-0.390621	0.0616315	-6.33801	2.33e-10	1.16e-09	-0.574171
CRYAA.1409	CRYAA	Alpha-crystallin A chain	1409	0.175908	0.416055	0.533997	0.779133	0.435901	0.497571	0.316438
CRYAB.1410	CRYAB	Alpha-crystallin B chain	1410	3328.94	-1.48772	0.190595	-7.80566	5.92e-15	5.45e-14	-1.74015
CRYBA1.1411	CRYBA1	Beta-crystallin A3 [Cleaved into: Beta-crystallin A3, isoform A1, Delta4 form; Beta-crystallin A3, isoform A1, Delta7 form; Beta-crystallin A3, isoform A1, Delta8 form]	1411	0.206072	-1.13699	0.473841	-2.39952	0.0164167	0.0261014	-1.54976
CRYBA2.1412	CRYBA2	Beta-crystallin A2	1412	42.5264	1.30003	0.219639	5.91895	3.24e-09	1.39e-08	1.0103
CRYBA4.1413	CRYBA4	Beta-crystallin A4	1413	8.43869	2.2209	0.441391	5.03159	4.86e-07	1.57e-06	2.59393
CRYBB1.1414	CRYBB1	Beta-crystallin B1	1414	6.48896	0.0332698	0.194288	0.171239	0.864036	0.888417	0.0470339
CRYBB2.1415	CRYBB2	Beta-crystallin B2	1415	8.96588	0.329987	0.254902	1.29457	0.195469	0.245298	0.00733948
CRYBB3.1417	CRYBB3	Beta-crystallin B3	1417	5.37234	0.685012	0.262794	2.60666	0.00914314	0.0151909	0.367691
CRYGA.1418	CRYGA	Gamma-crystallin A	1418	0.0126756	0.04586	0.346252	0.132447	0.894631	NA	Inf
CRYGB.1419	CRYGB	Gamma-crystallin B	1419	0.0307942	0.0989886	0.400775	0.246993	0.804914	NA	Inf
CRYGC.1420	CRYGC	Gamma-crystallin C	1420	0.0928992	0.621117	0.577336	1.07583	0.282002	NA	2.35327
CRYGD.1421	CRYGD	Gamma-crystallin D	1421	3.50972	-1.16859	0.475529	-2.45745	0.0139926	0.0225281	-2.03751
CRYGS.1427	CRYGS	Beta-crystallin S	1427	32.14	1.22814	0.199144	6.1671	6.96e-10	3.27e-09	0.962021
CRYM.1428	CRYM	Ketimine reductase mu-crystallin	1428	2377.86	0.191434	0.17612	1.08695	0.277057	0.334328	-0.0297111
CRYZ.1429	CRYZ	Quinone oxidoreductase	1429	1760.46	-0.92198	0.0950784	-9.69705	3.1e-22	8.33e-21	-1.05178
CS.1431	CS	Citrate synthase, mitochondrial	1431	7698.08	0.239792	0.0442318	5.42127	5.92e-08	2.16e-07	0.0688351
MAPK14.1432	MAPK14	Mitogen-activated protein kinase 14	1432	2134.61	-0.416868	0.0532737	-7.82502	5.08e-15	4.73e-14	-0.590918
CSE1L.1434	CSE1L	Exportin-2	1434	4280.87	0.11542	0.0453656	2.54422	0.0109522	0.0179472	-0.0727194
CSF1.1435	CSF1	Macrophage colony-stimulating factor 1	1435	693.263	-0.66981	0.124708	-5.37104	7.83e-08	2.8e-07	-0.821303
CSF1R.1436	CSF1R	Macrophage colony-stimulating factor 1 receptor	1436	1409.29	-0.380096	0.138076	-2.75281	0.00590865	0.0101557	-0.594327
CSF2.1437	CSF2	Granulocyte-macrophage colony-stimulating factor	1437	0.662479	-0.535909	0.378759	-1.41491	0.157096	0.202537	-0.867455
CSF2RA.1438	CSF2RA	Granulocyte-macrophage colony-stimulating factor receptor subunit alpha	1438	137.369	-0.181105	0.151811	-1.19296	0.232884	0.286685	-0.454745
CSF2RB.1439	CSF2RB	Cytokine receptor common subunit beta	1439	240.645	-0.289957	0.180514	-1.60629	0.10821	0.145421	-0.532679
CSF3.1440	CSF3	Granulocyte colony-stimulating factor	1440	83.653	-0.539148	0.361138	-1.49291	0.13546	0.177782	-1.68855
CSF3R.1441	CSF3R	Granulocyte colony-stimulating factor receptor	1441	165.725	-0.288796	0.166467	-1.73485	0.0827677	0.114189	-0.547659
CSH1.1442	CSH1	Chorionic somatomammotropin hormone 1	1442	0.0118041	0.0376044	0.346252	0.108604	0.913516	NA	Inf
CSH2.1443	CSH2	Chorionic somatomammotropin hormone 2	1443	0.0108203	0.04586	0.346252	0.132447	0.894631	NA	Inf
CSK.1445	CSK	Tyrosine-protein kinase CSK	1445	3579.94	0.572093	0.0531157	10.7707	4.73e-27	2.47e-25	0.354451
CSN1S1.1446	CSN1S1	Alpha-S1-casein [Cleaved into: Casoxin-D]	1446	0.0409251	-0.0484647	0.49502	-0.0979045	0.922008	NA	-0.997223
CSN2.1447	CSN2	Beta-casein	1447	0.116907	0.455937	0.533922	0.853938	0.393139	NA	1.72524
CSN3.1448	CSN3	Kappa-casein	1448	0.0304384	-0.230943	0.44496	-0.519019	0.603747	NA	-3.31915
CSNK1A1.1452	CSNK1A1	Casein kinase I isoform alpha	1452	16024.6	0.0691806	0.0450388	1.53602	0.124533	0.164912	-0.113919
CSNK1D.1453	CSNK1D	Casein kinase I isoform delta	1453	10352.6	0.237106	0.0373468	6.34876	2.17e-10	1.09e-09	0.0500828
CSNK1E.1454	CSNK1E	Casein kinase I isoform epsilon	1454	5589.84	0.333823	0.0524103	6.36942	1.9e-10	9.58e-10	0.145721
CSNK1G2.1455	CSNK1G2	Casein kinase I isoform gamma-2	1455	2831.5	0.342698	0.0547235	6.26235	3.79e-10	1.85e-09	0.156474
CSNK1G3.1456	CSNK1G3	Casein kinase I isoform gamma-3	1456	1401.26	0.117424	0.0560044	2.09669	0.0360214	0.0535632	-0.0611568
CSNK2A1.1457	CSNK2A1	Casein kinase II subunit alpha	1457	2646.87	-0.010547	0.0531016	-0.198618	0.842561	0.870689	-0.146438
CSNK2A2.1459	CSNK2A2	Casein kinase II subunit alpha'	1459	1128.21	-0.0817532	0.059707	-1.36924	0.170924	0.21816	-0.274984
CSNK2B.1460	CSNK2B	Casein kinase II subunit beta	1460	6429.03	0.351151	0.0749421	4.68564	2.79e-06	8.07e-06	0.12022
VCAN.1462	VCAN	Versican core protein	1462	1936.35	-0.476305	0.196684	-2.42168	0.015449	0.0246879	-0.688545
NCAN.1463	NCAN	Neurocan core protein	1463	2.95431	0.173044	0.284105	0.609086	0.542467	0.601379	0.0464985
CSPG4.1464	CSPG4	Chondroitin sulfate proteoglycan 4	1464	1610.33	-1.1323	0.159955	-7.07885	1.45e-12	9.61e-12	-1.31193
CSRP1.1465	CSRP1	Cysteine and glycine-rich protein 1	1465	53105.7	-1.43752	0.141601	-10.1519	3.25e-24	1.12e-22	-1.64542
CSRP2.1466	CSRP2	Cysteine and glycine-rich protein 2	1466	1333.34	-0.897859	0.18584	-4.83136	1.36e-06	4.1e-06	-1.23384
SLC25A10.1468	SLC25A10	Mitochondrial dicarboxylate carrier	1468	3781.43	1.08037	0.115328	9.36788	7.4e-21	1.57e-19	0.85063
CST1.1469	CST1	Cystatin-SN	1469	681.511	1.02009	0.333472	3.05899	0.00222087	0.00410168	1.6775
CST2.1470	CST2	Cystatin-SA	1470	304.296	3.69437	0.309953	11.9191	9.41e-33	1.1e-30	2.93532
CST3.1471	CST3	Cystatin-C	1471	19331.2	0.0329222	0.107602	0.305963	0.759633	0.799196	-0.228439
CST4.1472	CST4	Cystatin-S	1472	57.1794	-1.58881	0.318952	-4.98136	6.31e-07	2e-06	-3.73767
CST5.1473	CST5	Cystatin-D	1473	3.63581	0.204117	0.315988	0.645964	0.518303	0.578108	-0.0791785
CST6.1474	CST6	Cystatin-M	1474	67.4643	-1.69725	0.328544	-5.16598	2.39e-07	8.01e-07	-1.83418
CSTA.1475	CSTA	Cystatin-A	1475	312.94	-1.07745	0.19473	-5.53306	3.15e-08	1.19e-07	-1.14726
CSTB.1476	CSTB	Cystatin-B	1476	5688.48	0.231066	0.0813599	2.84005	0.00451062	0.00790981	-0.0136884
CSTF1.1477	CSTF1	Cleavage stimulation factor subunit 1	1477	1651.28	0.18542	0.046446	3.99216	6.55e-05	0.000154116	-0.0141077
CSTF2.1478	CSTF2	Cleavage stimulation factor subunit 2	1478	735.128	-0.0555752	0.067169	-0.827393	0.408014	0.469634	-0.189538
CSTF3.1479	CSTF3	Cleavage stimulation factor subunit 3	1479	1406.85	0.314617	0.0535152	5.87901	4.13e-09	1.75e-08	0.104449
NKX2-5.1482	NKX2-5	Homeobox protein Nkx-2.5	1482	1.80599	1.53811	0.537656	2.86078	0.004226	0.00744071	1.85262
CTAG1B.1485	CTAG1A	Cancer/testis antigen 1	1485	2.75944	1.95051	0.559919	3.48357	0.000494782	0.00101492	0.067414
CTBS.1486	CTBS	Di-N-acetylchitobiase	1486	2281.45	-0.0593193	0.100234	-0.591806	0.55398	0.612439	-0.288798
CTBP1.1487	CTBP1	C-terminal-binding protein 1	1487	7983.02	0.242975	0.0622806	3.9013	9.57e-05	0.000219068	0.0537284
CTBP2.1488	CTBP2	C-terminal-binding protein 2	1488	5202.92	0.153972	0.0591634	2.60249	0.00925509	0.0153636	-0.0376044
CTF1.1489	CTF1	Cardiotrophin-1	1489	400.067	-1.34419	0.146436	-9.17941	4.33e-20	8.27e-19	-1.57386
CTGF.1490	CTGF	Connective tissue growth factor	1490	13936	-0.407508	0.180682	-2.25538	0.0241093	0.0371226	-0.623416
CTH.1491	CTH	Cystathionine gamma-lyase	1491	374.384	0.246602	0.0856977	2.87759	0.00400732	0.00708371	0.0575829
CTLA4.1493	CTLA4	Cytotoxic T-lymphocyte protein 4	1493	39.5719	0.804602	0.199652	4.03003	5.58e-05	0.000132682	0.656522
CTNNA1.1495	CTNNA1	Catenin alpha-1	1495	17838.7	-0.0360049	0.0388084	-0.927761	0.353532	0.413871	-0.195283
CTNNA2.1496	CTNNA2	Catenin alpha-2	1496	63.5911	-1.15931	0.321362	-3.6075	0.000309157	0.000653211	-1.37924
CTNS.1497	CTNS	Cystinosin	1497	1063.93	-0.332036	0.0824892	-4.02521	5.69e-05	0.000135258	-0.44136
CTNNB1.1499	CTNNB1	Catenin beta-1	1499	18690.6	-0.204412	0.0547275	-3.73508	0.000187654	0.000409423	-0.37545
CTNND1.1500	CTNND1	Catenin delta-1	1500	16377	-0.0917907	0.0668921	-1.37222	0.169995	0.217162	-0.216788
CTNND2.1501	CTNND2	Catenin delta-2	1501	698.903	1.17522	0.15187	7.73836	1.01e-14	9.01e-14	1.04341
CTPS.1503	CTPS1	CTP synthase 1	1503	1420.91	-0.290944	0.0803685	-3.62013	0.000294456	0.000624495	-0.436245
CTRB1.1504			1504	2.09315	1.25254	0.554908	2.2572	0.0239957	0.0369625	2.55532
CTRL.1506	CTRL	Chymotrypsin-like protease CTRL-1	1506	15.0794	0.703129	0.192142	3.65943	0.000252773	0.000541011	0.391037
CTSB.1508	CTSB	Cathepsin B	1508	27213	-0.827101	0.0906675	-9.12236	7.35e-20	1.35e-18	-1.00532
CTSD.1509	CTSD	Cathepsin D	1509	32649.8	0.0815513	0.0790598	1.03151	0.3023	0.360738	-0.0897728
CTSE.1510	CTSE	Cathepsin E	1510	33.8528	-1.10132	0.276119	-3.98858	6.65e-05	0.00015633	-1.18798
CTSG.1511	CTSG	Cathepsin G	1511	51.9265	-0.740386	0.257538	-2.87487	0.00404198	0.00713906	-0.979974
CTSH.1512	CTSH	Pro-cathepsin H [Cleaved into: Cathepsin H mini chain; Cathepsin H	1512	7777.4	-0.332496	0.0967574	-3.43639	0.000589524	0.00119479	-0.544542
CTSK.1513	CTSK	Cathepsin K	1513	1202.56	-0.327279	0.133945	-2.44339	0.0145498	0.0233662	-0.590357
CTSL1.1514	CTSL	Cathepsin L1	1514	4507.35	0.0454679	0.0699993	0.649547	0.515985	0.576161	-0.10739
CTSL2.1515	CTSV	Cathepsin L2	1515	98.291	0.31233	0.155753	2.00529	0.0449323	0.0657035	0.0300558
CTSO.1519	CTSO	Cathepsin O	1519	3586.56	0.16951	0.0772861	2.19328	0.0282869	0.0429979	-0.00477974
CTSS.1520	CTSS	Cathepsin S	1520	1719.18	-0.35438	0.146502	-2.41894	0.0155658	0.0248539	-0.563371
CTSW.1521	CTSW	Cathepsin W	1521	118.897	-0.152324	0.194629	-0.782634	0.433842	0.495516	-0.440794
CTSZ.1522	CTSZ	Cathepsin Z	1522	6916.47	0.210051	0.0759939	2.76406	0.00570876	0.00983418	-0.0156915
CUX1.1523	CUX1	Homeobox protein cut-like 1	1523	6042.02	0.147873	0.05732	2.57978	0.00988636	0.0163209	-0.056746
CX3CR1.1524	CX3CR1	CX3C chemokine receptor 1	1524	240.918	-1.02862	0.177842	-5.78392	7.3e-09	3.01e-08	-1.1832
CXADR.1525	CXADR	Coxsackievirus and adenovirus receptor	1525	1331.21	-0.156032	0.150324	-1.03797	0.299282	0.357561	-0.291078
CYB5A.1528	CYB5A	Cytochrome b5	1528	4147.02	0.158446	0.106585	1.48657	0.137128	0.179577	0.0296894
CYB561.1534	CYB561	Cytochrome b561	1534	16987.9	0.299714	0.0809526	3.70234	0.000213621	0.000461967	0.11311
CYBA.1535	CYBA	Cytochrome b-245 light chain	1535	1285.71	-0.843547	0.140595	-5.99982	1.98e-09	8.7e-09	-1.03117
CYBB.1536	CYBB	Cytochrome b-245 heavy chain	1536	840.786	-0.322479	0.174871	-1.8441	0.0651683	0.0919915	-0.538087
CYC1.1537	CYC1	Cytochrome c1, heme protein, mitochondrial	1537	6056.16	0.32531	0.080174	4.05755	4.96e-05	0.000119267	0.114244
CYLC1.1538	CYLC1	Cylicin-1	1538	0.0190114	0.0183944	0.346252	0.0531244	0.957633	NA	-0.149226
CYLC2.1539	CYLC2	Cylicin-2	1539	0.0677482	0.204106	0.493797	0.413339	0.679358	NA	1.72524
CYLD.1540	CYLD	Ubiquitin carboxyl-terminal hydrolase CYLD	1540	2318.25	-0.499689	0.0610941	-8.179	2.86e-16	3.16e-15	-0.659202
CYP1A1.1543	CYP1A1	Cytochrome P450 1A1	1543	29.9936	-0.132039	0.312271	-0.422835	0.672415	0.721887	1.58322
CYP1A2.1544	CYP1A2	Cytochrome P450 1A2	1544	4.53822	-0.962948	0.407819	-2.36121	0.0182153	0.0287081	-1.77266
CYP1B1.1545	CYP1B1	Cytochrome P450 1B1	1545	8072.64	0.394574	0.221312	1.78288	0.0746053	0.103918	0.37613
CYP2A6.1548	CYP2A6	Cytochrome P450 2A6	1548	13.3195	-0.521935	0.260739	-2.00176	0.0453111	0.0661781	-0.73485
CYP2A7.1549	CYP2A7	Cytochrome P450 2A7	1549	2.37713	-0.28575	0.337352	-0.847039	0.396974	0.458914	-0.426066
CYP3A7.1551	CYP3A7	Cytochrome P450 3A7	1551	18.9764	-2.62499	0.30106	-8.71918	2.8e-18	4.09e-17	-2.87025
CYP2A13.1553	CYP2A13	Cytochrome P450 2A13	1553	0.170463	-1.64787	0.517328	-3.18535	0.00144578	0.00275475	-2.48908
CYP2B6.1555	CYP2B6	Cytochrome P450 2B6	1555	0.653812	0.336322	0.422604	0.795834	0.426129	0.487813	0.0859905
CYP2B7P1.1556			1556	34.73	-1.03162	0.204941	-5.03377	4.81e-07	1.55e-06	-1.33548
CYP2C19.1557	CYP2C19	Cytochrome P450 2C19	1557	0.0379189	0.0821535	0.548685	0.149728	0.880979	NA	0.0731664
CYP2C8.1558	CYP2C8	Cytochrome P450 2C8	1558	10.6209	0.321883	0.233717	1.37723	0.168441	0.215436	0.138958
CYP2C9.1559	CYP2C9	Cytochrome P450 2C9	1559	0.497542	1.46174	0.563398	2.59451	0.00947257	0.0156868	2.31021
CYP2C18.1562	CYP2C18	Cytochrome P450 2C18	1562	0.492425	0.279066	0.49167	0.567588	0.570315	0.628101	-0.00379557
CYP2D7P1.1564			1564	33.09	1.17168	0.212084	5.52461	3.3e-08	1.25e-07	0.931757
CYP2D6.1565	CYP2D6	Cytochrome P450 2D6	1565	29.6451	0.977362	0.197797	4.94123	7.76e-07	2.43e-06	0.730033
CYP2E1.1571	CYP2E1	Cytochrome P450 2E1	1571	140.88	-1.27335	0.224712	-5.66657	1.46e-08	5.77e-08	-1.78044
CYP2F1.1572	CYP2F1	Cytochrome P450 2F1	1572	0.472059	0.0674166	0.403415	0.167115	0.86728	0.890939	-0.0770762
CYP2J2.1573	CYP2J2	Cytochrome P450 2J2	1573	835.982	1.53477	0.188358	8.14812	3.7e-16	4.02e-15	1.25935
CYP3A4.1576	CYP3A4	Cytochrome P450 3A4	1576	1.43532	-0.0554625	0.32943	-0.168359	0.866301	0.890316	0.304864
CYP3A5.1577	CYP3A5	Cytochrome P450 3A5	1577	442.152	-2.26765	0.26946	-8.41551	3.91e-17	4.88e-16	-2.68836
CYP4A11.1579	CYP4A11	Cytochrome P450 4A11	1579	1.35199	0.0907578	0.320938	0.282789	0.777338	0.814643	-0.621714
CYP4B1.1580	CYP4B1	Cytochrome P450 4B1	1580	875.661	-2.30485	0.227725	-10.1212	4.45e-24	1.51e-22	-2.58076
CYP7A1.1581	CYP7A1	Cholesterol 7-alpha-monooxygenase	1581	1.9014	0.192693	0.261754	0.736161	0.461633	0.523104	-0.0166887
CYP8B1.1582	CYP8B1	7-alpha-hydroxycholest-4-en-3-one 12-alpha-hydroxylase	1582	4.72599	0.0951726	0.22396	0.424954	0.67087	0.720599	-0.0547912
CYP11A1.1583	CYP11A1	Cholesterol side-chain cleavage enzyme, mitochondrial	1583	47.6558	-1.49436	0.247949	-6.02687	1.67e-09	7.46e-09	-1.83287
CYP11B1.1584	CYP11B1	Cytochrome P450 11B1, mitochondrial	1584	0.0469269	0.295073	0.563376	0.523758	0.600447	NA	1.58774
CYP11B2.1585	CYP11B2	Cytochrome P450 11B2, mitochondrial	1585	0.00677594	0.0293488	0.346252	0.0847615	0.932451	NA	Inf
CYP17A1.1586	CYP17A1	Steroid 17-alpha-hydroxylase/17,20 lyase	1586	1.53025	0.789398	0.290481	2.71756	0.00657659	0.011205	0.695799
ADAM3A.1587			1587	0.0425285	0.26098	0.529403	0.492969	0.622034	NA	Inf
CYP19A1.1588	CYP19A1	Aromatase	1588	6.91531	-2.80785	0.26558	-10.5725	4e-26	1.83e-24	-5.80528
CYP21A2.1589	CYP21A2	Steroid 21-hydroxylase	1589	87.3199	0.841406	0.17507	4.80612	1.54e-06	4.63e-06	0.563415
CYP24A1.1591	CYP24A1	1,25-dihydroxyvitamin D	1591	101.224	-1.40768	0.299277	-4.70362	2.56e-06	7.43e-06	-1.69853
CYP26A1.1592	CYP26A1	Cytochrome P450 26A1	1592	5.4358	0.813521	0.33087	2.45874	0.0139427	0.0224572	2.45212
CYP27A1.1593	CYP27A1	Sterol 26-hydroxylase, mitochondrial	1593	3425.32	-0.940262	0.209079	-4.49716	6.89e-06	1.88e-05	-1.17422
CYP27B1.1594	CYP27B1	25-hydroxyvitamin D-1 alpha hydroxylase, mitochondrial	1594	54.0886	0.615462	0.144692	4.2536	2.1e-05	5.35e-05	0.511344
CYP51A1.1595	CYP51A1	Lanosterol 14-alpha demethylase	1595	4921.77	-0.450721	0.0909314	-4.95672	7.17e-07	2.25e-06	-0.670289
DAB1.1600	DAB1	Disabled homolog 1	1600	62.4668	-1.69749	0.25773	-6.58632	4.51e-11	2.45e-10	-1.91
DAB2.1601	DAB2	Disabled homolog 2	1601	1783.65	0.316016	0.105633	2.99165	0.00277477	0.00503474	0.121517
DACH1.1602	DACH1	Dachshund homolog 1	1602	963.088	-0.12613	0.13005	-0.969855	0.332119	0.3918	-0.28449
DAD1.1603	DAD1	Dolichyl-diphosphooligosaccharide--protein glycosyltransferase subunit DAD1	1603	5964.14	-0.0521614	0.0724944	-0.719523	0.471819	0.532689	-0.225659
CD55.1604	CD55	Complement decay-accelerating factor	1604	1317.47	-1.10652	0.13854	-7.98705	1.38e-15	1.39e-14	-1.27969
DAG1.1605	DAG1	Dystroglycan	1605	8449.71	0.124007	0.0651855	1.90238	0.0571221	0.0815422	-0.00669423
DGKA.1606	DGKA	Diacylglycerol kinase alpha	1606	1290.41	-0.18258	0.132333	-1.3797	0.167678	0.214618	-0.426483
DGKB.1607	DGKB	Diacylglycerol kinase beta	1607	10.4566	0.0273519	0.242094	0.11298	0.910046	0.925233	-0.158135
DGKG.1608	DGKG	Diacylglycerol kinase gamma	1608	102.309	-1.46825	0.198982	-7.3788	1.6e-13	1.21e-12	-1.72512
DGKQ.1609	DGKQ	Diacylglycerol kinase theta	1609	955.529	0.483257	0.0842757	5.73424	9.8e-09	3.97e-08	0.288149
DAO.1610	DAO	D-amino-acid oxidase	1610	0.501402	-0.61173	0.390369	-1.56706	0.117101	0.156162	-0.890308
DAP.1611	DAP	Death-associated protein 1	1611	11848.7	-0.00767624	0.0648329	-0.1184	0.90575	0.921736	-0.143012
DAPK1.1612	DAPK1	Death-associated protein kinase 1	1612	2291.71	0.812092	0.125143	6.4893	8.62e-11	4.53e-10	0.741871
DAPK3.1613	DAPK3	Death-associated protein kinase 3	1613	2705.31	0.043231	0.0915668	0.472125	0.636837	0.689702	-0.20067
DARS.1615	DARS	Aspartate--tRNA ligase, cytoplasmic	1615	3765.09	-0.145703	0.0597119	-2.4401	0.0146833	0.0235627	-0.346613
DAXX.1616	DAXX	Death domain-associated protein 6	1616	2731.62	0.020664	0.0353968	0.583781	0.559368	0.617574	-0.16785
DAZ1.1617	DAZ1	Deleted in azoospermia protein 1	1617	21.9091	2.46924	0.35105	7.03385	2.01e-12	1.31e-11	2.60311
DAZL.1618	DAZL	Deleted in azoospermia-like	1618	1.36642	-0.267864	0.327218	-0.818611	0.413008	0.474782	-0.560996
DBC1.1620	BRINP1	BMP/retinoic acid-inducible neural-specific protein 1	1620	189.165	-0.224174	0.237279	-0.944768	0.344777	0.404935	-0.390546
DBH.1621	DBH	Dopamine beta-hydroxylase	1621	16.7647	-0.159234	0.265673	-0.599362	0.548931	0.607665	-1.24274
DBI.1622	DBI	Acyl-CoA-binding protein	1622	14283.5	0.197714	0.130673	1.51305	0.130267	0.171733	-0.0732489
DBN1.1627	DBN1	Drebrin	1627	3584.86	0.148593	0.0942699	1.57625	0.114968	0.153692	-0.0180853
DBP.1628	DBP	D site-binding protein	1628	857.564	-0.050977	0.123754	-0.411922	0.680397	0.728983	-0.236422
DBT.1629	DBT	Lipoamide acyltransferase component of branched-chain alpha-keto acid dehydrogenase complex, mitochondrial	1629	3188.38	0.0385861	0.0739916	0.521493	0.602024	0.657384	-0.124665
DCC.1630	DCC	Netrin receptor DCC	1630	8.38488	-2.90734	0.328111	-8.86084	7.94e-19	1.25e-17	-3.25166
DCI.1632	ECI1	Enoyl-CoA delta isomerase 1, mitochondrial	1632	3909.7	0.566229	0.105025	5.3914	6.99e-08	2.53e-07	0.297757
DCK.1633	DCK	Deoxycytidine kinase	1633	949.891	-0.0360323	0.0830257	-0.43399	0.664296	0.714734	-0.240266
DCN.1634	DCN	Decorin	1634	12434.9	-0.906801	0.177332	-5.11358	3.16e-07	1.04e-06	-1.19682
DCTD.1635	DCTD	Deoxycytidylate deaminase	1635	3929.27	0.168386	0.0419223	4.01663	5.9e-05	0.000139943	-0.033278
ACE.1636	ACE	Angiotensin-converting enzyme	1636	2046.84	-1.50964	0.150681	-10.0188	1.26e-23	4.01e-22	-1.50003
DCT.1638	DCT	L-dopachrome tautomerase	1638	3.66867	-1.19975	0.238541	-5.02956	4.92e-07	1.58e-06	-1.39832
DCTN1.1639	DCTN1	Dynactin subunit 1	1639	9069.75	-0.0956873	0.046201	-2.07111	0.0383485	0.0567803	-0.257664
DCX.1641	DCX	Neuronal migration protein doublecortin	1641	3.4285	-0.776102	0.248927	-3.11779	0.00182214	0.00341306	-1.00608
DDB1.1642	DDB1	DNA damage-binding protein 1	1642	15727.3	-0.136104	0.0493471	-2.7581	0.00581386	0.0100053	-0.259175
DDB2.1643	DDB2	DNA damage-binding protein 2	1643	918.77	-0.651779	0.0883869	-7.37415	1.65e-13	1.25e-12	-0.886573
DDC.1644	DDC	Aromatic-L-amino-acid decarboxylase	1644	155.711	1.50916	0.317234	4.75724	1.96e-06	5.8e-06	0.456109
AKR1C1.1645	AKR1C1	Aldo-keto reductase family 1 member C1	1645	317.755	-0.531117	0.209913	-2.53018	0.0114003	0.0186319	-0.588284
AKR1C2.1646	AKR1C2	Aldo-keto reductase family 1 member C2	1646	125.867	-1.30742	0.212273	-6.15913	7.31e-10	3.43e-09	-1.43005
GADD45A.1647	GADD45A	Growth arrest and DNA damage-inducible protein GADD45 alpha	1647	1025.41	-1.03889	0.126387	-8.21987	2.04e-16	2.29e-15	-1.18245
DDIT3.1649	DDIT3	DNA damage-inducible transcript 3 protein	1649	1029.71	-0.0719615	0.108762	-0.661643	0.5082	0.568663	-0.323896
DDOST.1650	DDOST	Dolichyl-diphosphooligosaccharide--protein glycosyltransferase 48 kDa subunit	1650	15034.2	0.316152	0.0619681	5.10184	3.36e-07	1.1e-06	0.166353
DDT.1652	DDT	D-dopachrome decarboxylase	1652	3897.18	0.846168	0.105789	7.99864	1.26e-15	1.28e-14	0.588423
DDX1.1653	DDX1	ATP-dependent RNA helicase DDX1	1653	4730.19	-0.0212504	0.0330631	-0.642724	0.520403	0.580214	-0.204543
DDX3X.1654	DDX3X	ATP-dependent RNA helicase DDX3X	1654	10964.7	-0.222191	0.0597583	-3.71816	0.000200679	0.000435791	-0.388642
DDX5.1655	DDX5	Probable ATP-dependent RNA helicase DDX5	1655	26301.6	0.142204	0.0545716	2.60582	0.00916547	0.0152241	-0.0769491
DDX6.1656	DDX6	Probable ATP-dependent RNA helicase DDX6	1656	7831.04	-0.0493164	0.0498385	-0.989523	0.322407	0.38152	-0.21316
DMXL1.1657	DMXL1	DmX-like protein 1	1657	9041.82	0.226919	0.141449	1.60425	0.108659	0.145983	0.0849508
DHX8.1659	DHX8	ATP-dependent RNA helicase DHX8	1659	1813.66	-0.22045	0.0553494	-3.98288	6.81e-05	0.000159853	-0.37432
DHX9.1660	DHX9	ATP-dependent RNA helicase A	1660	8024.94	-0.0407973	0.0472443	-0.86354	0.387841	0.449524	-0.183481
DDX10.1662	DDX10	Probable ATP-dependent RNA helicase DDX10	1662	1161.4	0.0905382	0.0489594	1.84925	0.0644213	0.091011	-0.104518
DDX11.1663	DDX11	Probable ATP-dependent RNA helicase DDX11	1663	751.16	0.160203	0.127318	1.25829	0.208287	0.259714	-0.0990887
DHX15.1665	DHX15	Putative pre-mRNA-splicing factor ATP-dependent RNA helicase DHX15	1665	5297.75	0.205964	0.0519589	3.96398	7.37e-05	0.000172108	0.0315653
DECR1.1666	DECR1	2,4-dienoyl-CoA reductase, mitochondrial	1666	3127.22	0.589284	0.0862156	6.83501	8.2e-12	4.93e-11	0.350949
DEFA4.1669	DEFA4	Neutrophil defensin 4	1669	0.289786	0.61052	0.530092	1.15173	0.249434	0.305035	0.689023
DEFA5.1670	DEFA5	Defensin-5	1670	1.53423	1.17161	0.576182	2.0334	0.042012	0.061751	5.69912
DEFA6.1671	DEFA6	Defensin-6	1671	0.966784	1.38079	0.57736	2.39156	0.0167772	0.0266434	4.87561
DEFB1.1672	DEFB1	Beta-defensin 1	1672	196.584	-1.37991	0.240844	-5.72949	1.01e-08	4.07e-08	-1.71078
DEFB4A.1673	DEFB4A	Beta-defensin 4A	1673	0.0383357	-0.212377	0.520022	-0.4084	0.68298	NA	-3.58219
DES.1674	DES	Desmin	1674	96327.5	-1.47797	0.191106	-7.73379	1.04e-14	9.31e-14	-1.74541
CFD.1675	CFD	Complement factor D	1675	1589.55	-0.89331	0.238959	-3.73835	0.000185235	0.000404376	-1.37884
DFFA.1676	DFFA	DNA fragmentation factor subunit alpha	1676	1052.86	-0.20685	0.0504382	-4.10106	4.11e-05	0.0001	-0.372061
DFFB.1677	DFFB	DNA fragmentation factor subunit beta	1677	284.744	0.494918	0.0674039	7.34257	2.1e-13	1.57e-12	0.282053
TIMM8A.1678	TIMM8A	Mitochondrial import inner membrane translocase subunit Tim8 A	1678	286.986	0.556405	0.0695024	8.00555	1.19e-15	1.21e-14	0.325357
DFNA5.1687	DFNA5	Non-syndromic hearing impairment protein 5	1687	337.212	-0.862684	0.121115	-7.12285	1.06e-12	7.14e-12	-1.02193
COCH.1690	COCH	Cochlin	1690	1898.04	-0.59164	0.187325	-3.15836	0.0015866	0.00300243	-0.726913
DGUOK.1716	DGUOK	Deoxyguanosine kinase, mitochondrial	1716	2153.89	0.344395	0.0802351	4.29232	1.77e-05	4.54e-05	0.0900041
DHCR7.1717	DHCR7	7-dehydrocholesterol reductase	1717	4150.75	0.248009	0.0970265	2.5561	0.0105853	0.0173743	0.0305955
DHCR24.1718	DHCR24	Delta	1718	47933.2	0.53782	0.138098	3.89447	9.84e-05	0.000224898	0.331762
DHFR.1719	DHFR	Dihydrofolate reductase	1719	493.438	0.233471	0.102379	2.28046	0.0225805	0.0349657	0.087282
DHODH.1723	DHODH	Dihydroorotate dehydrogenase	1723	472.372	0.466084	0.0790888	5.89316	3.79e-09	1.61e-08	0.232788
DHPS.1725	DHPS	Deoxyhypusine synthase	1725	3496.45	0.555493	0.0726384	7.64738	2.05e-14	1.75e-13	0.310058
CYB5R3.1727	CYB5R3	NADH-cytochrome b5 reductase 3	1727	13895.3	-0.603191	0.069077	-8.73215	2.5e-18	3.68e-17	-0.728667
NQO1.1728	NQO1	NAD(P)H dehydrogenase [quinone] 1	1728	1829.28	0.175101	0.152767	1.14619	0.251715	0.307373	-0.0166149
DIAPH1.1729	DIAPH1	Protein diaphanous homolog 1	1729	4802.93	0.316859	0.0782992	4.04677	5.19e-05	0.000124313	0.196797
DIAPH2.1730	DIAPH2	Protein diaphanous homolog 2	1730	637.032	-0.149124	0.0943685	-1.58023	0.114053	0.152598	-0.254391
SEPT1.1731	SEPT1	Septin-1	1731	288.309	0.540873	0.13683	3.95289	7.72e-05	0.00017963	0.227243
DIO1.1733	DIO1	Type I iodothyronine deiodinase	1733	59.841	2.86984	0.307538	9.33168	1.04e-20	2.16e-19	2.32918
DIO2.1734	DIO2	Type II iodothyronine deiodinase	1734	1598.47	0.0875981	0.147737	0.592932	0.553227	0.611818	0.0189046
DIO3.1735	DIO3	Type III iodothyronine deiodinase	1735	64.3449	-0.530251	0.150084	-3.53302	0.000410842	0.000852615	-0.735061
DKC1.1736	DKC1	H/ACA ribonucleoprotein complex subunit 4	1736	3256.34	0.461377	0.0472145	9.77193	1.49e-22	4.18e-21	0.272112
DLAT.1737	DLAT	Dihydrolipoyllysine-residue acetyltransferase component of pyruvate dehydrogenase complex, mitochondrial	1737	1876.41	-0.134811	0.0587709	-2.29384	0.0217999	0.0338582	-0.292588
DLD.1738	DLD	Dihydrolipoyl dehydrogenase, mitochondrial	1738	3850.3	-0.122989	0.0514579	-2.39009	0.0168442	0.0267388	-0.290168
DLG1.1739	DLG1	Disks large homolog 1	1739	2726.54	-0.179565	0.059326	-3.02676	0.00247194	0.00452779	-0.316527
DLG2.1740	DLG2	Disks large homolog 2	1740	556.753	-0.352301	0.142122	-2.47887	0.0131799	0.021322	-0.481511
DLG3.1741	DLG3	Disks large homolog 3	1741	3232.83	0.309804	0.0446605	6.93686	4.01e-12	2.5e-11	0.131864
DLG4.1742	DLG4	Disks large homolog 4	1742	515.748	-0.975656	0.117268	-8.31988	8.81e-17	1.05e-15	-1.08818
DLST.1743	DLST	Dihydrolipoyllysine-residue succinyltransferase component of 2-oxoglutarate dehydrogenase complex, mitochondrial	1743	4588.51	-0.091545	0.0413551	-2.21363	0.0268539	0.0409727	-0.279614
DLX1.1745	DLX1	Homeobox protein DLX-1	1745	984.069	2.87531	0.293044	9.81184	1e-22	2.86e-21	2.89352
DLX2.1746	DLX2	Homeobox protein DLX-2	1746	109.952	2.84904	0.28328	10.0573	8.53e-24	2.77e-22	2.07573
DLX3.1747	DLX3	Homeobox protein DLX-3	1747	44.5893	-0.945765	0.175101	-5.40127	6.62e-08	2.4e-07	-1.17362
DLX4.1748	DLX4	Homeobox protein DLX-4	1748	5.55271	-0.338272	0.186918	-1.80974	0.0703365	0.0985164	-0.550213
DLX5.1749	DLX5	Homeobox protein DLX-5	1749	121.247	0.410081	0.175542	2.33609	0.0194865	0.030548	-0.609154
DLX6.1750	DLX6	Homeobox protein DLX-6	1750	35.9318	0.583616	0.288352	2.02397	0.042973	0.063028	0.513464
DMBT1.1755	DMBT1	Deleted in malignant brain tumors 1 protein	1755	65.6469	-2.53302	0.335937	-7.54016	4.69e-14	3.85e-13	-2.97595
DMD.1756	DMD	Dystrophin	1756	1831.99	-1.74715	0.157199	-11.1143	1.07e-28	7.1e-27	-1.81883
SARDH.1757	SARDH	Sarcosine dehydrogenase, mitochondrial	1757	491.842	0.309384	0.225704	1.37075	0.170454	0.21769	0.0501136
DMP1.1758	DMP1	Dentin matrix acidic phosphoprotein 1	1758	0.400032	1.17646	0.472987	2.48729	0.0128719	0.020859	1.45344
DNM1.1759	DNM1	Dynamin-1	1759	274.568	-0.257218	0.12612	-2.03948	0.0414025	0.0609161	-0.489309
DMPK.1760	DMPK	Myotonin-protein kinase	1760	3085.02	-0.933502	0.136351	-6.84631	7.58e-12	4.57e-11	-1.15687
DMRT1.1761	DMRT1	Doublesex- and mab-3-related transcription factor 1	1761	0.337403	0.932074	0.567724	1.64177	0.100637	0.136132	1.20441
DMWD.1762	DMWD	Dystrophia myotonica WD repeat-containing protein	1762	1299.91	-0.0663565	0.0505556	-1.31254	0.189337	0.238604	-0.233582
DNA2.1763	DNA2	DNA replication ATP-dependent helicase/nuclease DNA2	1763	157.017	0.562318	0.118555	4.74309	2.1e-06	6.19e-06	0.35933
DNAH5.1767	DNAH5	Dynein heavy chain 5, axonemal	1767	1764.46	2.23815	0.193636	11.5586	6.68e-31	6.17e-29	2.07226
DNAH6.1768	DNAH6	Dynein heavy chain 6, axonemal	1768	112.619	0.531949	0.162564	3.27225	0.00106697	0.00207726	0.386582
DNAH8.1769	DNAH8	Dynein heavy chain 8, axonemal	1769	1122.04	2.22579	0.294714	7.55237	4.27e-14	3.53e-13	2.74809
DNAH9.1770	DNAH9	Dynein heavy chain 9, axonemal	1770	132.077	0.258209	0.163644	1.57787	0.114595	0.153269	0.190899
DNASE1.1773	DNASE1	Deoxyribonuclease-1	1773	433.924	0.978737	0.115921	8.44315	3.09e-17	3.91e-16	0.703802
DNASE1L1.1774	DNASE1L1	Deoxyribonuclease-1-like 1	1774	1252.43	0.234758	0.0560123	4.19119	2.77e-05	6.92e-05	0.0517788
DNASE1L2.1775	DNASE1L2	Deoxyribonuclease-1-like 2	1775	60.5275	1.65342	0.196825	8.40042	4.45e-17	5.51e-16	1.36954
DNASE1L3.1776	DNASE1L3	Deoxyribonuclease gamma	1776	60.6385	-1.17933	0.192258	-6.13412	8.56e-10	3.98e-09	-1.46612
DNASE2.1777	DNASE2	Deoxyribonuclease-2-alpha	1777	2938.82	-0.245712	0.0779681	-3.15145	0.00162463	0.00306924	-0.435143
DYNC1H1.1778	DYNC1H1	Cytoplasmic dynein 1 heavy chain 1	1778	20802.4	0.0530417	0.0594236	0.892602	0.37207	0.433187	-0.0774272
DYNC1I1.1780	DYNC1I1	Cytoplasmic dynein 1 intermediate chain 1	1780	314.228	-1.24489	0.159201	-7.81963	5.3e-15	4.92e-14	-1.43808
DYNC1I2.1781	DYNC1I2	Cytoplasmic dynein 1 intermediate chain 2	1781	3297.23	-0.153866	0.0516477	-2.97915	0.0028905	0.00522482	-0.320657
DYNC1LI2.1783	DYNC1LI2	Cytoplasmic dynein 1 light intermediate chain 2	1783	6335.51	-0.27766	0.0509607	-5.44851	5.08e-08	1.87e-07	-0.441353
DNM2.1785	DNM2	Dynamin-2	1785	6597.3	-0.178156	0.058272	-3.05731	0.00223332	0.00412348	-0.292666
DNMT1.1786	DNMT1	DNA	1786	1605.65	0.0269589	0.0658	0.40971	0.682019	0.730393	-0.122344
TRDMT1.1787	TRDMT1	tRNA	1787	306.025	0.117431	0.0710479	1.65284	0.0983644	0.133332	-0.0827796
DNMT3A.1788	DNMT3A	DNA	1788	969.299	0.473246	0.0682068	6.9384	3.97e-12	2.48e-11	0.314501
DNMT3B.1789	DNMT3B	DNA	1789	81.0379	0.622265	0.142735	4.35957	1.3e-05	3.41e-05	0.492096
DNTT.1791	DNTT	DNA nucleotidylexotransferase	1791	0.240355	-0.689957	0.507768	-1.3588	0.174209	0.221745	-1.03904
DOCK1.1793	DOCK1	Dedicator of cytokinesis protein 1	1793	3413.44	-0.533672	0.0843251	-6.32875	2.47e-10	1.23e-09	-0.673444
DOCK2.1794	DOCK2	Dedicator of cytokinesis protein 2	1794	364.196	-0.134599	0.179121	-0.751439	0.452388	0.514365	-0.376206
DOCK3.1795	DOCK3	Dedicator of cytokinesis protein 3	1795	171.17	-1.61808	0.154954	-10.4423	1.59e-25	6.74e-24	-1.77141
DOK1.1796	DOK1	Docking protein 1	1796	316.559	-0.117626	0.102257	-1.15029	0.250024	0.305601	-0.320609
DOM3Z.1797	DXO	Decapping and exoribonuclease protein	1797	1110.3	0.556343	0.0683088	8.14452	3.81e-16	4.13e-15	0.339332
DPAGT1.1798	DPAGT1	UDP-N-acetylglucosamine--dolichyl-phosphate N-acetylglucosaminephosphotransferase	1798	2892.2	0.260659	0.0585279	4.45359	8.44e-06	2.28e-05	0.107331
DPEP1.1800	DPEP1	Dipeptidase 1	1800	16.2056	0.423546	0.311244	1.36082	0.173572	0.221071	0.328785
DPH1.1801	DPH1	Diphthamide biosynthesis protein 1	1801	2476.26	0.517059	0.0644224	8.02607	1.01e-15	1.04e-14	0.30974
DPH2.1802	DPH2	Diphthamide biosynthesis protein 2	1802	1088.38	0.63617	0.0613737	10.3655	3.56e-25	1.4e-23	0.449042
DPP4.1803	DPP4	Dipeptidyl peptidase 4	1803	13966.9	-0.142226	0.151635	-0.937945	0.348273	0.408589	-0.245847
DPP6.1804	DPP6	Dipeptidyl aminopeptidase-like protein 6	1804	49.9897	-2.70622	0.30509	-8.87025	7.3e-19	1.16e-17	-2.70731
DPT.1805	DPT	Dermatopontin	1805	881.626	-1.691	0.239282	-7.06694	1.58e-12	1.04e-11	-2.10595
DPYD.1806	DPYD	Dihydropyrimidine dehydrogenase [NADP	1806	838.122	-0.908633	0.162539	-5.59024	2.27e-08	8.75e-08	-1.07087
DPYS.1807	DPYS	Dihydropyrimidinase	1807	242.743	-1.27239	0.3387	-3.75669	0.000172177	0.000377984	-1.57747
DPYSL2.1808	DPYSL2	Dihydropyrimidinase-related protein 2	1808	1868.39	-0.756909	0.117227	-6.45678	1.07e-10	5.56e-10	-0.946646
DPYSL3.1809	DPYSL3	Dihydropyrimidinase-related protein 3	1809	12393.9	-1.19613	0.124818	-9.58303	9.42e-22	2.3e-20	-1.39254
DR1.1810	DR1	Protein Dr1	1810	2123.28	-0.226696	0.058906	-3.84843	0.000118877	0.000267796	-0.399959
SLC26A3.1811	SLC26A3	Chloride anion exchanger	1811	1958.89	-0.52913	0.352312	-1.50188	0.133129	0.175035	-4.21951
DRD1.1812	DRD1	D(1A) dopamine receptor	1812	51.0271	-0.945299	0.199467	-4.73912	2.15e-06	6.31e-06	-1.13119
DRD2.1813	DRD2	D(2) dopamine receptor	1813	31.1726	-1.7641	0.212362	-8.30703	9.81e-17	1.16e-15	-2.09854
DRD3.1814	DRD3	D(3) dopamine receptor	1814	0.0388945	0.125694	0.564177	0.222791	0.823698	NA	0.265811
DRD4.1815	DRD4	D(4) dopamine receptor	1815	11.6635	0.645023	0.211175	3.05446	0.00225469	0.00415933	0.37732
DRD5.1816	DRD5	D(1B) dopamine receptor	1816	7.02728	-1.18372	0.25425	-4.65576	3.23e-06	9.25e-06	-1.48952
DRG2.1819	DRG2	Developmentally-regulated GTP-binding protein 2	1819	2365.06	0.263126	0.0671908	3.91611	9e-05	0.00020706	0.0161142
ARID3A.1820	ARID3A	AT-rich interactive domain-containing protein 3A	1820	146.942	0.647811	0.100329	6.45684	1.07e-10	5.56e-10	0.459859
DRP2.1821	DRP2	Dystrophin-related protein 2	1821	146.297	-0.680252	0.162535	-4.18527	2.85e-05	7.09e-05	-0.911212
ATN1.1822	ATN1	Atrophin-1	1822	11018.4	-0.225384	0.0609424	-3.69831	0.000217043	0.000468944	-0.366203
DSC1.1823	DSC1	Desmocollin-1	1823	7.84863	-0.850583	0.224069	-3.79607	0.000147009	0.000326099	-1.15625
DSC2.1824	DSC2	Desmocollin-2	1824	4466.31	0.661582	0.150488	4.39626	1.1e-05	2.92e-05	0.498744
DSC3.1825	DSC3	Desmocollin-3	1825	1262.74	-1.63908	0.201482	-8.13515	4.11e-16	4.44e-15	-1.85771
DSCAM.1826	DSCAM	Down syndrome cell adhesion molecule	1826	2.43768	-0.0194666	0.292658	-0.0665164	0.946967	0.956214	0.743859
RCAN1.1827	RCAN1	Calcipressin-1	1827	1240.98	-0.493243	0.114898	-4.29289	1.76e-05	4.53e-05	-0.737425
DSG1.1828	DSG1	Desmoglein-1	1828	10.7556	-0.0833575	0.212784	-0.391746	0.695246	0.742646	-0.125974
DSG2.1829	DSG2	Desmoglein-2	1829	6625.52	-0.0281934	0.12026	-0.234438	0.814645	0.847057	-0.167592
DSG3.1830	DSG3	Desmoglein-3	1830	73.2058	-2.17216	0.302526	-7.18006	6.97e-13	4.83e-12	-2.54697
TSC22D3.1831	TSC22D3	TSC22 domain family protein 3	1831	15308.6	-0.735913	0.115583	-6.36697	1.93e-10	9.73e-10	-1.01792
DSP.1832	DSP	Desmoplakin	1832	19459.8	0.0429241	0.0936156	0.458514	0.646583	0.698624	-0.10043
EPYC.1833	EPYC	Epiphycan	1833	3.55363	-1.0761	0.33874	-3.17676	0.00148932	0.00283152	-1.59732
DSPP.1834	DSPP	Dentin sialophosphoprotein [Cleaved into: Dentin phosphoprotein	1834	0.159419	-0.468093	0.569779	-0.821535	0.411342	0.473065	2.08893
SLC26A2.1836	SLC26A2	Sulfate transporter	1836	5834.25	-0.12347	0.158391	-0.779527	0.435669	0.497395	-0.0855924
DTNA.1837	DTNA	Dystrobrevin alpha	1837	1177.42	-1.30367	0.151167	-8.62404	6.46e-18	8.97e-17	-1.52966
DTNB.1838	DTNB	Dystrobrevin beta	1838	2023.86	0.352494	0.0815368	4.32312	1.54e-05	3.99e-05	0.153203
HBEGF.1839	HBEGF	Proheparin-binding EGF-like growth factor [Cleaved into: Heparin-binding EGF-like growth factor	1839	1141.47	-0.860341	0.177525	-4.8463	1.26e-06	3.82e-06	-1.20522
DTX1.1840	DTX1	E3 ubiquitin-protein ligase DTX1	1840	212.64	0.578433	0.140001	4.13163	3.6e-05	8.84e-05	0.390736
DTYMK.1841	DTYMK	Thymidylate kinase	1841	1100.99	0.62291	0.0937282	6.64592	3.01e-11	1.67e-10	0.35885
ECM2.1842	ECM2	Extracellular matrix protein 2	1842	585.227	-0.547751	0.140868	-3.88841	0.000100903	0.000230151	-0.772074
DUSP1.1843	DUSP1	Dual specificity protein phosphatase 1	1843	25148.8	-0.733948	0.147131	-4.98839	6.09e-07	1.93e-06	-0.907674
DUSP2.1844	DUSP2	Dual specificity protein phosphatase 2	1844	1204.22	-2.64429	0.211142	-12.5238	5.54e-36	8.68e-34	-2.82012
DUSP3.1845	DUSP3	Dual specificity protein phosphatase 3	1845	5423.41	-0.773452	0.0716213	-10.7992	3.47e-27	1.85e-25	-0.950462
DUSP4.1846	DUSP4	Dual specificity protein phosphatase 4	1846	806.187	-1.97311	0.202423	-9.74749	1.89e-22	5.21e-21	-2.03641
DUSP5.1847	DUSP5	Dual specificity protein phosphatase 5	1847	1508.79	-1.25775	0.200922	-6.25991	3.85e-10	1.88e-09	-1.54537
DUSP6.1848	DUSP6	Dual specificity protein phosphatase 6	1848	1494.34	-0.622764	0.137134	-4.54128	5.59e-06	1.55e-05	-0.760585
DUSP7.1849	DUSP7	Dual specificity protein phosphatase 7	1849	1102.74	0.0184822	0.0657639	0.281038	0.778681	0.815647	-0.14184
DUSP8.1850	DUSP8	Dual specificity protein phosphatase 8	1850	652.497	0.148234	0.134961	1.09835	0.272054	0.329162	-0.0724457
DUSP9.1852	DUSP9	Dual specificity protein phosphatase 9	1852	14.4751	-0.459349	0.197127	-2.33022	0.0197944	0.0309849	-0.498728
DUT.1854	DUT	Deoxyuridine 5'-triphosphate nucleotidohydrolase, mitochondrial	1854	2460.17	0.303697	0.0628714	4.83045	1.36e-06	4.12e-06	0.0746017
DVL1.1855	DVL1	Segment polarity protein dishevelled homolog DVL-1	1855	4553.09	0.801445	0.0791195	10.1296	4.08e-24	1.39e-22	0.583264
DVL2.1856	DVL2	Segment polarity protein dishevelled homolog DVL-2	1856	2037.31	-0.162481	0.0493406	-3.29306	0.000991037	0.00193969	-0.357463
DVL3.1857	DVL3	Segment polarity protein dishevelled homolog DVL-3	1857	4792.02	0.0275099	0.0451004	0.609969	0.541882	0.600867	-0.113061
DYRK1A.1859	DYRK1A	Dual specificity tyrosine-phosphorylation-regulated kinase 1A	1859	3625.38	-0.127762	0.0458909	-2.78405	0.00536854	0.00929581	-0.280055
TOR1A.1861	TOR1A	Torsin-1A	1861	2383.74	0.117021	0.0430244	2.71988	0.00653057	0.0111356	-0.0696268
E2F1.1869	E2F1	Transcription factor E2F1	1869	251.674	0.899407	0.134243	6.69983	2.09e-11	1.18e-10	0.624979
E2F2.1870	E2F2	Transcription factor E2F2	1870	64.4811	0.944066	0.176896	5.33683	9.46e-08	3.34e-07	0.681935
E2F3.1871	E2F3	Transcription factor E2F3	1871	616.135	0.512996	0.0927611	5.5303	3.2e-08	1.21e-07	0.353196
E2F4.1874	E2F4	Transcription factor E2F4	1874	2218.19	-0.14251	0.0453486	-3.14254	0.00167489	0.00315765	-0.332284
E2F5.1875	E2F5	Transcription factor E2F5	1875	449.085	1.03312	0.113748	9.08246	1.06e-19	1.9e-18	0.855143
E2F6.1876	E2F6	Transcription factor E2F6	1876	637.524	-0.109754	0.0366387	-2.99557	0.00273935	0.00497615	-0.31058
E4F1.1877	E4F1	Transcription factor E4F1	1877	1806.86	0.555818	0.0722665	7.69122	1.46e-14	1.27e-13	0.31784
EBF1.1879	EBF1	Transcription factor COE1	1879	283.804	-0.621043	0.134046	-4.63305	3.6e-06	1.03e-05	-0.824903
GPR183.1880	GPR183	G-protein coupled receptor 183	1880	356.247	-0.425806	0.178179	-2.38977	0.0168588	0.0267554	-0.728376
ECE1.1889	ECE1	Endothelin-converting enzyme 1	1889	14376.2	0.145934	0.101513	1.4376	0.150548	0.195068	-0.000508309
TYMP.1890	TYMP	Thymidine phosphorylase	1890	1033.42	0.36952	0.139602	2.64695	0.00812212	0.013602	0.0908336
ECH1.1891	ECH1	Delta	1891	10635.8	0.256671	0.0819426	3.13233	0.00173426	0.00326219	0.0312916
ECHS1.1892	ECHS1	Enoyl-CoA hydratase, mitochondrial	1892	12616.9	0.300968	0.104955	2.86758	0.00413622	0.00729204	0.124196
ECM1.1893	ECM1	Extracellular matrix protein 1	1893	596.483	-0.595973	0.15484	-3.84896	0.000118619	0.000267246	-0.819501
ECT2.1894	ECT2	Protein ECT2	1894	698.955	0.714708	0.125036	5.716	1.09e-08	4.39e-08	0.535653
EDA.1896	EDA	Ectodysplasin-A	1896	679.758	0.118553	0.15004	0.790145	0.429443	0.491078	-0.0562438
S1PR1.1901	S1PR1	Sphingosine 1-phosphate receptor 1	1901	841.869	-0.59898	0.134279	-4.46072	8.17e-06	2.21e-05	-0.826914
LPAR1.1902	LPAR1	Lysophosphatidic acid receptor 1	1902	669.647	-1.29642	0.123603	-10.4885	9.75e-26	4.26e-24	-1.46859
S1PR3.1903	S1PR3	Sphingosine 1-phosphate receptor 3	1903	1436.04	-0.833235	0.152251	-5.47279	4.43e-08	1.64e-07	-1.06378
EDN1.1906	EDN1	Endothelin-1	1906	383.849	-0.41423	0.173376	-2.38921	0.0168847	0.0267876	-0.595298
EDN2.1907	EDN2	Endothelin-2	1907	175.27	-1.02749	0.20868	-4.92375	8.49e-07	2.64e-06	-1.27336
EDN3.1908	EDN3	Endothelin-3	1908	145.892	-1.65784	0.259807	-6.38106	1.76e-10	8.91e-10	-2.09583
EDNRA.1909	EDNRA	Endothelin-1 receptor	1909	2074.24	-1.33712	0.146174	-9.1475	5.83e-20	1.09e-18	-1.46967
EDNRB.1910	EDNRB	Endothelin B receptor	1910	1271.63	-1.54759	0.197781	-7.82474	5.09e-15	4.74e-14	-1.79955
PHC1.1911	PHC1	Polyhomeotic-like protein 1	1911	1188.47	-0.178816	0.0676423	-2.64356	0.00820391	0.0137246	-0.35157
PHC2.1912	PHC2	Polyhomeotic-like protein 2	1912	5045.62	-0.0517496	0.0449678	-1.15081	0.249809	0.305416	-0.232586
EEF1A1.1915	EEF1A1	Elongation factor 1-alpha 1	1915	245060	0.156722	0.075717	2.06984	0.0384673	0.0569345	-0.0629818
EEF1A2.1917	EEF1A2	Elongation factor 1-alpha 2	1917	4100.12	1.48036	0.24577	6.02336	1.71e-09	7.61e-09	1.2635
EEF1B2.1933	EEF1B2	Elongation factor 1-beta	1933	8788.41	0.172354	0.0790847	2.17936	0.0293047	0.0444039	-0.0811126
EEF1D.1936	EEF1D	Elongation factor 1-delta	1936	31388	0.601719	0.118111	5.09452	3.5e-07	1.14e-06	0.302514
EEF1G.1937	EEF1G	Elongation factor 1-gamma	1937	66825.5	0.618564	0.0928986	6.65849	2.77e-11	1.54e-10	0.347889
EEF2.1938	EEF2	Elongation factor 2	1938	208831	0.64312	0.0715079	8.99369	2.39e-19	4.1e-18	0.46845
LGTN.1939	EIF2D	Eukaryotic translation initiation factor 2D	1939	3317.57	0.171804	0.0463629	3.70563	0.000210868	0.000456478	-0.0550499
EFNA1.1942	EFNA1	Ephrin-A1	1942	6345.06	0.238699	0.0888827	2.68555	0.00724107	0.012251	-0.0222463
EFNA2.1943	EFNA2	Ephrin-A2	1943	3.36964	3.42851	0.427575	8.0185	1.07e-15	1.1e-14	4.08893
EFNA3.1944	EFNA3	Ephrin-A3	1944	339.51	0.551088	0.163391	3.37281	0.000744051	0.00148602	0.332152
EFNA4.1945	EFNA4	Ephrin-A4	1945	836.099	0.585515	0.0858744	6.81826	9.21e-12	5.5e-11	0.349514
EFNA5.1946	EFNA5	Ephrin-A5	1946	504.378	-1.11892	0.152998	-7.31333	2.61e-13	1.93e-12	-1.28059
EFNB1.1947	EFNB1	Ephrin-B1	1947	1275.27	-1.31585	0.104679	-12.5704	3.07e-36	5.03e-34	-1.48559
EFNB2.1948	EFNB2	Ephrin-B2	1948	4333.72	0.431287	0.160032	2.69501	0.00703873	0.011935	0.247402
EFNB3.1949	EFNB3	Ephrin-B3	1949	254.505	-0.823442	0.16992	-4.84604	1.26e-06	3.82e-06	-1.04575
EGF.1950	EGF	Pro-epidermal growth factor	1950	516.174	1.06344	0.200481	5.30442	1.13e-07	3.95e-07	0.843155
CELSR3.1951	CELSR3	Cadherin EGF LAG seven-pass G-type receptor 3	1951	286.29	1.69586	0.219411	7.72916	1.08e-14	9.64e-14	1.54024
CELSR2.1952	CELSR2	Cadherin EGF LAG seven-pass G-type receptor 2	1952	1561.71	-1.138	0.120652	-9.43204	4.02e-21	8.93e-20	-1.16591
MEGF6.1953	MEGF6	Multiple epidermal growth factor-like domains protein 6	1953	2115.92	0.100358	0.113865	0.881378	0.378113	0.439474	-0.119768
MEGF8.1954	MEGF8	Multiple epidermal growth factor-like domains protein 8	1954	4066.89	0.101743	0.0727681	1.39818	0.162058	0.208205	-0.0358405
MEGF9.1955	MEGF9	Multiple epidermal growth factor-like domains protein 9	1955	1769.42	-0.360927	0.0829598	-4.35062	1.36e-05	3.54e-05	-0.531229
EGFR.1956	EGFR	Epidermal growth factor receptor	1956	2113.44	-0.75147	0.147981	-5.07816	3.81e-07	1.24e-06	-0.852561
EGR1.1958	EGR1	Early growth response protein 1	1958	25130.7	-0.632517	0.224086	-2.82266	0.00476277	0.0083207	-0.869251
EGR2.1959	EGR2	E3 SUMO-protein ligase EGR2	1959	1058.11	0.026204	0.206043	0.127177	0.8988	0.916331	-0.263469
EGR3.1960	EGR3	Early growth response protein 3	1960	1222.52	-0.301576	0.249284	-1.20977	0.226368	0.279508	-0.594993
EGR4.1961	EGR4	Early growth response protein 4	1961	17.4499	1.23563	0.305263	4.04774	5.17e-05	0.000123831	1.38558
EHHADH.1962	EHHADH	Peroxisomal bifunctional enzyme	1962	1175.04	0.52942	0.170372	3.10744	0.00188717	0.00352865	0.282786
EIF1AX.1964	EIF1AX	Eukaryotic translation initiation factor 1A, X-chromosomal	1964	3925.92	-0.0233862	0.0462239	-0.505934	0.612903	0.667663	-0.22015
EIF2S1.1965	EIF2S1	Eukaryotic translation initiation factor 2 subunit 1	1965	3008.23	-0.0355732	0.0445803	-0.797957	0.424896	0.486605	-0.244183
EIF2B1.1967	EIF2B1	Translation initiation factor eIF-2B subunit alpha	1967	2601.05	0.211732	0.0404507	5.23432	1.66e-07	5.66e-07	-0.00690684
EIF2S3.1968	EIF2S3	Eukaryotic translation initiation factor 2 subunit 3	1968	11203.7	0.469467	0.0557638	8.41884	3.8e-17	4.75e-16	0.263343
EPHA2.1969	EPHA2	Ephrin type-A receptor 2	1969	1016.87	-2.17101	0.187009	-11.6091	3.71e-31	3.47e-29	-2.43572
EIF4A1.1973	EIF4A1	Eukaryotic initiation factor 4A-I	1973	25144.7	0.593743	0.0780308	7.60909	2.76e-14	2.33e-13	0.367343
EIF4A2.1974	EIF4A2	Eukaryotic initiation factor 4A-II	1974	21785	0.0422482	0.0563062	0.750329	0.453056	0.514941	-0.153664
EIF4B.1975	EIF4B	Eukaryotic translation initiation factor 4B	1975	24103.9	0.258776	0.0557728	4.63983	3.49e-06	9.95e-06	0.0689119
EIF4E.1977	EIF4E	Eukaryotic translation initiation factor 4E	1977	1275.38	0.0427809	0.055653	0.768708	0.442067	0.503887	-0.161267
EIF4EBP1.1978	EIF4EBP1	Eukaryotic translation initiation factor 4E-binding protein 1	1978	1899.88	0.869779	0.159123	5.46608	4.6e-08	1.71e-07	0.701002
EIF4EBP2.1979	EIF4EBP2	Eukaryotic translation initiation factor 4E-binding protein 2	1979	6424.87	-0.689453	0.0550224	-12.5304	5.09e-36	8.05e-34	-0.817706
EIF4G1.1981	EIF4G1	Eukaryotic translation initiation factor 4 gamma 1	1981	23030.7	0.404877	0.0614476	6.58899	4.43e-11	2.41e-10	0.271724
EIF4G2.1982	EIF4G2	Eukaryotic translation initiation factor 4 gamma 2	1982	37799.3	-0.297025	0.0447003	-6.6448	3.04e-11	1.69e-10	-0.449451
EIF5.1983	EIF5	Eukaryotic translation initiation factor 5	1983	7573.68	-0.317397	0.0537744	-5.90238	3.58e-09	1.53e-08	-0.473779
EIF5A.1984	EIF5A	Eukaryotic translation initiation factor 5A-1	1984	16756.8	0.46837	0.0922062	5.07959	3.78e-07	1.23e-06	0.210906
CELA1.1990	CELA1	Chymotrypsin-like elastase family member 1	1990	0.166475	0.562595	0.541911	1.03817	0.299192	0.357476	0.58774
ELANE.1991	ELANE	Neutrophil elastase	1991	10.3944	-0.754379	0.234462	-3.21749	0.00129319	0.00248281	-1.10028
SERPINB1.1992	SERPINB1	Leukocyte elastase inhibitor	1992	746.388	-1.3722	0.138604	-9.90013	4.16e-23	1.23e-21	-1.58297
ELAVL2.1993	ELAVL2	ELAV-like protein 2	1993	129.389	1.98669	0.232912	8.52981	1.47e-17	1.93e-16	1.36732
ELAVL1.1994	ELAVL1	ELAV-like protein 1	1994	4537	0.196728	0.0435948	4.51263	6.4e-06	1.76e-05	0.0135497
ELAVL3.1995	ELAVL3	ELAV-like protein 3	1995	25.5173	-1.59395	0.266028	-5.99165	2.08e-09	9.13e-09	-1.88244
ELAVL4.1996	ELAVL4	ELAV-like protein 4	1996	2.67663	-0.724987	0.21595	-3.3572	0.00078736	0.00156767	-0.971152
ELF1.1997	ELF1	ETS-related transcription factor Elf-1	1997	2623.72	-0.709893	0.0913883	-7.76787	7.98e-15	7.24e-14	-0.865358
ELF2.1998	ELF2	ETS-related transcription factor Elf-2	1998	1891.96	0.0261514	0.0470488	0.555837	0.578322	0.635603	-0.14827
ELF3.1999	ELF3	ETS-related transcription factor Elf-3	1999	7682.88	-0.496486	0.163653	-3.03377	0.00241515	0.00443183	-0.746605
ELF4.2000	ELF4	ETS-related transcription factor Elf-4	2000	477.688	-1.1162	0.13717	-8.13733	4.04e-16	4.37e-15	-1.30371
ELF5.2001	ELF5	ETS-related transcription factor Elf-5	2001	682.041	-1.81877	0.270141	-6.73264	1.67e-11	9.57e-11	-1.73933
ELK1.2002	ELK1	ETS domain-containing protein Elk-1	2002	1790.04	0.0830994	0.0452893	1.83486	0.0665268	0.0937086	-0.061548
ELK3.2004	ELK3	ETS domain-containing protein Elk-3	2004	538.065	-0.696346	0.14687	-4.74123	2.12e-06	6.25e-06	-0.835113
ELK4.2005	ELK4	ETS domain-containing protein Elk-4	2005	890.318	0.181539	0.122062	1.48727	0.136943	0.179366	-0.0138281
ELN.2006	ELN	Elastin	2006	3818.19	0.0188573	0.152185	0.12391	0.901386	0.918528	-0.256382
EML1.2009	EML1	Echinoderm microtubule-associated protein-like 1	2009	960.484	-0.454666	0.0925386	-4.91326	8.96e-07	2.78e-06	-0.583552
EMD.2010	EMD	Emerin	2010	3256.93	0.190223	0.0592552	3.21023	0.00132628	0.002542	-0.0318462
MARK2.2011	MARK2	Serine/threonine-protein kinase MARK2	2011	4602.63	0.378819	0.0534487	7.08753	1.37e-12	9.07e-12	0.228973
EMP1.2012	EMP1	Epithelial membrane protein 1	2012	4029.98	-0.307106	0.162785	-1.88658	0.0592174	0.0842941	-0.553037
EMP2.2013	EMP2	Epithelial membrane protein 2	2013	6262.92	-0.295336	0.0962138	-3.06958	0.00214363	0.00396476	-0.540449
EMP3.2014	EMP3	Epithelial membrane protein 3	2014	714.107	-0.918268	0.142415	-6.44784	1.13e-10	5.88e-10	-1.19159
EMR1.2015	EMR1	EGF-like module-containing mucin-like hormone receptor-like 1	2015	13.4473	-0.201098	0.177931	-1.1302	0.258392	0.314468	-0.41226
EMX1.2016	EMX1	Homeobox protein EMX1	2016	1.34546	-0.46205	0.415128	-1.11303	0.265695	0.322162	-3.39626
CTTN.2017	CTTN	Src substrate cortactin	2017	11977.5	0.316905	0.0408251	7.76249	8.33e-15	7.52e-14	0.115619
EMX2.2018	EMX2	Homeobox protein EMX2	2018	517.93	-6.38318	0.332379	-19.2045	3.39e-82	1.3e-78	-6.74979
EN1.2019	EN1	Homeobox protein engrailed-1	2019	3.58266	0.295927	0.37375	0.791777	0.42849	0.490077	0.187465
EN2.2020	EN2	Homeobox protein engrailed-2	2020	41.986	1.83584	0.308897	5.94321	2.79e-09	1.21e-08	1.93152
ENDOG.2021	ENDOG	Endonuclease G, mitochondrial	2021	950.906	0.635611	0.133097	4.77553	1.79e-06	5.33e-06	0.332986
ENG.2022	ENG	Endoglin	2022	4771.11	-0.139352	0.116047	-1.20082	0.229821	0.283333	-0.258839
ENO1.2023	ENO1	Alpha-enolase	2023	31448.3	0.221938	0.0816406	2.71848	0.00655825	0.0111748	0.0313397
ENO2.2026	ENO2	Gamma-enolase	2026	961.059	-1.00881	0.122748	-8.21855	2.06e-16	2.31e-15	-1.17888
ENO3.2027	ENO3	Beta-enolase	2027	164.535	0.104131	0.19202	0.542294	0.587616	0.644209	-0.589078
ENPEP.2028	ENPEP	Glutamyl aminopeptidase	2028	199.202	-0.019026	0.192276	-0.0989518	0.921177	0.934562	-0.225739
ENSA.2029	ENSA	Alpha-endosulfine	2029	8908.75	0.179185	0.0581245	3.08278	0.00205078	0.00380962	-0.0394142
SLC29A1.2030	SLC29A1	Equilibrative nucleoside transporter 1	2030	1322.14	-0.168381	0.102933	-1.63584	0.101874	0.137592	-0.361859
EP300.2033	EP300	Histone acetyltransferase p300	2033	5284.34	-0.107215	0.0954473	-1.12329	0.261316	0.317556	-0.209716
EPAS1.2034	EPAS1	Endothelial PAS domain-containing protein 1	2034	8554.67	-0.740555	0.104863	-7.06215	1.64e-12	1.08e-11	-0.919377
EPB41.2035	EPB41	Protein 4.1	2035	3802.06	0.436589	0.0716868	6.09023	1.13e-09	5.15e-09	0.28391
EPB41L1.2036	EPB41L1	Band 4.1-like protein 1	2036	2619.74	-0.639617	0.0641123	-9.9765	1.93e-23	6e-22	-0.803994
EPB41L2.2037	EPB41L2	Band 4.1-like protein 2	2037	1452.9	-0.854847	0.12707	-6.72734	1.73e-11	9.91e-11	-1.03273
EPB42.2038	EPB42	Erythrocyte membrane protein band 4.2	2038	0.168307	0.139805	0.550901	0.253775	0.799669	0.834297	0.220008
EPB49.2039	DMTN	Dematin	2039	2463.41	-0.152294	0.075966	-2.00477	0.044988	0.0657665	-0.336967
STOM.2040	STOM	Erythrocyte band 7 integral membrane protein	2040	5790.33	-0.982369	0.113407	-8.6623	4.62e-18	6.55e-17	-1.19315
EPHA1.2041	EPHA1	Ephrin type-A receptor 1	2041	569.046	0.000263453	0.0927001	0.00284199	0.997732	0.998359	-0.167967
EPHA3.2042	EPHA3	Ephrin type-A receptor 3	2042	2181.19	-0.877536	0.172907	-5.07519	3.87e-07	1.26e-06	-1.11252
EPHA4.2043	EPHA4	Ephrin type-A receptor 4	2043	775.258	-0.519416	0.135951	-3.82061	0.00013312	0.000297463	-0.676467
EPHA5.2044	EPHA5	Ephrin type-A receptor 5	2044	288.577	-0.544263	0.246733	-2.20588	0.0273922	0.0417274	-0.668845
EPHA7.2045	EPHA7	Ephrin type-A receptor 7	2045	1084.5	-0.929114	0.174902	-5.31221	1.08e-07	3.79e-07	-1.16314
EPHA8.2046	EPHA8	Ephrin type-A receptor 8	2046	25.0233	2.96657	0.277909	10.6746	1.34e-26	6.6e-25	2.26856
EPHB1.2047	EPHB1	Ephrin type-B receptor 1	2047	130.623	-2.24914	0.224583	-10.0147	1.31e-23	4.17e-22	-2.5413
EPHB2.2048	EPHB2	Ephrin type-B receptor 2	2048	323.876	-0.637633	0.139166	-4.58181	4.61e-06	1.29e-05	-0.760038
EPHB3.2049	EPHB3	Ephrin type-B receptor 3	2049	2472	0.726101	0.128638	5.64452	1.66e-08	6.52e-08	0.520649
EPHB4.2050	EPHB4	Ephrin type-B receptor 4	2050	4716.49	-0.231691	0.0935039	-2.47787	0.0132169	0.0213799	-0.406189
EPHB6.2051	EPHB6	Ephrin type-B receptor 6	2051	2656.64	-0.297458	0.153098	-1.94292	0.0520253	0.0749148	-0.46722
EPHX1.2052	EPHX1	Epoxide hydrolase 1	2052	8986.08	-0.0421911	0.0876339	-0.481447	0.630199	0.683662	-0.217154
EPHX2.2053	EPHX2	Bifunctional epoxide hydrolase 2 [Includes: Cytosolic epoxide hydrolase 2	2053	5483.8	-0.189168	0.11869	-1.5938	0.110981	0.148831	-0.42262
STX2.2054	STX2	Syntaxin-2	2054	426.687	-0.70461	0.105348	-6.68839	2.26e-11	1.27e-10	-0.913361
CLN8.2055	CLN8	Protein CLN8	2055	1079.67	-0.0154973	0.0940898	-0.164708	0.869174	0.892253	-0.162083
EPO.2056	EPO	Erythropoietin	2056	30.6449	-0.142277	0.225593	-0.63068	0.52825	0.587627	-0.32083
EPOR.2057	EPOR	Erythropoietin receptor	2057	253.922	-0.297242	0.146076	-2.03485	0.0418657	0.0615692	-0.340404
EPRS.2058	EPRS	Bifunctional glutamate/proline--tRNA ligase	2058	5654.02	0.188967	0.0657736	2.873	0.00406596	0.00717544	0.0578304
EPS8.2059	EPS8	Epidermal growth factor receptor kinase substrate 8	2059	1402.84	-0.942506	0.100804	-9.34987	8.78e-21	1.84e-19	-1.06837
EPS15.2060	EPS15	Epidermal growth factor receptor substrate 15	2060	5317.37	0.0349678	0.0534308	0.654451	0.512821	0.573063	-0.143727
NR2F6.2063	NR2F6	Nuclear receptor subfamily 2 group F member 6	2063	2869.98	0.716907	0.0927602	7.7286	1.09e-14	9.67e-14	0.492196
ERBB2.2064	ERBB2	Receptor tyrosine-protein kinase erbB-2	2064	13602.4	-0.020192	0.0794843	-0.254038	0.799466	0.834176	-0.17595
ERBB3.2065	ERBB3	Receptor tyrosine-protein kinase erbB-3	2065	12471.5	0.777057	0.0889931	8.73165	2.51e-18	3.69e-17	0.590985
ERBB4.2066	ERBB4	Receptor tyrosine-protein kinase erbB-4	2066	161.38	-1.98271	0.200935	-9.86744	5.76e-23	1.68e-21	-1.93581
ERCC1.2067	ERCC1	DNA excision repair protein ERCC-1	2067	2963.15	0.449644	0.0767501	5.85855	4.67e-09	1.97e-08	0.196863
ERCC2.2068	ERCC2	TFIIH basal transcription factor complex helicase XPD subunit	2068	1232.07	0.323892	0.0642854	5.03834	4.7e-07	1.51e-06	0.129132
EREG.2069	EREG	Proepiregulin [Cleaved into: Epiregulin	2069	6.87186	-0.913906	0.296307	-3.08432	0.00204016	0.00379209	-0.619471
EYA4.2070	EYA4	Eyes absent homolog 4	2070	326.688	-1.81981	0.164926	-11.0341	2.62e-28	1.61e-26	-1.90477
ERCC3.2071	ERCC3	TFIIH basal transcription factor complex helicase XPB subunit	2071	2405.17	0.0860937	0.0474576	1.81412	0.0696594	0.0976539	-0.0904473
ERCC4.2072	ERCC4	DNA repair endonuclease XPF	2072	615.979	-0.300099	0.083826	-3.58003	0.000343561	0.000721124	-0.44417
ERCC5.2073	ERCC5	DNA repair protein complementing XP-G cells	2073	2402.46	-0.193901	0.0497107	-3.9006	9.6e-05	0.000219654	-0.360682
ERCC6.2074	ERCC6	DNA excision repair protein ERCC-6	2074	652.402	-0.06076	0.0855301	-0.710393	0.477461	0.53817	-0.193722
ERF.2077	ERF	ETS domain-containing transcription factor ERF	2077	1763.98	-0.250122	0.0783078	-3.19409	0.00140272	0.00267857	-0.431489
ERG.2078	ERG	Transcriptional regulator ERG	2078	5578.28	2.41813	0.290261	8.33088	8.02e-17	9.61e-16	2.52994
ERH.2079	ERH	Enhancer of rudimentary homolog	2079	4377.09	0.351972	0.07855	4.48086	7.43e-06	2.02e-05	0.110916
ERN1.2081	ERN1	Serine/threonine-protein kinase/endoribonuclease IRE1	2081	630.651	-0.361077	0.195104	-1.85069	0.0642144	0.0907388	-0.346085
FBL.2091	FBL	rRNA 2'-O-methyltransferase fibrillarin	2091	6699.07	0.394767	0.0969551	4.07164	4.67e-05	0.000112658	0.114524
ESD.2098	ESD	S-formylglutathione hydrolase	2098	3797.12	-0.370255	0.0688114	-5.38072	7.42e-08	2.67e-07	-0.582935
ESR1.2099	ESR1	Estrogen receptor	2099	634.898	-0.379178	0.156921	-2.41636	0.0156766	0.0250183	-0.527911
ESR2.2100	ESR2	Estrogen receptor beta	2100	32.9136	0.300457	0.164218	1.82963	0.067306	0.0946885	0.0848753
ESRRA.2101	ESRRA	Steroid hormone receptor ERR1	2101	2372.83	0.319916	0.086042	3.71814	0.000200696	0.000435791	0.149238
ESRRB.2103	ESRRB	Steroid hormone receptor ERR2	2103	6.81305	0.196301	0.22023	0.891347	0.372743	0.433865	-0.111258
ESRRG.2104	ESRRG	Estrogen-related receptor gamma	2104	615.179	0.416729	0.154775	2.69249	0.00709206	0.0120212	0.247792
ETF1.2107	ETF1	Eukaryotic peptide chain release factor subunit 1	2107	5170	-0.240375	0.0438942	-5.47624	4.34e-08	1.62e-07	-0.408912
ETFA.2108	ETFA	Electron transfer flavoprotein subunit alpha, mitochondrial	2108	3372.06	0.376689	0.0769555	4.8949	9.84e-07	3.04e-06	0.146398
ETFB.2109	ETFB	Electron transfer flavoprotein subunit beta	2109	4588.85	0.443338	0.109317	4.05554	5e-05	0.000120149	0.176643
ETFDH.2110	ETFDH	Electron transfer flavoprotein-ubiquinone oxidoreductase, mitochondrial	2110	1115.56	-0.0100096	0.0509857	-0.196321	0.844359	0.872028	-0.171389
ETS1.2113	ETS1	Protein C-ets-1	2113	2273.91	-0.425676	0.126093	-3.37589	0.000735777	0.00147048	-0.591418
ETS2.2114	ETS2	Protein C-ets-2	2114	5106.88	-1.1063	0.138386	-7.99426	1.3e-15	1.32e-14	-1.33632
ETV1.2115	ETV1	ETS translocation variant 1	2115	642.387	0.0843089	0.219377	0.38431	0.700749	0.747575	1.61515
ETV2.2116	ETV2	ETS translocation variant 2	2116	70.0835	0.460022	0.142244	3.23403	0.00122056	0.00235542	0.184122
ETV3.2117	ETV3	ETS translocation variant 3	2117	398.661	-0.749914	0.170021	-4.41072	1.03e-05	2.74e-05	-0.865171
ETV4.2118	ETV4	ETS translocation variant 4	2118	115.885	-0.712388	0.194681	-3.65926	0.000252941	0.000541309	3.62686
ETV5.2119	ETV5	ETS translocation variant 5	2119	593.729	-1.16986	0.154113	-7.59095	3.18e-14	2.66e-13	-1.42853
ETV6.2120	ETV6	Transcription factor ETV6	2120	1948.73	-0.36365	0.069766	-5.21243	1.86e-07	6.33e-07	-0.512228
EVC.2121	EVC	Ellis-van Creveld syndrome protein	2121	1767.59	-0.369257	0.0947955	-3.8953	9.81e-05	0.000224212	-0.529965
MECOM.2122	MECOM	MDS1 and EVI1 complex locus protein EVI1	2122	726.337	-1.62294	0.146353	-11.0892	1.41e-28	9.14e-27	-1.72636
EVI2A.2123	EVI2A	Protein EVI2A	2123	220.781	-0.257653	0.157491	-1.63599	0.101842	0.137559	-0.532391
EVI2B.2124	EVI2B	Protein EVI2B	2124	357.973	-0.220386	0.161844	-1.36171	0.173289	0.220751	-0.480964
EVPL.2125	EVPL	Envoplakin	2125	3067.15	0.449146	0.0807095	5.56497	2.62e-08	1e-07	0.282565
EVX1.2128	EVX1	Homeobox even-skipped homolog protein 1	2128	76.5437	-0.977191	0.1847	-5.29069	1.22e-07	4.24e-07	-1.195
EWSR1.2130	EWSR1	RNA-binding protein EWS	2130	10530.9	0.183259	0.0414245	4.42393	9.69e-06	2.59e-05	-0.0113142
EXT1.2131	EXT1	Exostosin-1	2131	1545.64	-0.467993	0.0708377	-6.60655	3.93e-11	2.16e-10	-0.637805
EXT2.2132	EXT2	Exostosin-2	2132	4616.03	0.071678	0.0490823	1.46036	0.14419	0.187835	-0.0985396
EXTL1.2134	EXTL1	Exostosin-like 1	2134	29.7606	-0.245799	0.231825	-1.06028	0.289017	0.3469	-1.04185
EXTL2.2135	EXTL2	Exostosin-like 2	2135	1158.81	-0.0546192	0.0810558	-0.673847	0.500409	0.560863	-0.265652
EXTL3.2137	EXTL3	Exostosin-like 3	2137	2119.67	-0.323635	0.0732922	-4.41568	1.01e-05	2.69e-05	-0.492911
EYA1.2138	EYA1	Eyes absent homolog 1	2138	557.17	-1.23923	0.197091	-6.2876	3.22e-10	1.59e-09	-1.47167
EYA2.2139	EYA2	Eyes absent homolog 2	2139	2516.82	-0.112289	0.0999584	-1.12336	0.261285	0.317539	-0.297634
EYA3.2140	EYA3	Eyes absent homolog 3	2140	297.013	0.103609	0.146173	0.708814	0.47844	0.539051	-0.0531733
EZH1.2145	EZH1	Histone-lysine N-methyltransferase EZH1	2145	1997.85	-0.470558	0.0609796	-7.71664	1.19e-14	1.06e-13	-0.647312
EZH2.2146	EZH2	Histone-lysine N-methyltransferase EZH2	2146	265.431	1.56617	0.128407	12.197	3.23e-34	4.32e-32	1.33584
F2.2147	F2	Prothrombin	2147	1.68051	1.0744	0.353046	3.04322	0.0023406	0.00430577	1.47941
F2R.2149	F2R	Proteinase-activated receptor 1	2149	1512.94	0.596038	0.134835	4.42049	9.85e-06	2.63e-05	0.471762
F2RL1.2150	F2RL1	Proteinase-activated receptor 2	2150	1714.39	0.191416	0.176047	1.0873	0.276905	0.334186	0.107979
F2RL2.2151	F2RL2	Proteinase-activated receptor 3	2151	70.855	1.9888	0.212077	9.37774	6.74e-21	1.45e-19	1.80856
F3.2152	F3	Tissue factor	2152	9659	0.112285	0.229465	0.489336	0.624604	0.678516	-0.0295909
F5.2153	F5	Coagulation factor V	2153	3041.08	1.23512	0.266351	4.63719	3.53e-06	1.01e-05	1.17929
F7.2155	F7	Coagulation factor VII	2155	20.8181	-1.11454	0.221656	-5.02822	4.95e-07	1.59e-06	-1.34457
F8.2157	F8	Coagulation factor VIII	2157	920.88	-0.490319	0.102305	-4.79273	1.65e-06	4.93e-06	-0.669055
F9.2158	F9	Coagulation factor IX	2158	0.276017	0.965488	0.571675	1.68888	0.0912432	0.124749	1.51374
F10.2159	F10	Coagulation factor X	2159	434.007	-0.806638	0.18481	-4.36468	1.27e-05	3.34e-05	-1.17334
F11.2160	F11	Coagulation factor XI	2160	0.83796	-0.310416	0.349652	-0.887784	0.374657	0.435854	-0.486261
F12.2161	F12	Coagulation factor XII	2161	139.771	1.93207	0.183949	10.5033	8.34e-26	3.69e-24	1.68522
F13A1.2162	F13A1	Coagulation factor XIII A chain	2162	584.716	-0.645121	0.195805	-3.29471	0.000985231	0.00192951	-0.790044
F13B.2165	F13B	Coagulation factor XIII B chain	2165	0.169704	0.894054	0.576744	1.55018	0.121099	0.160888	2.35327
FAAH.2166	FAAH	Fatty-acid amide hydrolase 1	2166	7625.21	0.830685	0.123834	6.70806	1.97e-11	1.12e-10	0.557049
FABP4.2167	FABP4	Fatty acid-binding protein, adipocyte	2167	25.8401	-1.34256	0.25971	-5.16946	2.35e-07	7.88e-07	-1.48877
FABP1.2168	FABP1	Fatty acid-binding protein, liver	2168	0.957312	0.76582	0.547704	1.39824	0.162042	0.208198	0.832852
FABP2.2169	FABP2	Fatty acid-binding protein, intestinal	2169	0.162661	1.41505	0.542277	2.60946	0.00906854	0.0150748	2.43574
FABP3.2170	FABP3	Fatty acid-binding protein, heart	2170	789.273	-1.02717	0.169648	-6.05471	1.41e-09	6.34e-09	-1.23692
FABP5.2171	FABP5	Fatty acid-binding protein, epidermal	2171	720.723	2.06667	0.287362	7.19186	6.39e-13	4.46e-12	1.88139
FABP6.2172	FABP6	Gastrotropin	2172	0.931342	0.604031	0.420345	1.43699	0.150721	0.195278	2.00689
FABP7.2173	FABP7	Fatty acid-binding protein, brain	2173	13.6303	-1.8593	0.362307	-5.13183	2.87e-07	9.5e-07	-2.25851
FANCA.2175	FANCA	Fanconi anemia group A protein	2175	107.615	0.67623	0.151832	4.4538	8.44e-06	2.28e-05	0.472622
FANCC.2176	FANCC	Fanconi anemia group C protein	2176	520.572	0.294885	0.0586892	5.02452	5.05e-07	1.62e-06	0.110047
FANCD2.2177	FANCD2	Fanconi anemia group D2 protein	2177	366.02	0.643847	0.0953117	6.75517	1.43e-11	8.26e-11	0.422199
FANCE.2178	FANCE	Fanconi anemia group E protein	2178	287.681	-0.0831104	0.0670294	-1.23991	0.215009	0.267311	-0.270277
ACSL1.2180	ACSL1	Long-chain-fatty-acid--CoA ligase 1	2180	14122.8	0.467062	0.116769	3.99987	6.34e-05	0.000149457	0.25
ACSL3.2181	ACSL3	Long-chain-fatty-acid--CoA ligase 3	2181	16778.4	0.560764	0.123731	4.53213	5.84e-06	1.61e-05	0.410242
ACSL4.2182	ACSL4	Long-chain-fatty-acid--CoA ligase 4	2182	1244.04	-1.20006	0.115568	-10.3841	2.93e-25	1.18e-23	-1.38761
FAH.2184	FAH	Fumarylacetoacetase	2184	1383.69	0.22509	0.0887433	2.53642	0.0111993	0.0183255	-0.0259285
PTK2B.2185	PTK2B	Protein-tyrosine kinase 2-beta	2185	3012.02	-0.120756	0.0772063	-1.56407	0.117801	0.156953	-0.284278
BPTF.2186	BPTF	Nucleosome-remodeling factor subunit BPTF	2186	3810.68	-0.0824455	0.0880313	-0.936548	0.348991	0.409307	-0.198841
FANCB.2187	FANCB	Fanconi anemia group B protein	2187	16.5647	0.210262	0.12421	1.6928	0.0904927	0.123802	0.0369112
FANCF.2188	FANCF	Fanconi anemia group F protein	2188	1165.48	0.448542	0.0665814	6.73674	1.62e-11	9.32e-11	0.282752
FANCG.2189	FANCG	Fanconi anemia group G protein	2189	574.566	0.306316	0.0662491	4.6237	3.77e-06	1.07e-05	0.0896911
FAP.2191	FAP	Prolyl endopeptidase FAP	2191	206.74	1.14827	0.202009	5.68427	1.31e-08	5.24e-08	0.986494
FBLN1.2192	FBLN1	Fibulin-1	2192	16656.8	-0.653998	0.172563	-3.78991	0.000150704	0.000333816	-0.958407
FARSA.2193	FARSA	Phenylalanine--tRNA ligase alpha subunit	2193	3757.95	0.450804	0.0536653	8.40029	4.45e-17	5.51e-16	0.259478
FASN.2194	FASN	Fatty acid synthase	2194	62953.1	1.3993	0.151978	9.20728	3.34e-20	6.5e-19	1.25092
FAT1.2195	FAT1	Protocadherin Fat 1	2195	11038.4	0.241353	0.133219	1.8117	0.0700332	0.0981275	0.167735
FAT2.2196	FAT2	Protocadherin Fat 2	2196	640.034	-2.0741	0.222177	-9.33532	1.01e-20	2.09e-19	-2.24481
FAU.2197	FAU	Ubiquitin-like protein FUBI	2197	21414.5	0.380818	0.102452	3.71705	0.000201566	0.000437481	0.0804781
FBLN2.2199	FBLN2	Fibulin-2	2199	2861.38	-0.378625	0.17357	-2.18139	0.0291542	0.0441864	-0.584123
FBN1.2200	FBN1	Fibrillin-1	2200	2638.12	-0.643822	0.146969	-4.38066	1.18e-05	3.12e-05	-0.779643
FBN2.2201	FBN2	Fibrillin-2	2201	171.693	-0.497611	0.219882	-2.26309	0.0236304	0.0364526	-0.690986
EFEMP1.2202	EFEMP1	EGF-containing fibulin-like extracellular matrix protein 1	2202	3030.24	-1.37005	0.149912	-9.139	6.3e-20	1.17e-18	-1.59037
FBP1.2203	FBP1	Fructose-1,6-bisphosphatase 1	2203	4779.94	0.693645	0.13412	5.17184	2.32e-07	7.79e-07	0.556611
FCAR.2204	FCAR	Immunoglobulin alpha Fc receptor	2204	2.87428	-0.7904	0.320887	-2.46317	0.0137713	0.0222035	-1.03375
FCER1A.2205	FCER1A	High affinity immunoglobulin epsilon receptor subunit alpha	2205	144.258	-1.0881	0.165504	-6.57451	4.88e-11	2.64e-10	-1.34225
MS4A2.2206	MS4A2	High affinity immunoglobulin epsilon receptor subunit beta	2206	129.253	-0.785356	0.187963	-4.17825	2.94e-05	7.3e-05	-1.03416
FCER1G.2207	FCER1G	High affinity immunoglobulin epsilon receptor subunit gamma	2207	370.118	0.2939	0.136892	2.14694	0.0317979	0.0478143	0.0112207
FCER2.2208	FCER2	Low affinity immunoglobulin epsilon Fc receptor	2208	8.51288	-0.173453	0.315128	-0.55042	0.582032	0.639019	-0.638352
FCGR1A.2209	FCGR1A	High affinity immunoglobulin gamma Fc receptor I	2209	52.4009	0.463882	0.180966	2.56337	0.0103661	0.0170408	0.21248
FCGR1B.2210	FCGR1B	High affinity immunoglobulin gamma Fc receptor IB	2210	59.5675	0.478366	0.154603	3.09416	0.00197368	0.00367747	0.227996
FCGR2A.2212	FCGR2A	Low affinity immunoglobulin gamma Fc region receptor II-a	2212	609.721	0.194133	0.136942	1.41763	0.156297	0.201684	-0.0570445
FCGR2B.2213	FCGR2B	Low affinity immunoglobulin gamma Fc region receptor II-b	2213	112.086	-0.0373428	0.177812	-0.210013	0.833658	0.863353	-0.272795
FCGR3A.2214	FCGR3A	Low affinity immunoglobulin gamma Fc region receptor III-A	2214	711.835	0.181467	0.156141	1.1622	0.245154	0.30032	-0.0414296
FCGR3B.2215	FCGR3B	Low affinity immunoglobulin gamma Fc region receptor III-B	2215	36.7683	-1.70606	0.277743	-6.14259	8.12e-10	3.78e-09	-1.98414
FCGRT.2217	FCGRT	IgG receptor FcRn large subunit p51	2217	4320.88	-0.430552	0.0953805	-4.51404	6.36e-06	1.75e-05	-0.6711
FKTN.2218	FKTN	Fukutin	2218	1127.73	0.237418	0.0625101	3.79807	0.000145827	0.000324004	0.0877054
FCN1.2219	FCN1	Ficolin-1	2219	95.8897	-0.465373	0.250189	-1.86009	0.0628734	0.0890675	-0.759311
FCN2.2220	FCN2	Ficolin-2	2220	27.016	-0.0198258	0.211683	-0.0936581	0.925381	0.937982	-0.300193
FDFT1.2222	FDFT1	Squalene synthase	2222	8243.14	-0.291414	0.101128	-2.88164	0.00395611	0.00700097	-0.495996
FDPS.2224	FDPS	Farnesyl pyrophosphate synthase	2224	4233.16	0.0274514	0.0732979	0.374518	0.708019	0.754437	-0.21477
FDX1.2230	FDX1	Adrenodoxin, mitochondrial	2230	1561.78	-0.919692	0.120593	-7.6264	2.41e-14	2.05e-13	-0.92089
FDXR.2232	FDXR	NADPH:adrenodoxin oxidoreductase, mitochondrial	2232	722.488	0.0376624	0.101103	0.372515	0.709509	0.755562	-0.198919
FECH.2235	FECH	Ferrochelatase, mitochondrial	2235	3045.06	0.349839	0.123295	2.83742	0.00454804	0.00797032	0.0897846
FEN1.2237	FEN1	Flap endonuclease 1	2237	972.364	0.515432	0.0736393	6.99942	2.57e-12	1.65e-11	0.297967
GPC4.2239	GPC4	Glypican-4	2239	1313.27	-0.144745	0.126947	-1.14019	0.254206	0.310019	-0.244023
FER.2241	FER	Tyrosine-protein kinase Fer	2241	96.7908	-1.02124	0.136934	-7.45793	8.79e-14	6.92e-13	-1.11741
FES.2242	FES	Tyrosine-protein kinase Fes/Fps	2242	720.294	-0.543532	0.117474	-4.62684	3.71e-06	1.06e-05	-0.777464
FGA.2243	FGA	Fibrinogen alpha chain [Cleaved into: Fibrinopeptide A; Fibrinogen alpha chain]	2243	3.48737	0.747197	0.569456	1.31213	0.189478	0.238719	3.69474
FGB.2244	FGB	Fibrinogen beta chain [Cleaved into: Fibrinopeptide B; Fibrinogen beta chain]	2244	7.60407	1.68417	0.531054	3.17137	0.00151721	0.00288196	5.14227
FGD1.2245	FGD1	FYVE, RhoGEF and PH domain-containing protein 1	2245	582.862	-0.14943	0.0966123	-1.5467	0.121936	0.161876	-0.283981
FGF1.2246	FGF1	Fibroblast growth factor 1	2246	128.048	-0.733203	0.150926	-4.85803	1.19e-06	3.61e-06	-0.92255
FGF2.2247	FGF2	Fibroblast growth factor 2	2247	647.335	-1.26172	0.143149	-8.81405	1.21e-18	1.86e-17	-1.46562
FGF3.2248	FGF3	Fibroblast growth factor 3	2248	0.161686	-0.0798537	0.576677	-0.138472	0.889867	0.909065	3.01475
FGF4.2249	FGF4	Fibroblast growth factor 4	2249	0.0228881	0.0913846	0.38745	0.235862	0.81354	NA	Inf
FGF5.2250	FGF5	Fibroblast growth factor 5	2250	2.73212	-0.208681	0.255532	-0.816653	0.414127	0.475868	-0.508677
FGF6.2251	FGF6	Fibroblast growth factor 6	2251	0.234102	-0.647446	0.563753	-1.14846	0.25078	0.306349	-1.12651
FGF7.2252	FGF7	Fibroblast growth factor 7	2252	647.208	-1.10591	0.190048	-5.81912	5.92e-09	2.47e-08	-1.44339
FGF8.2253	FGF8	Fibroblast growth factor 8	2253	0.422174	1.13117	0.487898	2.31846	0.0204242	0.0318873	1.79506
FGF9.2254	FGF9	Fibroblast growth factor 9	2254	12.8975	-0.732859	0.198825	-3.68594	0.000227858	0.000490705	-0.83653
FGF10.2255	FGF10	Fibroblast growth factor 10	2255	20.1255	-1.79529	0.250745	-7.15984	8.08e-13	5.55e-12	-2.11231
FGF11.2256	FGF11	Fibroblast growth factor 11	2256	42.2762	-0.874149	0.141839	-6.16298	7.14e-10	3.35e-09	-1.14198
FGF12.2257	FGF12	Fibroblast growth factor 12	2257	208.533	-0.40528	0.259241	-1.56333	0.117974	0.157151	-0.410531
FGF13.2258	FGF13	Fibroblast growth factor 13	2258	1661.22	0.759471	0.114271	6.64623	3.01e-11	1.67e-10	0.531401
FGF14.2259	FGF14	Fibroblast growth factor 14	2259	90.6834	0.638225	0.181955	3.50759	0.00045218	0.000933542	0.426866
FGFR1.2260	FGFR1	Fibroblast growth factor receptor 1	2260	3978.28	-0.897683	0.114085	-7.86852	3.59e-15	3.41e-14	-1.10267
FGFR3.2261	FGFR3	Fibroblast growth factor receptor 3	2261	1427.94	-0.0860914	0.155962	-0.552001	0.580948	0.638048	-0.28851
GPC5.2262	GPC5	Glypican-5 [Cleaved into: Secreted glypican-5]	2262	9.63111	0.224879	0.2053	1.09537	0.273357	0.330467	0.915862
FGFR2.2263	FGFR2	Fibroblast growth factor receptor 2	2263	2111.76	-1.46474	0.177271	-8.26275	1.42e-16	1.64e-15	-1.58588
FGFR4.2264	FGFR4	Fibroblast growth factor receptor 4	2264	155.542	-0.217733	0.189234	-1.1506	0.249896	0.305475	-0.59362
FGG.2266	FGG	Fibrinogen gamma chain	2266	2.19999	0.56931	0.576154	0.988122	0.323093	0.38226	3.16949
FGL1.2267	FGL1	Fibrinogen-like protein 1	2267	99.1972	2.65736	0.325708	8.15871	3.39e-16	3.7e-15	3.50604
FGR.2268	FGR	Tyrosine-protein kinase Fgr	2268	220.91	-0.187067	0.127839	-1.46331	0.143384	0.186886	-0.434572
FH.2271	FH	Fumarate hydratase, mitochondrial	2271	3177.17	0.24273	0.0578533	4.1956	2.72e-05	6.8e-05	0.0488186
FHIT.2272	FHIT	Bis	2272	186.031	1.27594	0.13704	9.31074	1.27e-20	2.6e-19	1.04144
FHL1.2273	FHL1	Four and a half LIM domains protein 1	2273	11620	-1.49781	0.188273	-7.95549	1.78e-15	1.76e-14	-1.74288
FHL2.2274	FHL2	Four and a half LIM domains protein 2	2274	3176.98	-0.961699	0.131982	-7.28662	3.18e-13	2.32e-12	-1.19021
FHL3.2275	FHL3	Four and a half LIM domains protein 3	2275	728.576	-0.338824	0.10996	-3.08135	0.00206061	0.00382676	-0.558074
FIGF.2277	FIGF	Vascular endothelial growth factor D	2277	13.978	-1.4166	0.176911	-8.00739	1.17e-15	1.19e-14	-1.57599
FKBP1A.2280	FKBP1A	Peptidyl-prolyl cis-trans isomerase FKBP1A	2280	11473.6	0.111992	0.0932898	1.20047	0.229957	0.283464	-0.0536343
FKBP1B.2281	FKBP1B	Peptidyl-prolyl cis-trans isomerase FKBP1B	2281	433.781	0.179284	0.188206	0.952593	0.340797	0.400752	0.0398231
FKBP1AP1.2282			2282	30.8228	0.181955	0.193392	0.94086	0.346776	0.406959	0.0545605
FKBP2.2286	FKBP2	Peptidyl-prolyl cis-trans isomerase FKBP2	2286	5099.96	0.188553	0.131384	1.43512	0.151253	0.195898	-0.0343873
FKBP3.2287	FKBP3	Peptidyl-prolyl cis-trans isomerase FKBP3	2287	4119.56	0.536742	0.0789124	6.80174	1.03e-11	6.11e-11	0.271721
FKBP4.2288	FKBP4	Peptidyl-prolyl cis-trans isomerase FKBP4	2288	14304.2	0.500437	0.0824838	6.06709	1.3e-09	5.9e-09	0.291698
FKBP5.2289	FKBP5	Peptidyl-prolyl cis-trans isomerase FKBP5	2289	15623.6	-0.0483456	0.136007	-0.355465	0.722242	0.766974	-0.241926
FOXG1.2290	FOXG1	Forkhead box protein G1	2290	0.957908	1.97636	0.540105	3.65921	0.000252991	0.000541355	5.54459
FOXF1.2294	FOXF1	Forkhead box protein F1	2294	1114.27	-1.14998	0.158782	-7.2425	4.4e-13	3.14e-12	-1.40829
FOXF2.2295	FOXF2	Forkhead box protein F2	2295	371.533	-1.07687	0.222602	-4.83763	1.31e-06	3.98e-06	-1.40274
FOXC1.2296	FOXC1	Forkhead box protein C1	2296	758.915	-0.636679	0.120266	-5.29393	1.2e-07	4.16e-07	-0.844025
FOXD1.2297	FOXD1	Forkhead box protein D1	2297	183.331	3.3278	0.27704	12.012	3.07e-33	3.79e-31	2.6035
FOXD4.2298	FOXD4	Forkhead box protein D4	2298	39.6118	1.48852	0.193846	7.67889	1.6e-14	1.39e-13	1.21883
FOXI1.2299	FOXI1	Forkhead box protein I1	2299	122.451	-2.36094	0.354625	-6.65758	2.78e-11	1.55e-10	-2.7535
FOXL1.2300	FOXL1	Forkhead box protein L1	2300	44.0621	-0.141065	0.160119	-0.880999	0.378318	0.439628	-0.417058
FOXE3.2301	FOXE3	Forkhead box protein E3	2301	1.43499	1.006	0.299891	3.35457	0.000794891	0.00158086	0.87297
FOXJ1.2302	FOXJ1	Forkhead box protein J1	2302	338.983	0.542781	0.310408	1.7486	0.0803597	0.111236	0.675282
FOXC2.2303	FOXC2	Forkhead box protein C2	2303	11.791	-0.245037	0.185678	-1.31968	0.186941	0.235908	-0.448786
FOXE1.2304	FOXE1	Forkhead box protein E1	2304	33.9271	-0.850638	0.215245	-3.95195	7.75e-05	0.00018027	-1.56674
FOXM1.2305	FOXM1	Forkhead box protein M1	2305	333.416	1.42417	0.159938	8.90451	5.36e-19	8.72e-18	1.2422
FOXD2.2306	FOXD2	Forkhead box protein D2	2306	86.8731	-0.255609	0.142989	-1.78762	0.0738378	0.102946	-0.495667
FOXS1.2307	FOXS1	Forkhead box protein S1	2307	86.8698	1.18877	0.167062	7.11574	1.11e-12	7.48e-12	0.927693
FOXO1.2308	FOXO1	Forkhead box protein O1	2308	1356.54	-0.791524	0.0873312	-9.06347	1.26e-19	2.25e-18	-0.938926
FOXO3.2309	FOXO3	Forkhead box protein O3	2309	5573.07	-0.0471465	0.089821	-0.524894	0.599657	0.65542	-0.183569
FOXO3B.2310			2310	2366.29	-0.0306943	0.0840399	-0.365234	0.714936	0.760199	-0.188566
FLG.2312	FLG	Filaggrin	2312	65.3299	-0.703011	0.213698	-3.28974	0.00100282	0.00196014	-0.869942
FLI1.2313	FLI1	Friend leukemia integration 1 transcription factor	2313	479.243	-0.22754	0.141474	-1.60836	0.107757	0.144883	-0.4294
FLII.2314	FLII	Protein flightless-1 homolog	2314	6580.15	-0.130783	0.0468859	-2.7894	0.00528058	0.0091551	-0.290799
MLANA.2315	MLANA	Melanoma antigen recognized by T-cells 1	2315	2.86545	-0.0255136	0.196016	-0.130161	0.896439	0.91451	-0.190567
FLNA.2316	FLNA	Filamin-A	2316	109775	-1.48028	0.168505	-8.7848	1.57e-18	2.38e-17	-1.6508
FLNB.2317	FLNB	Filamin-B	2317	35512.7	0.150067	0.077035	1.94804	0.0514102	0.074152	0.00264059
FLNC.2318	FLNC	Filamin-C	2318	17424	-1.63811	0.19159	-8.55004	1.23e-17	1.64e-16	-1.82161
FLOT2.2319	FLOT2	Flotillin-2	2319	9400.39	-0.0682683	0.0591903	-1.15337	0.248759	0.304288	-0.266928
FLT1.2321	FLT1	Vascular endothelial growth factor receptor 1	2321	1858.83	-0.333194	0.147307	-2.2619	0.0237035	0.0365508	-0.498212
FLT3.2322	FLT3	Receptor-type tyrosine-protein kinase FLT3	2322	23.7272	-0.636976	0.205101	-3.10567	0.00189848	0.00354736	-0.922319
FLT3LG.2323	FLT3LG	Fms-related tyrosine kinase 3 ligand	2323	255.713	-0.415406	0.126987	-3.27126	0.00107071	0.0020839	-0.678469
FLT4.2324	FLT4	Vascular endothelial growth factor receptor 3	2324	378.648	-0.420424	0.136893	-3.07119	0.00213205	0.00394527	-0.597776
FMO1.2326	FMO1	Dimethylaniline monooxygenase [N-oxide-forming] 1	2326	18.5632	-0.654595	0.197207	-3.31933	0.000902337	0.00177754	-0.845295
FMO2.2327	FMO2	Dimethylaniline monooxygenase [N-oxide-forming] 2	2327	350.36	-1.07911	0.195292	-5.52562	3.28e-08	1.24e-07	-1.2376
FMO3.2328	FMO3	Dimethylaniline monooxygenase [N-oxide-forming] 3	2328	32.4784	-0.151789	0.185583	-0.817905	0.413411	0.47516	-0.419283
FMO4.2329	FMO4	Dimethylaniline monooxygenase [N-oxide-forming] 4	2329	160.263	-0.491301	0.106601	-4.60876	4.05e-06	1.14e-05	-0.727925
FMO5.2330	FMO5	Dimethylaniline monooxygenase [N-oxide-forming] 5	2330	1034.85	0.947032	0.187251	5.05756	4.25e-07	1.38e-06	0.745511
FMOD.2331	FMOD	Fibromodulin	2331	13102.8	0.827678	0.193767	4.27151	1.94e-05	4.96e-05	0.654975
FMR1.2332	FMR1	Fragile X mental retardation protein 1	2332	1788.37	-0.276552	0.0566446	-4.88223	1.05e-06	3.22e-06	-0.424381
AFF2.2334	AFF2	AF4/FMR2 family member 2	2334	84.0418	-1.84044	0.190891	-9.64133	5.35e-22	1.37e-20	-2.00806
FN1.2335	FN1	Fibronectin	2335	29277.7	-1.98892	0.195766	-10.1597	3e-24	1.04e-22	-1.88195
FNTA.2339	FNTA	Protein farnesyltransferase/geranylgeranyltransferase type-1 subunit alpha	2339	3568.75	0.121033	0.0646978	1.87074	0.0613812	0.0871538	-0.103328
FNTB.2342	FNTB	Protein farnesyltransferase subunit beta	2342	1486.26	0.0600846	0.0404594	1.48506	0.137529	0.180052	-0.133646
FOLH1.2346	FOLH1	Glutamate carboxypeptidase 2	2346	27506	1.5466	0.220168	7.02464	2.15e-12	1.39e-11	1.53631
FOLR1.2348	FOLR1	Folate receptor alpha	2348	79.0727	-2.63469	0.251323	-10.4833	1.03e-25	4.47e-24	-2.83273
FOLR2.2350	FOLR2	Folate receptor beta	2350	259.299	-0.168925	0.166514	-1.01448	0.310352	0.368943	-0.43209
FOLR3.2352	FOLR3	Folate receptor gamma	2352	1.12735	-1.47651	0.320534	-4.60641	4.1e-06	1.16e-05	-1.66073
FOS.2353	FOS	Proto-oncogene c-Fos	2353	35044.6	-0.853798	0.224342	-3.80579	0.000141354	0.000314833	-1.07114
FOSB.2354	FOSB	Protein fosB	2354	11645.4	-0.973033	0.292713	-3.32418	0.000886777	0.00174923	-1.39383
FOSL2.2355	FOSL2	Fos-related antigen 2	2355	3331.88	-0.735399	0.134626	-5.46255	4.69e-08	1.74e-07	-0.93962
FPGS.2356	FPGS	Folylpolyglutamate synthase, mitochondrial	2356	2789.03	0.402834	0.0687789	5.85694	4.71e-09	1.98e-08	0.175327
FPR1.2357	FPR1	fMet-Leu-Phe receptor	2357	123.766	-0.503969	0.187634	-2.68591	0.00723319	0.0122409	-0.808641
FPR2.2358	FPR2	N-formyl peptide receptor 2	2358	11.0505	-1.0081	0.266945	-3.77642	0.000159099	0.000351166	-1.29158
FPR3.2359	FPR3	N-formyl peptide receptor 3	2359	250.899	0.441025	0.163481	2.69772	0.00698171	0.0118499	0.221724
FXN.2395	FXN	Frataxin, mitochondrial	2395	625.065	-0.0832606	0.0573472	-1.45187	0.146538	0.190543	-0.270246
FRK.2444	FRK	Tyrosine-protein kinase FRK	2444	241.185	0.161197	0.173107	0.9312	0.35175	0.412012	0.117663
MTOR.2475	MTOR	Serine/threonine-protein kinase mTOR	2475	4912.4	0.413562	0.0898816	4.60119	4.2e-06	1.18e-05	0.269143
FRG1.2483	FRG1	Protein FRG1	2483	1192.89	0.00591985	0.0607778	0.0974016	0.922407	0.935464	-0.231168
FRZB.2487	FRZB	Secreted frizzled-related protein 3	2487	833.032	-0.18563	0.15432	-1.20289	0.22902	0.282487	-0.459199
FSHB.2488	FSHB	Follitropin subunit beta	2488	1.32315	1.10285	0.368593	2.99204	0.00277118	0.0050287	0.998873
CENPI.2491	CENPI	Centromere protein I	2491	15.0616	0.71027	0.227096	3.12762	0.00176229	0.0033108	0.61522
FSHR.2492	FSHR	Follicle-stimulating hormone receptor	2492	0.0937866	0.0203573	0.575599	0.0353672	0.971787	NA	-0.319151
NR5A2.2494	NR5A2	Nuclear receptor subfamily 5 group A member 2	2494	211.265	0.0509496	0.164929	0.308919	0.757383	0.797311	-0.184521
FTH1.2495	FTH1	Ferritin heavy chain	2495	46208.3	-0.00550166	0.0774598	-0.0710259	0.943377	0.953495	-0.224827
FTHL3.2498			2498	562.415	0.100228	0.0910772	1.10047	0.271127	0.328208	-0.102847
FTL.2512	FTL	Ferritin light chain	2512	68740.6	0.439131	0.0816075	5.38102	7.41e-08	2.66e-07	0.191171
ADAM2.2515	ADAM2	Disintegrin and metalloproteinase domain-containing protein 2	2515	59.4741	3.77489	0.370507	10.1884	2.23e-24	7.91e-23	2.63604
NR5A1.2516	NR5A1	Steroidogenic factor 1	2516	0.578294	0.826225	0.392638	2.10429	0.035353	0.0526593	0.786068
FUCA1.2517	FUCA1	Tissue alpha-L-fucosidase	2517	5350.22	-0.0540493	0.0732707	-0.737666	0.460717	0.522252	-0.218152
FUCA2.2519	FUCA2	Plasma alpha-L-fucosidase	2519	3330.11	0.419935	0.0730647	5.74744	9.06e-09	3.68e-08	0.257405
GAST.2520	GAST	Gastrin [Cleaved into: Gastrin-71	2520	0.0338383	0.0178193	0.493064	0.0361401	0.971171	NA	-0.41226
FUS.2521	FUS	RNA-binding protein FUS	2521	8723.94	0.38034	0.0621276	6.12191	9.25e-10	4.28e-09	0.165189
FUT1.2523	FUT1	Galactoside 2-alpha-L-fucosyltransferase 1	2523	458.73	0.531855	0.104342	5.09723	3.45e-07	1.13e-06	0.314827
FUT2.2524	FUT2	Galactoside 2-alpha-L-fucosyltransferase 2	2524	164.974	-1.91199	0.210176	-9.09708	9.28e-20	1.68e-18	-1.91696
FUT3.2525	FUT3	Galactoside 3(4)-L-fucosyltransferase	2525	130.916	-4.5184	0.267861	-16.8685	7.68e-64	9.79e-61	-4.62243
FUT4.2526	FUT4	Alpha-(1,3)-fucosyltransferase 4	2526	398.333	-0.562556	0.0770441	-7.30173	2.84e-13	2.09e-12	-0.644654
FUT5.2527	FUT5	Alpha-(1,3)-fucosyltransferase 5	2527	1.36011	-0.594497	0.267927	-2.21888	0.0264948	0.0404538	-0.836068
FUT6.2528	FUT6	Alpha-(1,3)-fucosyltransferase 6	2528	53.1129	-3.08066	0.364938	-8.44161	3.13e-17	3.96e-16	-2.56892
FUT7.2529	FUT7	Alpha-(1,3)-fucosyltransferase 7	2529	10.8501	0.284266	0.210159	1.35262	0.176176	0.224011	-0.0168045
FUT8.2530	FUT8	Alpha-(1,6)-fucosyltransferase	2530	769.473	-0.478893	0.100381	-4.77076	1.84e-06	5.45e-06	-0.5608
KDSR.2531	KDSR	3-ketodihydrosphingosine reductase	2531	2893.31	-0.419919	0.054295	-7.73402	1.04e-14	9.31e-14	-0.586759
DARC.2532	ACKR1	Atypical chemokine receptor 1	2532	1483	-0.204662	0.16668	-1.22787	0.219496	0.272024	-0.436351
FYB.2533	FYB	FYN-binding protein	2533	425.856	-0.212779	0.171357	-1.24173	0.214337	0.266615	-0.448133
FYN.2534	FYN	Tyrosine-protein kinase Fyn	2534	565.764	-0.473618	0.118764	-3.9879	6.67e-05	0.000156722	-0.682536
FZD2.2535	FZD2	Frizzled-2	2535	137.483	-0.49664	0.127442	-3.89699	9.74e-05	0.000222838	-0.652131
IFI6.2537	IFI6	Interferon alpha-inducible protein 6	2537	5661.13	1.15937	0.205235	5.64898	1.61e-08	6.36e-08	0.966367
G6PC.2538	G6PC	Glucose-6-phosphatase	2538	0.840775	1.29159	0.477635	2.70414	0.00684814	0.0116428	1.4102
G6PD.2539	G6PD	Glucose-6-phosphate 1-dehydrogenase	2539	1923.85	0.28313	0.0542946	5.2147	1.84e-07	6.25e-07	0.0865548
SLC37A4.2542	SLC37A4	Glucose-6-phosphate translocase	2542	2365.45	-0.519646	0.0988506	-5.25688	1.47e-07	5.05e-07	-0.691647
XRCC6.2547	XRCC6	X-ray repair cross-complementing protein 6	2547	15199.6	0.0511691	0.0476767	1.07325	0.283158	0.340873	-0.161088
GAA.2548	GAA	Lysosomal alpha-glucosidase	2548	11277	0.595133	0.0803153	7.40996	1.26e-13	9.69e-13	0.420458
GAB1.2549	GAB1	GRB2-associated-binding protein 1	2549	971.211	-0.833593	0.0912463	-9.13564	6.5e-20	1.21e-18	-0.935483
GABBR1.2550	GABBR1	Gamma-aminobutyric acid type B receptor subunit 1	2550	1257.21	0.366177	0.135755	2.69734	0.00698959	0.0118601	0.130751
GABPA.2551	GABPA	GA-binding protein alpha chain	2551	1626.52	-0.198207	0.0591263	-3.35226	0.000801553	0.00159229	-0.362416
GABPB1.2553	GABPB1	GA-binding protein subunit beta-1	2553	979.628	0.308361	0.0565485	5.45303	4.95e-08	1.83e-07	0.122278
GABRA1.2554	GABRA1	Gamma-aminobutyric acid receptor subunit alpha-1	2554	11.5301	-0.0673384	0.41404	-0.162637	0.870804	0.893743	2.15884
GABRA2.2555	GABRA2	Gamma-aminobutyric acid receptor subunit alpha-2	2555	5.51317	0.670251	0.365446	1.83406	0.0666444	0.0938675	1.30679
GABRA3.2556	GABRA3	Gamma-aminobutyric acid receptor subunit alpha-3	2556	5.05613	-1.89984	0.328772	-5.77861	7.53e-09	3.1e-08	-2.41547
GABRA4.2557	GABRA4	Gamma-aminobutyric acid receptor subunit alpha-4	2557	0.91605	-0.571527	0.376679	-1.51728	0.129196	0.170462	-0.793082
GABRA5.2558	GABRA5	Gamma-aminobutyric acid receptor subunit alpha-5	2558	13.5531	-0.270411	0.200354	-1.34966	0.177124	0.225052	-0.542102
GABRA6.2559	GABRA6	Gamma-aminobutyric acid receptor subunit alpha-6	2559	0.0476987	-0.113729	0.523774	-0.217135	0.828103	NA	2.47526
GABRB1.2560	GABRB1	Gamma-aminobutyric acid receptor subunit beta-1	2560	0.279658	-0.720816	0.420655	-1.71356	0.0866102	0.11901	-1.03375
GABRB2.2561	GABRB2	Gamma-aminobutyric acid receptor subunit beta-2	2561	14.2099	-1.41669	0.2517	-5.62849	1.82e-08	7.11e-08	-1.49943
GABRB3.2562	GABRB3	Gamma-aminobutyric acid receptor subunit beta-3	2562	1883.82	1.40307	0.182055	7.70682	1.29e-14	1.13e-13	1.29463
GABRD.2563	GABRD	Gamma-aminobutyric acid receptor subunit delta	2563	36.1258	1.90796	0.231366	8.24651	1.63e-16	1.86e-15	1.70499
GABRE.2564	GABRE	Gamma-aminobutyric acid receptor subunit epsilon	2564	378.931	-0.844275	0.206019	-4.09804	4.17e-05	0.000101227	-1.07519
GABRG1.2565	GABRG1	Gamma-aminobutyric acid receptor subunit gamma-1	2565	0.974978	-1.12344	0.317236	-3.54133	0.000398115	0.00082719	-1.26387
GABRG2.2566	GABRG2	Gamma-aminobutyric acid receptor subunit gamma-2	2566	1.40558	0.569777	0.396047	1.43866	0.150247	0.194771	1.65883
GABRG3.2567	GABRG3	Gamma-aminobutyric acid receptor subunit gamma-3	2567	282.694	0.629579	0.212006	2.96963	0.00298161	0.00537893	0.414239
GABRP.2568	GABRP	Gamma-aminobutyric acid receptor subunit pi	2568	834.021	-1.33889	0.245995	-5.44276	5.25e-08	1.93e-07	-1.61075
GABRR1.2569	GABRR1	Gamma-aminobutyric acid receptor subunit rho-1	2569	2.69733	-0.273927	0.268955	-1.01849	0.308446	0.366905	-0.424591
GABRR2.2570	GABRR2	Gamma-aminobutyric acid receptor subunit rho-2	2570	2.89458	0.172466	0.231183	0.746015	0.455659	0.517461	0.00719576
GAD1.2571	GAD1	Glutamate decarboxylase 1	2571	68.4782	1.2059	0.189424	6.36614	1.94e-10	9.78e-10	0.916833
GAD2.2572	GAD2	Glutamate decarboxylase 2	2572	0.242201	0.286449	0.577148	0.496318	0.61967	0.673998	-2.10258
GAGE2C.2574			2574	0.0325706	0.0706266	0.346252	0.203975	0.838373	NA	Inf
GAGE4.2576	GAGE4	G antigen 4	2576	0.00767806	0.0376044	0.346252	0.108604	0.913516	NA	Inf
GAK.2580	GAK	Cyclin-G-associated kinase	2580	5239.32	0.382724	0.0532864	7.18241	6.85e-13	4.75e-12	0.199697
GALC.2581	GALC	Galactocerebrosidase	2581	2036	0.0554967	0.102346	0.542245	0.58765	0.644209	-0.137311
GALE.2582	GALE	UDP-glucose 4-epimerase	2582	1186.34	-0.166938	0.105625	-1.58048	0.113998	0.152555	-0.368941
B4GALNT1.2583	B4GALNT1	Beta-1,4 N-acetylgalactosaminyltransferase 1	2583	131.743	-1.00674	0.162323	-6.20209	5.57e-10	2.66e-09	-1.20772
GALK1.2584	GALK1	Galactokinase	2584	604.766	0.0312106	0.09817	0.317924	0.750543	0.791504	-0.203988
GALK2.2585	GALK2	N-acetylgalactosamine kinase	2585	1158.84	0.35369	0.0689604	5.12888	2.91e-07	9.63e-07	0.174809
GALR1.2587	GALR1	Galanin receptor type 1	2587	17.8124	-1.89764	0.234006	-8.10936	5.09e-16	5.45e-15	-2.13996
GALNS.2588	GALNS	N-acetylgalactosamine-6-sulfatase	2588	976.236	-0.252311	0.0866186	-2.9129	0.00358088	0.00637646	-0.45155
GALNT1.2589	GALNT1	Polypeptide N-acetylgalactosaminyltransferase 1	2589	4782.24	0.30265	0.0718886	4.20999	2.55e-05	6.42e-05	0.113173
GALNT2.2590	GALNT2	Polypeptide N-acetylgalactosaminyltransferase 2	2590	4339.82	0.048348	0.0650709	0.743006	0.457478	0.519226	-0.100991
GALNT3.2591	GALNT3	Polypeptide N-acetylgalactosaminyltransferase 3	2591	4177.61	0.805356	0.129368	6.22531	4.81e-10	2.31e-09	0.622087
GALT.2592	GALT	Galactose-1-phosphate uridylyltransferase	2592	1296.05	0.205257	0.0692814	2.96266	0.00304998	0.00549501	-0.0162447
GAMT.2593	GAMT	Guanidinoacetate N-methyltransferase	2593	2733.73	0.429846	0.147008	2.92397	0.003456	0.00617132	0.0917797
GANC.2595	GANC	Neutral alpha-glucosidase C	2595	495.303	-0.244431	0.0549167	-4.45094	8.55e-06	2.3e-05	-0.415175
GAP43.2596	GAP43	Neuromodulin	2596	39.5116	-0.329099	0.249271	-1.32025	0.186752	0.235766	-0.314945
GAPDH.2597	GAPDH	Glyceraldehyde-3-phosphate dehydrogenase	2597	81434.4	0.194771	0.0912442	2.13461	0.0327926	0.0492095	-0.0365018
LRRC32.2615	LRRC32	Leucine-rich repeat-containing protein 32	2615	1332.98	-0.118709	0.119738	-0.991407	0.321487	0.380619	-0.310097
GARS.2617	GARS	Glycine--tRNA ligase	2617	3899.21	0.521465	0.065003	8.02217	1.04e-15	1.07e-14	0.319383
GART.2618	GART	Trifunctional purine biosynthetic protein adenosine-3 [Includes: Phosphoribosylamine--glycine ligase	2618	2274.39	0.34436	0.0572254	6.01761	1.77e-09	7.87e-09	0.164615
GAS1.2619	GAS1	Growth arrest-specific protein 1	2619	783.118	-1.39135	0.156463	-8.89253	5.97e-19	9.65e-18	-1.62218
GAS2.2620	GAS2	Growth arrest-specific protein 2	2620	52.9677	0.163748	0.168533	0.971609	0.331245	0.390914	-0.0950221
GAS6.2621	GAS6	Growth arrest-specific protein 6	2621	6008.72	-0.952575	0.124543	-7.64856	2.03e-14	1.74e-13	-1.11407
GAS8.2622	GAS8	Growth arrest-specific protein 8	2622	1121.73	0.0157748	0.0656511	0.240283	0.810111	0.843214	-0.178557
GATA1.2623	GATA1	Erythroid transcription factor	2623	3.54129	-0.344542	0.20924	-1.64664	0.0996325	0.134907	-0.606809
GATA2.2624	GATA2	Endothelial transcription factor GATA-2	2624	8135.81	-0.243658	0.119805	-2.0338	0.0419722	0.0617026	-0.263509
GATA3.2625	GATA3	Trans-acting T-cell-specific transcription factor GATA-3	2625	812.96	-2.42986	0.195608	-12.4221	1.98e-35	2.99e-33	-2.4978
GATA4.2626	GATA4	Transcription factor GATA-4	2626	16.2871	1.86548	0.283342	6.58385	4.58e-11	2.49e-10	1.67437
GATA6.2627	GATA6	Transcription factor GATA-6	2627	363.081	-0.485221	0.14029	-3.45869	0.000542803	0.00110702	-0.739933
GATM.2628	GATM	Glycine amidinotransferase, mitochondrial	2628	535.098	-1.52848	0.133739	-11.4288	3e-30	2.56e-28	-1.72025
GBA.2629	GBA	Glucosylceramidase	2629	3037.4	-0.104104	0.0775905	-1.34171	0.179689	0.227903	-0.238751
GBAP1.2630			2630	1181.87	0.222511	0.113402	1.96214	0.049746	0.0720162	-0.0217178
GBAS.2631	GBAS	Protein NipSnap homolog 2	2631	4577.04	0.141772	0.0631524	2.24493	0.0247729	0.0380708	-0.0724889
GBE1.2632	GBE1	1,4-alpha-glucan-branching enzyme	2632	1124.15	-0.105154	0.0681122	-1.54384	0.122628	0.162739	-0.276662
GBP1.2633	GBP1	Interferon-induced guanylate-binding protein 1	2633	1083.56	-0.800693	0.152205	-5.26061	1.44e-07	4.95e-07	-1.02313
GBP2.2634	GBP2	Interferon-induced guanylate-binding protein 2	2634	2831.49	-0.712898	0.129661	-5.49815	3.84e-08	1.44e-07	-0.94791
GBP3.2635	GBP3	Guanylate-binding protein 3	2635	1391.34	-0.550279	0.186151	-2.95609	0.00311562	0.00560604	-0.774847
GBX1.2636	GBX1	Homeobox protein GBX-1	2636	0.21169	0.235934	0.521173	0.452698	0.650766	0.70235	0.0917821
GBX2.2637	GBX2	Homeobox protein GBX-2	2637	0.788535	1.58711	0.425404	3.73083	0.00019085	0.000415779	1.67763
GC.2638	GC	Vitamin D-binding protein	2638	8.66988	1.93141	0.55228	3.49716	0.000470234	0.000967347	5.47387
GCDH.2639	GCDH	Glutaryl-CoA dehydrogenase, mitochondrial	2639	1672.85	0.4174	0.0700208	5.96109	2.51e-09	1.09e-08	0.167446
GCG.2641	GCG	Glucagon [Cleaved into: Glicentin; Glicentin-related polypeptide	2641	7.48518	0.143965	0.374485	0.384435	0.700656	0.747549	-0.563745
GCGR.2642	GCGR	Glucagon receptor	2642	1.66697	0.455968	0.315646	1.44456	0.148583	0.192835	0.30534
GCH1.2643	GCH1	GTP cyclohydrolase 1	2643	557.876	-0.120408	0.116063	-1.03743	0.299535	0.357796	-0.179066
GCHFR.2644	GCHFR	GTP cyclohydrolase 1 feedback regulatory protein	2644	430.604	-0.126584	0.142391	-0.888993	0.374007	0.435204	-0.482422
GCK.2645	GCK	Glucokinase	2645	17.1046	-1.0895	0.164909	-6.60665	3.93e-11	2.16e-10	-1.37666
GCKR.2646	GCKR	Glucokinase regulatory protein	2646	6.5028	0.421497	0.265401	1.58815	0.112253	0.150353	0.101276
BLOC1S1.2647	BLOC1S1	Biogenesis of lysosome-related organelles complex 1 subunit 1	2647	3283.39	0.346091	0.119142	2.90486	0.00367421	0.00653169	0.0107746
KAT2A.2648	KAT2A	Histone acetyltransferase KAT2A	2648	3124.64	0.962799	0.0937524	10.2696	9.66e-25	3.57e-23	0.734511
NR6A1.2649	NR6A1	Nuclear receptor subfamily 6 group A member 1	2649	11.4422	-0.436051	0.1794	-2.43061	0.0150733	0.0241354	-0.564806
GCNT1.2650	GCNT1	Beta-1,3-galactosyl-O-glycosyl-glycoprotein beta-1,6-N-acetylglucosaminyltransferase	2650	4146.02	1.5794	0.179069	8.82005	1.14e-18	1.76e-17	1.54027
GCNT2.2651	GCNT2	N-acetyllactosaminide beta-1,6-N-acetylglucosaminyl-transferase, isoform B	2651	3941.16	-0.720452	0.173512	-4.15217	3.29e-05	8.13e-05	-1.00679
OPN1MW.2652	OPN1MW	Medium-wave-sensitive opsin 1	2652	0.0344558	0.201502	0.546752	0.368544	0.712468	NA	1.26581
GCSH.2653	GCSH	Glycine cleavage system H protein, mitochondrial	2653	72.7537	0.23848	0.123006	1.93877	0.0525292	0.0755608	0.0790399
GDF1.2657	GDF1	Embryonic growth/differentiation factor 1	2657	42.5976	2.51454	0.239748	10.4883	9.78e-26	4.26e-24	2.34282
GDF2.2658	GDF2	Growth/differentiation factor 2	2658	0.0869654	-1.08927	0.523864	-2.0793	0.0375898	NA	-5.12651
MSTN.2660	MSTN	Growth/differentiation factor 8	2660	19.6204	-0.24999	0.188325	-1.32743	0.184365	0.233107	-0.516787
GDF9.2661	GDF9	Growth/differentiation factor 9	2661	46.6396	0.424143	0.122408	3.465	0.000530234	0.00108242	0.26155
GDF10.2662	GDF10	Bone morphogenetic protein 3B	2662	56.5194	-1.882	0.270334	-6.96176	3.36e-12	2.12e-11	-2.38762
GDI1.2664	GDI1	Rab GDP dissociation inhibitor alpha	2664	8336.62	0.394062	0.0579206	6.8035	1.02e-11	6.05e-11	0.205775
GDI2.2665	GDI2	Rab GDP dissociation inhibitor beta	2665	11413.5	0.189884	0.0482184	3.93799	8.22e-05	0.000190202	-0.00136141
GDNF.2668	GDNF	Glial cell line-derived neurotrophic factor	2668	6.7823	-0.788286	0.213594	-3.69058	0.00022374	0.00048238	-0.892229
GEM.2669	GEM	GTP-binding protein GEM	2669	1051.14	-0.782051	0.175245	-4.46262	8.1e-06	2.19e-05	-1.04349
GFAP.2670	GFAP	Glial fibrillary acidic protein	2670	22.5443	0.281631	0.30043	0.937427	0.348539	0.408877	-0.197314
GFER.2671	GFER	FAD-linked sulfhydryl oxidase ALR	2671	1241.14	0.429511	0.0796036	5.39562	6.83e-08	2.47e-07	0.186899
GFI1.2672	GFI1	Zinc finger protein Gfi-1	2672	62.5119	0.430589	0.148095	2.90752	0.00364309	0.0064806	0.15804
GFPT1.2673	GFPT1	Glutamine--fructose-6-phosphate aminotransferase [isomerizing] 1	2673	12620.8	0.315177	0.084052	3.74978	0.000176987	0.000387698	0.182324
GFRA1.2674	GFRA1	GDNF family receptor alpha-1	2674	541.323	-0.883423	0.185667	-4.75809	1.95e-06	5.78e-06	-1.09937
GFRA2.2675	GFRA2	GDNF family receptor alpha-2	2675	86.591	-1.70521	0.188464	-9.04794	1.46e-19	2.57e-18	-1.71452
GFRA3.2676	GFRA3	GDNF family receptor alpha-3	2676	100.69	-0.701103	0.219915	-3.18806	0.00143231	0.00273045	-0.885572
GGCX.2677	GGCX	Vitamin K-dependent gamma-carboxylase	2677	1574.24	-0.0452336	0.0560615	-0.806856	0.41975	0.481375	-0.181971
GGT1.2678	GGT1	Gamma-glutamyltranspeptidase 1	2678	6536.43	0.593942	0.185045	3.20972	0.00132862	0.00254573	0.479259
GGT3P.2679			2679	264.454	0.596569	0.191255	3.11922	0.00181328	0.00339812	0.480176
GGTA1.2681			2681	271.378	-0.769183	0.136306	-5.64306	1.67e-08	6.57e-08	-1.00151
B4GALT1.2683	B4GALT1	Beta-1,4-galactosyltransferase 1	2683	7875.98	-0.301168	0.0828695	-3.63424	0.000278803	0.000593204	-0.442576
GGT7.2686	GGT7	Gamma-glutamyltransferase 7	2686	1371.1	-0.270501	0.114788	-2.35653	0.0184466	0.0290535	-0.495922
GGT5.2687	GGT5	Gamma-glutamyltransferase 5	2687	1395.87	0.504161	0.126002	4.00122	6.3e-05	0.000148701	0.2562
GH1.2688	GH1	Somatotropin	2688	0.667234	-0.859557	0.326658	-2.63136	0.0085043	0.0141936	-1.18059
GH2.2689	GH2	Growth hormone variant	2689	0.148075	0.805961	0.54318	1.48378	0.137867	0.180396	Inf
GHR.2690	GHR	Growth hormone receptor	2690	2385.76	0.463198	0.180602	2.56474	0.0103253	0.0169839	0.323998
GHRH.2691	GHRH	Somatoliberin	2691	0.0362792	0.150105	0.525417	0.285687	0.775118	NA	1.07317
GHRHR.2692	GHRHR	Growth hormone-releasing hormone receptor	2692	22.9189	2.66779	0.282753	9.43504	3.91e-21	8.7e-20	2.50393
GHSR.2693	GHSR	Growth hormone secretagogue receptor type 1	2693	0.0583525	0.100941	0.57836	0.174529	0.86145	NA	0.00277708
GIF.2694	GIF	Gastric intrinsic factor	2694	0.3102	1.32735	0.578736	2.29353	0.0218175	0.0338771	3.77888
GIP.2695	GIP	Gastric inhibitory polypeptide	2695	0.0193555	0.0783554	0.382588	0.204803	0.837726	NA	Inf
GIPR.2696	GIPR	Gastric inhibitory polypeptide receptor	2696	22.9909	-0.673612	0.218045	-3.08932	0.00200616	0.00373471	-0.931321
GJA1.2697	GJA1	Gap junction alpha-1 protein	2697	4749.94	-1.4171	0.132766	-10.6737	1.35e-26	6.65e-25	-1.60331
GJA3.2700	GJA3	Gap junction alpha-3 protein	2700	65.6202	1.79983	0.264196	6.8125	9.59e-12	5.71e-11	1.78557
GJA4.2701	GJA4	Gap junction alpha-4 protein	2701	299.466	-0.180574	0.129471	-1.3947	0.163105	0.209382	-0.38518
GJA5.2702	GJA5	Gap junction alpha-5 protein	2702	323.222	-0.488153	0.120467	-4.05216	5.07e-05	0.000121727	-0.688264
GJA8.2703	GJA8	Gap junction alpha-8 protein	2703	0.0681638	-0.381875	0.565876	-0.674838	0.499779	NA	-1.37162
GJB1.2705	GJB1	Gap junction beta-1 protein	2705	4564.86	1.4739	0.161305	9.13734	6.4e-20	1.19e-18	1.3188
GJB2.2706	GJB2	Gap junction beta-2 protein	2706	292.528	0.892548	0.205984	4.33309	1.47e-05	3.82e-05	0.890845
GJB3.2707	GJB3	Gap junction beta-3 protein	2707	176.787	-1.77906	0.20415	-8.71443	2.92e-18	4.25e-17	-2.01924
GJB5.2709	GJB5	Gap junction beta-5 protein	2709	130.192	-2.12146	0.228879	-9.26893	1.88e-20	3.76e-19	-2.41647
GK.2710	GK	Glycerol kinase	2710	243.34	0.265773	0.0810458	3.2793	0.00104066	0.00202997	0.066305
GK2.2712	GK2	Glycerol kinase 2	2712	0.0684487	-0.14137	0.57822	-0.244493	0.806849	NA	-0.734189
GK3P.2713			2713	27.3681	-0.0489941	0.117374	-0.417417	0.676373	0.725322	-0.197905
GLA.2717	GLA	Alpha-galactosidase A	2717	849.41	-0.291025	0.0919695	-3.16437	0.0015542	0.00294638	-0.389017
GPC3.2719	GPC3	Glypican-3	2719	317.908	-0.00460772	0.142868	-0.0322515	0.974271	0.979082	-0.181846
GLB1.2720	GLB1	Beta-galactosidase	2720	3406.8	0.148843	0.075142	1.98083	0.0476103	0.0692191	0.0126588
GCLC.2729	GCLC	Glutamate--cysteine ligase catalytic subunit	2729	2415.63	-0.388512	0.0732302	-5.30536	1.12e-07	3.93e-07	-0.583783
GCLM.2730	GCLM	Glutamate--cysteine ligase regulatory subunit	2730	538.335	-0.252786	0.0852775	-2.96427	0.003034	0.00546778	-0.365852
GLDC.2731	GLDC	Glycine dehydrogenase	2731	263.32	1.28939	0.344407	3.7438	0.000181259	0.000396375	0.61768
GLE1.2733	GLE1	Nucleoporin GLE1	2733	1922.12	0.132975	0.0462821	2.87315	0.00406407	0.00717276	-0.0331831
GLG1.2734	GLG1	Golgi apparatus protein 1	2734	10531.1	-0.162568	0.0628411	-2.58697	0.00968231	0.016002	-0.295527
GLI1.2735	GLI1	Zinc finger protein GLI1	2735	144.156	0.274466	0.13803	1.98845	0.0467622	0.0681362	0.0408007
GLI2.2736	GLI2	Zinc finger protein GLI2	2736	220.305	-0.904293	0.153846	-5.8779	4.15e-09	1.76e-08	-1.10855
GLI3.2737	GLI3	Transcriptional activator GLI3	2737	749.873	-1.10218	0.119582	-9.21701	3.06e-20	5.95e-19	-1.24211
GLI4.2738	GLI4	Zinc finger protein GLI4	2738	631.57	0.805216	0.122793	6.55753	5.47e-11	2.94e-10	0.526575
GLO1.2739	GLO1	Lactoylglutathione lyase	2739	21255.3	0.495286	0.12564	3.94212	8.08e-05	0.000187256	0.327972
GLP1R.2740	GLP1R	Glucagon-like peptide 1 receptor	2740	11.3993	1.32364	0.352912	3.75064	0.000176382	0.000386506	3.52737
GLRA1.2741	GLRA1	Glycine receptor subunit alpha-1	2741	0.12398	0.478984	0.552113	0.867547	0.385642	NA	0.528846
GLRA2.2742	GLRA2	Glycine receptor subunit alpha-2	2742	0.374044	-1.01029	0.51667	-1.95538	0.0505379	0.0730204	0.922689
GLRB.2743	GLRB	Glycine receptor subunit beta	2743	326.932	-0.293147	0.141238	-2.07555	0.0379358	0.0562045	-0.483305
GLS.2744	GLS	Glutaminase kidney isoform, mitochondrial	2744	1927.04	-0.272637	0.0775865	-3.51398	0.000441454	0.000912678	-0.399994
GLRX.2745	GLRX	Glutaredoxin-1	2745	807.597	-0.333759	0.121607	-2.74456	0.00605913	0.0103928	-0.461542
GLUD1.2746	GLUD1	Glutamate dehydrogenase 1, mitochondrial	2746	16903.3	0.206933	0.0919235	2.25115	0.0243762	0.0374973	-0.0543775
GLUD2.2747	GLUD2	Glutamate dehydrogenase 2, mitochondrial	2747	1545.13	-0.180681	0.124811	-1.44764	0.147719	0.19187	-0.359459
GLUL.2752	GLUL	Glutamine synthetase	2752	18967.4	-0.62426	0.0778179	-8.02207	1.04e-15	1.07e-14	-0.78991
GM2A.2760	GM2A	Ganglioside GM2 activator	2760	4611.99	-0.202815	0.0512103	-3.96043	7.48e-05	0.000174492	-0.403433
GMDS.2762	GMDS	GDP-mannose 4,6 dehydratase	2762	2223.68	1.49323	0.132378	11.2801	1.65e-29	1.29e-27	1.25168
GMFB.2764	GMFB	Glia maturation factor beta	2764	2189.72	0.0620192	0.0565092	1.09751	0.27242	0.329564	-0.140223
GML.2765	GML	Glycosyl-phosphatidylinositol-anchored molecule-like protein	2765	0.0425862	0.0860822	0.405435	0.212321	0.831857	NA	1.26581
GMPR.2766	GMPR	GMP reductase 1	2766	6456.78	-0.133062	0.142158	-0.936019	0.349263	0.409525	-0.394415
GNA11.2767	GNA11	Guanine nucleotide-binding protein subunit alpha-11	2767	1609.89	-0.524902	0.11112	-4.72373	2.32e-06	6.77e-06	-0.627302
GNA12.2768	GNA12	Guanine nucleotide-binding protein subunit alpha-12	2768	3634.64	-0.0141863	0.059569	-0.238149	0.811765	0.84466	-0.187343
GNA15.2769	GNA15	Guanine nucleotide-binding protein subunit alpha-15	2769	912.861	-0.155194	0.156695	-0.990423	0.321967	0.381046	-0.415567
GNAI1.2770	GNAI1	Guanine nucleotide-binding protein G(i) subunit alpha-1	2770	1872.09	0.336052	0.126296	2.66083	0.00779491	0.0131022	0.131642
GNAI2.2771	GNAI2	Guanine nucleotide-binding protein G(i) subunit alpha-2	2771	10395.3	-0.645962	0.0616319	-10.481	1.06e-25	4.57e-24	-0.833442
GNAI3.2773	GNAI3	Guanine nucleotide-binding protein G(k) subunit alpha	2773	4153.3	-0.0791895	0.0407404	-1.94376	0.0519247	0.0748037	-0.269044
GNAL.2774	GNAL	Guanine nucleotide-binding protein G(olf) subunit alpha	2774	399.475	-1.74157	0.166705	-10.447	1.51e-25	6.43e-24	-1.88033
GNAO1.2775	GNAO1	Guanine nucleotide-binding protein G(o) subunit alpha	2775	816.114	-2.52009	0.187583	-13.4346	3.79e-41	9.42e-39	-2.56226
GNAQ.2776	GNAQ	Guanine nucleotide-binding protein G(q) subunit alpha	2776	4443.38	-0.243994	0.0616022	-3.9608	7.47e-05	0.000174269	-0.387956
GNAS.2778	GNAS	Neuroendocrine secretory protein 55	2778	50503.4	0.12463	0.0698773	1.78356	0.0744957	0.10378	-0.0786329
GNAT1.2779	GNAT1	Guanine nucleotide-binding protein G(t) subunit alpha-1	2779	0.391306	-0.494344	0.408564	-1.20996	0.226296	0.279437	-0.827298
GNAT2.2780	GNAT2	Guanine nucleotide-binding protein G(t) subunit alpha-2	2780	2.69572	0.415068	0.203316	2.04149	0.0412025	0.0606404	0.285402
GNAZ.2781	GNAZ	Guanine nucleotide-binding protein G(z) subunit alpha	2781	731.712	-1.8285	0.152067	-12.0243	2.65e-33	3.31e-31	-1.94431
GNB1.2782	GNB1	Guanine nucleotide-binding protein G(I)/G(S)/G(T) subunit beta-1	2782	19664.6	0.143039	0.0382292	3.74161	0.000182843	0.00039961	-0.0452648
GNB2.2783	GNB2	Guanine nucleotide-binding protein G(I)/G(S)/G(T) subunit beta-2	2783	20742.5	0.715393	0.0794205	9.00766	2.11e-19	3.64e-18	0.474982
GNB3.2784	GNB3	Guanine nucleotide-binding protein G(I)/G(S)/G(T) subunit beta-3	2784	38.6881	-0.426698	0.179893	-2.37195	0.0176945	0.0279725	-0.699114
GNG3.2785	GNG3	Guanine nucleotide-binding protein G(I)/G(S)/G(O) subunit gamma-3	2785	10.5633	0.314993	0.170383	1.84873	0.0644962	0.0911101	-0.195077
GNG4.2786	GNG4	Guanine nucleotide-binding protein G(I)/G(S)/G(O) subunit gamma-4	2786	3272.39	0.150923	0.187108	0.806608	0.419893	0.481481	-0.0638802
GNG5.2787	GNG5	Guanine nucleotide-binding protein G(I)/G(S)/G(O) subunit gamma-5	2787	3700.41	0.315753	0.0726176	4.34816	1.37e-05	3.58e-05	0.0762749
GNG7.2788	GNG7	Guanine nucleotide-binding protein G(I)/G(S)/G(O) subunit gamma-7	2788	1283.15	-0.37625	0.085899	-4.38015	1.19e-05	3.13e-05	-0.607361
GNG10.2790	GNG10	Guanine nucleotide-binding protein G(I)/G(S)/G(O) subunit gamma-10	2790	1871.57	0.0736836	0.0758609	0.971298	0.3314	0.391073	-0.175405
GNG11.2791	GNG11	Guanine nucleotide-binding protein G(I)/G(S)/G(O) subunit gamma-11	2791	1023.04	-1.07327	0.124894	-8.59349	8.44e-18	1.16e-16	-1.24758
GNGT1.2792	GNGT1	Guanine nucleotide-binding protein G(T) subunit gamma-T1	2792	0.138355	-0.586563	0.547439	-1.07147	0.283959	0.341795	-1.1867
GNGT2.2793	GNGT2	Guanine nucleotide-binding protein G(I)/G(S)/G(O) subunit gamma-T2	2793	29.5999	-0.0819094	0.136893	-0.598346	0.549609	0.608225	-0.365463
GNL1.2794	GNL1	Guanine nucleotide-binding protein-like 1	2794	3063.33	-0.0607777	0.0679293	-0.89472	0.370937	0.432078	-0.291412
GNRH1.2796	GNRH1	Progonadoliberin-1	2796	39.5069	0.63207	0.158482	3.98829	6.66e-05	0.000156502	0.418616
GNRH2.2797	GNRH2	Progonadoliberin-2	2797	1.45084	-0.0182383	0.40856	-0.0446405	0.964394	0.970992	-1.68128
GNRHR.2798	GNRHR	Gonadotropin-releasing hormone receptor	2798	7.14949	0.0705901	0.169743	0.415865	0.677509	0.726214	-0.0359053
GNS.2799	GNS	N-acetylglucosamine-6-sulfatase	2799	8767.75	0.0238394	0.0600441	0.397031	0.691345	0.739181	-0.130169
GOLGA1.2800	GOLGA1	Golgin subfamily A member 1	2800	1489.83	0.0118445	0.0372836	0.317687	0.750723	0.791645	-0.147698
GOLGA2.2801	GOLGA2	Golgin subfamily A member 2	2801	6358.8	0.30539	0.0563606	5.41851	6.01e-08	2.19e-07	0.17102
GOLGA3.2802	GOLGA3	Golgin subfamily A member 3	2802	6110.21	0.304585	0.0516464	5.8975	3.69e-09	1.57e-08	0.131749
GOLGA4.2803	GOLGA4	Golgin subfamily A member 4	2803	8271.73	0.149087	0.0843855	1.76674	0.0772717	0.107342	0.0283462
GOLGB1.2804	GOLGB1	Golgin subfamily B member 1	2804	15393.6	0.120359	0.0632079	1.90418	0.0568868	0.0812365	-0.0136865
GOT1.2805	GOT1	Aspartate aminotransferase, cytoplasmic	2805	2349.47	-0.224069	0.0751609	-2.98118	0.00287135	0.00519423	-0.363501
GOT2.2806	GOT2	Aspartate aminotransferase, mitochondrial	2806	8422.27	-0.157342	0.0814585	-1.93156	0.0534133	0.0766539	-0.329257
SFN.2810	SFN	14-3-3 protein sigma	2810	5885.86	-0.518423	0.1741	-2.97773	0.00290388	0.0052481	-0.833993
GP1BA.2811	GP1BA	Platelet glycoprotein Ib alpha chain	2811	20.4483	-0.277444	0.174087	-1.59371	0.111001	0.148846	-0.451187
GP2.2813	GP2	Pancreatic secretory granule membrane major glycoprotein GP2	2813	3651.57	0.534041	0.299108	1.78544	0.0741892	0.103405	0.510563
GP5.2814	GP5	Platelet glycoprotein V	2814	3.95629	-0.940081	0.22277	-4.21996	2.44e-05	6.16e-05	-1.17878
GP9.2815	GP9	Platelet glycoprotein IX	2815	0.748697	-0.581246	0.335945	-1.73018	0.0835973	0.115201	-0.847845
GPC1.2817	GPC1	Glypican-1 [Cleaved into: Secreted glypican-1]	2817	4097.6	-0.369714	0.0909153	-4.06657	4.77e-05	0.000115063	-0.591176
GPD1.2819	GPD1	Glycerol-3-phosphate dehydrogenase [NAD	2819	47.6423	-2.69052	0.258265	-10.4177	2.06e-25	8.51e-24	-2.76974
GPD2.2820	GPD2	Glycerol-3-phosphate dehydrogenase, mitochondrial	2820	2631.75	-0.0164521	0.0725682	-0.226712	0.820648	0.851725	-0.18398
GPI.2821	GPI	Glucose-6-phosphate isomerase	2821	13765.4	0.37546	0.0699403	5.36829	7.95e-08	2.84e-07	0.202415
GPLD1.2822	GPLD1	Phosphatidylinositol-glycan-specific phospholipase D	2822	79.2764	-1.31597	0.17048	-7.71921	1.17e-14	1.04e-13	-1.43334
GPM6A.2823	GPM6A	Neuronal membrane glycoprotein M6-a	2823	292.268	-2.00382	0.199958	-10.0212	1.23e-23	3.93e-22	-2.24534
GPM6B.2824	GPM6B	Neuronal membrane glycoprotein M6-b	2824	808.792	-1.19077	0.130008	-9.1592	5.23e-20	9.83e-19	-1.38181
GPR1.2825	GPR1	G-protein coupled receptor 1	2825	7.41492	-0.485434	0.187758	-2.58542	0.00972607	0.0160673	-0.703321
CCR10.2826	CCR10	C-C chemokine receptor type 10	2826	27.3621	-0.0568476	0.165945	-0.34257	0.731922	0.775318	-0.316028
GPR3.2827	GPR3	G-protein coupled receptor 3	2827	34.8106	-0.57257	0.192152	-2.97979	0.0028845	0.00521506	-0.893699
GPR4.2828	GPR4	G-protein coupled receptor 4	2828	199.215	0.154269	0.153362	1.00592	0.314456	0.373265	-0.0693727
XCR1.2829	XCR1	Chemokine XC receptor 1	2829	4.26459	-0.900385	0.292797	-3.07512	0.0021042	0.00389862	-1.18052
GPR6.2830	GPR6	G-protein coupled receptor 6	2830	0.0445836	-0.0344394	0.526422	-0.0654217	0.947838	NA	-0.734189
NPBWR1.2831	NPBWR1	Neuropeptides B/W receptor type 1	2831	3.10738	0.506947	0.275515	1.84	0.0657685	0.0927635	0.380523
NPBWR2.2832	NPBWR2	Neuropeptides B/W receptor type 2	2832	0.0207706	0.0541155	0.346252	0.156289	0.875805	NA	Inf
CXCR3.2833	CXCR3	C-X-C chemokine receptor type 3	2833	63.4298	0.434086	0.188139	2.30726	0.0210402	0.0327688	0.177379
PRLHR.2834	PRLHR	Prolactin-releasing peptide receptor	2834	6.36228	-0.539079	0.349065	-1.54435	0.122503	0.162583	-0.567928
GPR12.2835	GPR12	G-protein coupled receptor 12	2835	3.30482	-0.800371	0.24325	-3.29032	0.00100074	0.00195668	-0.507838
UTS2R.2837	UTS2R	Urotensin-2 receptor	2837	0.841558	0.196487	0.478187	0.4109	0.681146	0.729663	0.113808
GPR15.2838	GPR15	G-protein coupled receptor 15	2838	3.99295	-0.933708	0.326191	-2.86246	0.0042037	0.00740622	-1.17931
GPR17.2840	GPR17	Uracil nucleotide/cysteinyl leukotriene receptor	2840	23.3536	-0.517592	0.175428	-2.95046	0.00317305	0.00569956	-0.664338
GPR18.2841	GPR18	N-arachidonyl glycine receptor	2841	17.2851	0.0966321	0.180072	0.53663	0.591523	0.647804	-0.186553
GPR19.2842	GPR19	Probable G-protein coupled receptor 19	2842	8.74594	0.886166	0.203646	4.3515	1.35e-05	3.53e-05	1.10776
GPR20.2843	GPR20	G-protein coupled receptor 20	2843	13.4722	-0.751304	0.192403	-3.90485	9.43e-05	0.00021614	-0.935822
GPR21.2844	GPR21	Probable G-protein coupled receptor 21	2844	2.28061	-0.237312	0.193001	-1.22959	0.218852	0.271366	-0.438056
GPR22.2845	GPR22	Probable G-protein coupled receptor 22	2845	3.95373	-1.07771	0.222204	-4.85008	1.23e-06	3.75e-06	-1.19195
LPAR4.2846	LPAR4	Lysophosphatidic acid receptor 4	2846	3.43274	-0.520065	0.205001	-2.53689	0.0111843	0.018304	-0.726425
MCHR1.2847	MCHR1	Melanin-concentrating hormone receptor 1	2847	3.35758	-1.46158	0.257767	-5.67017	1.43e-08	5.66e-08	-0.184172
GPR25.2848	GPR25	Probable G-protein coupled receptor 25	2848	1.77617	-0.0566354	0.281695	-0.201053	0.840657	0.869285	-0.307616
GPR26.2849	GPR26	G-protein coupled receptor 26	2849	1.46311	-0.403576	0.269158	-1.4994	0.133769	0.175816	-0.676344
GPR27.2850	GPR27	Probable G-protein coupled receptor 27	2850	48.7478	0.217852	0.135021	1.61347	0.106642	0.143474	0.0744865
GPER.2852	GPER1	G-protein coupled estrogen receptor 1	2852	449.946	-0.706613	0.158379	-4.46153	8.14e-06	2.2e-05	-0.930785
GPR31.2853	GPR31	12-(S)-hydroxy-5,8,10,14-eicosatetraenoic acid receptor	2853	0.75873	-0.66204	0.365688	-1.8104	0.0702343	0.0983877	-0.888517
GPR32.2854	GPR32	Probable G-protein coupled receptor 32	2854	0.11535	0.263075	0.56061	0.469265	0.63888	NA	0.204411
GPR34.2857	GPR34	Probable G-protein coupled receptor 34	2857	204.049	-0.531848	0.156659	-3.39494	0.000686433	0.0013782	-0.755106
GPR35.2859	GPR35	G-protein coupled receptor 35	2859	72.6168	0.706349	0.147323	4.79455	1.63e-06	4.89e-06	0.584652
GPR37.2861	GPR37	Prosaposin receptor GPR37	2861	237.583	1.2351	0.158258	7.80433	5.98e-15	5.51e-14	1.06687
MLNR.2862	MLNR	Motilin receptor	2862	1.84243	0.410848	0.318855	1.28851	0.197567	0.247704	0.637208
GPR39.2863	GPR39	G-protein coupled receptor 39	2863	80.1264	-0.986824	0.183799	-5.36905	7.92e-08	2.83e-07	-1.14503
FFAR1.2864	FFAR1	Free fatty acid receptor 1	2864	0.168676	-0.423655	0.528449	-0.801695	0.422729	0.484385	-0.841104
FFAR3.2865	FFAR3	Free fatty acid receptor 3	2865	8.51599	-0.585273	0.2501	-2.34016	0.0192757	0.0302523	-0.912392
FFAR2.2867	FFAR2	Free fatty acid receptor 2	2867	504.439	1.69584	0.202151	8.38895	4.91e-17	6.04e-16	1.5507
GRK4.2868	GRK4	G protein-coupled receptor kinase 4	2868	149.362	0.470062	0.0797428	5.89473	3.75e-09	1.59e-08	0.247316
GRK5.2869	GRK5	G protein-coupled receptor kinase 5	2869	465.967	-0.816306	0.113858	-7.16949	7.53e-13	5.2e-12	-1.02652
GRK6.2870	GRK6	G protein-coupled receptor kinase 6	2870	1907.14	0.300301	0.0562053	5.34293	9.15e-08	3.24e-07	0.0874708
MKNK2.2872	MKNK2	MAP kinase-interacting serine/threonine-protein kinase 2	2872	11197.4	0.241005	0.0590544	4.08107	4.48e-05	0.000108498	0.0718307
GPS1.2873	GPS1	COP9 signalosome complex subunit 1	2873	6845.77	0.387774	0.0716982	5.40841	6.36e-08	2.31e-07	0.166146
GPS2.2874	GPS2	G protein pathway suppressor 2	2874	2132.16	0.0113276	0.0765039	0.148066	0.882291	0.90311	-0.208127
GPT.2875	GPT	Alanine aminotransferase 1	2875	90.0578	-0.415864	0.199268	-2.08696	0.0368915	0.0547548	-0.578727
GPX1.2876	GPX1	Glutathione peroxidase 1	2876	9141.23	0.348737	0.0949417	3.67317	0.00023956	0.000514285	0.0517709
GPX2.2877	GPX2	Glutathione peroxidase 2	2877	368.392	-2.62395	0.244208	-10.7447	6.27e-27	3.22e-25	-2.90284
GPX3.2878	GPX3	Glutathione peroxidase 3	2878	4483.43	-1.17586	0.152382	-7.71657	1.2e-14	1.06e-13	-1.36546
GPX4.2879	GPX4	Phospholipid hydroperoxide glutathione peroxidase, mitochondrial	2879	9416.27	0.431017	0.100792	4.27631	1.9e-05	4.86e-05	0.143728
GPX5.2880	GPX5	Epididymal secretory glutathione peroxidase	2880	17.9595	0.132322	0.366978	0.360573	0.718419	0.763338	0.267544
GPX7.2882	GPX7	Glutathione peroxidase 7	2882	343.833	-0.941988	0.144555	-6.51645	7.2e-11	3.82e-10	-1.19131
GRB2.2885	GRB2	Growth factor receptor-bound protein 2	2885	6479.73	0.0161853	0.0356314	0.454241	0.649655	0.701388	-0.167561
GRB7.2886	GRB7	Growth factor receptor-bound protein 7	2886	922.539	-0.107432	0.108311	-0.991881	0.321255	0.380432	-0.269744
GRB10.2887	GRB10	Growth factor receptor-bound protein 10	2887	2087.5	-0.102513	0.0735555	-1.39369	0.163412	0.209733	-0.272481
GRB14.2888	GRB14	Growth factor receptor-bound protein 14	2888	35.254	0.453995	0.203056	2.23581	0.0253642	0.0389076	0.31695
RAPGEF1.2889	RAPGEF1	Rap guanine nucleotide exchange factor 1	2889	3532.73	-0.251001	0.0622127	-4.03456	5.47e-05	0.000130406	-0.404892
GRIA1.2890	GRIA1	Glutamate receptor 1	2890	5.41071	-0.895648	0.252812	-3.54275	0.000395982	0.000823026	-1.04766
GRIA2.2891	GRIA2	Glutamate receptor 2	2891	21.4175	-1.34586	0.234507	-5.73913	9.52e-09	3.86e-08	-1.51675
GRIA3.2892	GRIA3	Glutamate receptor 3	2892	63.9581	-0.970444	0.228493	-4.24715	2.17e-05	5.49e-05	-1.13433
GRIA4.2893	GRIA4	Glutamate receptor 4	2893	6.71248	-0.588643	0.271619	-2.16716	0.0302223	0.0456677	1.861
GRID1.2894	GRID1	Glutamate receptor ionotropic, delta-1	2894	92.0948	-0.846998	0.161455	-5.24604	1.55e-07	5.34e-07	-1.05238
GRID2.2895	GRID2	Glutamate receptor ionotropic, delta-2	2895	2.23206	0.499652	0.430788	1.15986	0.246108	0.301296	-0.351782
GRN.2896	GRN	Granulins	2896	17412.5	0.135514	0.0722888	1.87462	0.0608456	0.0864382	-0.0202109
GRIK1.2897	GRIK1	Glutamate receptor ionotropic, kainate 1	2897	146.154	0.408207	0.304533	1.34044	0.180104	0.228398	0.272479
GRIK2.2898	GRIK2	Glutamate receptor ionotropic, kainate 2	2898	78.3585	-0.806439	0.16781	-4.80565	1.54e-06	4.64e-06	-1.0259
GRIK3.2899	GRIK3	Glutamate receptor ionotropic, kainate 3	2899	98.7572	-0.714099	0.186546	-3.82801	0.000129186	0.000289416	-0.830492
GRIK4.2900	GRIK4	Glutamate receptor ionotropic, kainate 4	2900	13.1037	-0.39815	0.204224	-1.94958	0.0512263	0.0739243	0.236072
GRIK5.2901	GRIK5	Glutamate receptor ionotropic, kainate 5	2901	337.787	-0.978453	0.141789	-6.90074	5.17e-12	3.18e-11	-1.11845
GRIN1.2902	GRIN1	Glutamate receptor ionotropic, NMDA 1	2902	285.23	0.630805	0.126744	4.97699	6.46e-07	2.04e-06	0.459591
GRIN2A.2903	GRIN2A	Glutamate receptor ionotropic, NMDA 2A	2903	36.8286	-1.57914	0.217662	-7.25501	4.02e-13	2.88e-12	-1.68704
GRIN2B.2904	GRIN2B	Glutamate receptor ionotropic, NMDA 2B	2904	0.652647	-1.11817	0.398689	-2.8046	0.00503786	0.00875811	-1.46767
GRIN2C.2905	GRIN2C	Glutamate receptor ionotropic, NMDA 2C	2905	15.1196	0.226169	0.134351	1.68342	0.0922934	0.125968	0.368326
GRIN2D.2906	GRIN2D	Glutamate receptor ionotropic, NMDA 2D	2906	65.3094	-0.237586	0.193883	-1.22541	0.22042	0.273098	-0.400775
GRINA.2907	GRINA	Protein lifeguard 1	2907	14280.2	0.462891	0.0843882	5.48526	4.13e-08	1.54e-07	0.28536
NR3C1.2908	NR3C1	Glucocorticoid receptor	2908	2572.38	-0.924278	0.0991131	-9.32549	1.1e-20	2.27e-19	-1.07213
GRLF1.2909	ARHGAP35	Rho GTPase-activating protein 35	2909	5302.09	-0.328181	0.0751378	-4.36772	1.26e-05	3.29e-05	-0.454402
GRM1.2911	GRM1	Metabotropic glutamate receptor 1	2911	3.53056	-1.3213	0.241729	-5.46604	4.6e-08	1.71e-07	-1.43757
GRM2.2912	GRM2	Metabotropic glutamate receptor 2	2912	13.2249	0.6742	0.155737	4.3291	1.5e-05	3.88e-05	0.461344
GRM3.2913	GRM3	Metabotropic glutamate receptor 3	2913	10.7219	-1.0141	0.226505	-4.47717	7.56e-06	2.06e-05	-1.12184
GRM4.2914	GRM4	Metabotropic glutamate receptor 4	2914	17.809	1.15302	0.214204	5.3828	7.33e-08	2.64e-07	1.10056
GRM5.2915	GRM5	Metabotropic glutamate receptor 5	2915	1.25578	0.55603	0.282883	1.96558	0.0493469	0.0714994	-0.722216
GRM6.2916	GRM6	Metabotropic glutamate receptor 6	2916	13.7838	-0.376547	0.170248	-2.21175	0.0269841	0.0411483	-0.5873
GRM7.2917	GRM7	Metabotropic glutamate receptor 7	2917	55.8812	0.675338	0.308366	2.19005	0.0285207	0.0433119	1.08716
GRM8.2918	GRM8	Metabotropic glutamate receptor 8	2918	10.3819	-0.327472	0.238525	-1.3729	0.169782	0.216949	-0.510193
CXCL1.2919	CXCL1	Growth-regulated alpha protein	2919	298.524	-0.788764	0.259773	-3.03635	0.00239458	0.00439754	-1.06036
CXCL2.2920	CXCL2	C-X-C motif chemokine 2	2920	339.994	-0.403388	0.288411	-1.39865	0.161916	0.208051	-0.5871
CXCL3.2921	CXCL3	C-X-C motif chemokine 3	2921	56.2337	-0.169663	0.292552	-0.579943	0.561953	0.620106	-0.142083
GRP.2922	GRP	Gastrin-releasing peptide	2922	40.9039	-0.322933	0.299906	-1.07678	0.281579	0.339186	0.0855578
PDIA3.2923	PDIA3	Protein disulfide-isomerase A3	2923	45904.7	0.624593	0.0871519	7.16671	7.68e-13	5.29e-12	0.448863
GRPR.2925	GRPR	Gastrin-releasing peptide receptor	2925	117.338	1.62797	0.25463	6.39349	1.62e-10	8.25e-10	1.60161
GRSF1.2926	GRSF1	G-rich sequence factor 1	2926	5421.67	0.380972	0.0466271	8.1706	3.07e-16	3.37e-15	0.185979
GSK3A.2931	GSK3A	Glycogen synthase kinase-3 alpha	2931	4236.21	0.185866	0.0496861	3.74081	0.000183428	0.000400705	0.00338676
GSK3B.2932	GSK3B	Glycogen synthase kinase-3 beta	2932	2919.63	0.132033	0.0741038	1.78174	0.0747923	0.104163	-0.00672754
GSN.2934	GSN	Gelsolin	2934	21505.7	-0.683151	0.123389	-5.53657	3.08e-08	1.17e-07	-0.909335
GSPT1.2935	GSPT1	Eukaryotic peptide chain release factor GTP-binding subunit ERF3A	2935	8469.54	0.200013	0.0493158	4.05575	5e-05	0.000120071	0.024165
GSR.2936	GSR	Glutathione reductase, mitochondrial	2936	3562.68	-0.355522	0.0977017	-3.63886	0.00027385	0.000583511	-0.497894
GSS.2937	GSS	Glutathione synthetase	2937	3601.19	0.202488	0.0757542	2.67296	0.00751852	0.0126767	-0.0364738
GSTA1.2938	GSTA1	Glutathione S-transferase A1	2938	619.47	-0.694647	0.310986	-2.23369	0.0255032	0.0391021	-0.996499
GSTA2.2939	GSTA2	Glutathione S-transferase A2	2939	42.9048	-1.54457	0.385019	-4.01167	6.03e-05	0.000142726	-1.98897
GSTA3.2940	GSTA3	Glutathione S-transferase A3	2940	7.37047	2.45716	0.404998	6.06708	1.3e-09	5.9e-09	3.83627
GSTA4.2941	GSTA4	Glutathione S-transferase A4	2941	1946.02	0.406954	0.135696	2.999	0.00270864	0.00492597	0.155122
GSTM1.2944	GSTM1	Glutathione S-transferase Mu 1	2944	1677.72	-3.0991	0.372041	-8.33	8.08e-17	9.67e-16	-3.40809
GSTM2.2946	GSTM2	Glutathione S-transferase Mu 2	2946	2077.28	-2.30578	0.193339	-11.9261	8.65e-33	1.03e-30	-2.44898
GSTM3.2947	GSTM3	Glutathione S-transferase Mu 3	2947	3432.53	-2.26341	0.156673	-14.4467	2.63e-47	1.05e-44	-2.352
GSTM4.2948	GSTM4	Glutathione S-transferase Mu 4	2948	1077.32	-1.31915	0.117584	-11.2187	3.3e-29	2.44e-27	-1.48834
GSTM5.2949	GSTM5	Glutathione S-transferase Mu 5	2949	691.059	-1.33674	0.179631	-7.44162	9.95e-14	7.77e-13	-1.66238
GSTP1.2950	GSTP1	Glutathione S-transferase P	2950	6749.12	-2.1719	0.166495	-13.0448	6.8e-39	1.4e-36	-2.30595
[truncated: 18,140 more rows]
