# Supplementary material for: Differentially Expressed Genes and Signature Pathways of Human Prostate Cancer
Source: PLoS One. 2015 Dec 18;10(12):e0145322. doi: 10.1371/journal.pone.0145322 (PMC4687717; doi:10.1371/journal.pone.0145322)
Supplement: S5 Table — Complete classification based on PANTHER protein class, GO Molecular Function and GO Biological Process terms. (XLSX) [file pone.0145322.s008.xlsx]

## Sheet: Sheet1
Classification of differentially expressed genes by protein class and gene ontology terms
PANTHER Protein Class	# DEGs	GO Biological Process	# DEGs	GO Molecular Function	# DEGs
nucleic acid binding (PC00171)	1322	metabolic process (GO:0008152)	4760	binding (GO:0005488)	3222
transcription factor (PC00218)	887	cellular process (GO:0009987)	3732	catalytic activity (GO:0003824)	3035
hydrolase (PC00121)	877	biological regulation (GO:0065007)	2168	nucleic acid binding transcription factor activity (GO:0001071)	927
receptor (PC00197)	836	localization (GO:0051179)	1464	receptor activity (GO:0004872)	799
enzyme modulator (PC00095)	760	developmental process (GO:0032502)	1448	transporter activity (GO:0005215)	641
transferase (PC00220)	739	response to stimulus (GO:0050896)	1082	structural molecule activity (GO:0005198)	618
transporter (PC00227)	602	multicellular organismal process (GO:0032501)	866	enzyme regulator activity (GO:0030234)	570
signaling molecule (PC00207)	558	cellular component organization or biogenesis (GO:0071840)	796	protein binding transcription factor activity (GO:0000988)	113
cytoskeletal protein (PC00085)	462	immune system process (GO:0002376)	688	translation regulator activity (GO:0045182)	71
oxidoreductase (PC00176)	366	biological adhesion (GO:0022610)	366	antioxidant activity (GO:0016209)	17
kinase (PC00137)	304	apoptotic process (GO:0006915)	299	channel regulator activity (GO:0016247)	12
protease (PC00190)	283	reproduction (GO:0000003)	245
cell adhesion molecule (PC00069)	257	locomotion (GO:0040011)	41
defense/immunity protein (PC00090)	241	cell killing (GO:0001906)	4
extracellular matrix protein (PC00102)	231	growth (GO:0040007)	3
calcium-binding protein (PC00060)	227
ligase (PC00142)	221
transfer/carrier protein (PC00219)	216
membrane traffic protein (PC00150)	194
phosphatase (PC00181)	181
chaperone (PC00072)	115
lyase (PC00144)	99
cell junction protein (PC00070)	97
structural protein (PC00211)	91
isomerase (PC00135)	91
transmembrane receptor regulatory/adaptor protein (PC00226)	44
surfactant (PC00212)	33
storage protein (PC00210)	11
viral protein (PC00237)	5
