# Supplementary material for: Differentially Expressed Genes and Signature Pathways of Human Prostate Cancer
Source: PLoS One. 2015 Dec 18;10(12):e0145322. doi: 10.1371/journal.pone.0145322 (PMC4687717; doi:10.1371/journal.pone.0145322)
Supplement: S10 Table — These genes and transcripts from the evaluated TCGA dataset contribute to the enrichment of the KEGG Calcium Signaling Pathway in non-malignant samples. (XLSX) [file pone.0145322.s013.xlsx]

## Sheet: Sheet1
Genes and Transcripts contributing to KEGG Oxytocin Signaling Pathway enrichment in GSEA
Gene Name	Symbol	Entrez ID
1-phosphatidylinositol 4,5-bisphosphate phosphodiesterase beta-1	PLCB1	23236
5'-AMP-activated protein kinase subunit beta-1	PRKAB1	5564
5'-AMP-activated protein kinase subunit beta-2	PRKAB2	5565
Actin, cytoplasmic 1	ACTB	60
Adenylate cyclase type 3	ADCY3	109
Adenylate cyclase type 5	ADCY5	111
Adenylate cyclase type 9	ADCY9	115
ADP-ribosyl cyclase/cyclic ADP-ribose hydrolase 1	CD38	952
Atrial natriuretic peptide receptor 1	NPR1	4881
Atrial natriuretic peptide receptor 2	NPR2	4882
Calcipressin-1	RCAN1	1827
Calcium/calmodulin-dependent protein kinase type 1D	CAMK1D	57118
Calcium/calmodulin-dependent protein kinase type 1G	CAMK1G	57172
Calcium/calmodulin-dependent protein kinase type II subunit delta	CAMK2D	817
Calcium/calmodulin-dependent protein kinase type II subunit gamma	CAMK2G	818
Calcium/calmodulin-dependent protein kinase type IV	CAMK4	814
Calmodulin 3	CALM3	808
Calmodulin 1	CALM1	801
Calmodulin 2	CALM2	805
Calmodulin-like protein 3	CALML3	810
cAMP-dependent protein kinase catalytic subunit alpha	PRKACA	5566
Cyclin-dependent kinase inhibitor 1	CDKN1A	1026
Cytosolic phospholipase A2	PLA2G4A	5321
Epidermal growth factor receptor	EGFR	1956
Eukaryotic elongation factor 2 kinase	EEF2K	29904
G protein-activated inward rectifier potassium channel 1	KCNJ3	3760
G protein-activated inward rectifier potassium channel 4	KCNJ5	3762
G1/S-specific cyclin-D1	CCND1	595
Guanine nucleotide-binding protein G(i) subunit alpha-2	GNAI2	2771
Guanine nucleotide-binding protein G(k) subunit alpha	GNAI3	2773
Guanine nucleotide-binding protein G(o) subunit alpha	GNAO1	2775
Guanine nucleotide-binding protein G(q) subunit alpha	GNAQ	2776
Guanylate cyclase soluble subunit alpha-2	GUCY1A2	2977
Inositol 1,4,5-trisphosphate receptor type 1	ITPR1	3708
Inward rectifier potassium channel 2	KCNJ2	3759
Mitogen-activated protein kinase 1	MAPK1	5594
Mitogen-activated protein kinase 3	MAPK3	5595
Mitogen-activated protein kinase 7	MAPK7	5598
Myocyte-specific enhancer factor 2C	MEF2C	4208
Myosin light chain kinase family member 4	MYLK4	340156
Myosin light chain kinase, smooth muscle	MYLK	4638
Myosin light polypeptide 6	MYL6	4637
Myosin regulatory light polypeptide 9	MYL9	10398
Nuclear factor of activated T-cells, cytoplasmic 2	NFATC2	4773
Nuclear factor of activated T-cells, cytoplasmic 3	NFATC3	4775
Nuclear factor of activated T-cells, cytoplasmic 4	NFATC4	4776
Phosphatidylinositol 3-kinase regulatory subunit alpha	PIK3R1	5295
Phosphatidylinositol 4,5-bisphosphate 3-kinase catalytic subunit alpha isoform	PIK3CA	5290
Phosphatidylinositol 4,5-bisphosphate 3-kinase catalytic subunit delta isoform	PIK3CD	5293
Phosphatidylinositol 4,5-bisphosphate 3-kinase catalytic subunit gamma isoform	PIK3CG	5294
Prostaglandin G/H synthase 2	PTGS2	5743
Protein kinase C alpha type	PRKCA	5578
Protein kinase C beta type	PRKCB	5579
Protein phosphatase 1 regulatory subunit 12A	PPP1R12A	4659
Protein phosphatase 1 regulatory subunit 12B	PPP1R12B	4660
Protein phosphatase 1 regulatory subunit 12C	PPP1R12C	54776
Proto-oncogene c-Fos	FOS	2353
Rho-associated protein kinase 1	ROCK1	6093
Rho-associated protein kinase 2	ROCK2	9475
Ryanodine receptor 3	RYR3	6263
Serine/threonine-protein phosphatase 2B catalytic subunit beta isoform	PPP3CB	5532
Serine/threonine-protein phosphatase 2B catalytic subunit gamma isoform	PPP3CC	5533
Serine/threonine-protein phosphatase PP1-beta catalytic subunit	PPP1CB	5500
Transforming protein RhoA	RHOA	387
Voltage-dependent calcium channel subunit alpha-2/delta-1	CACNA2D1	781
Voltage-dependent calcium channel subunit alpha-2/delta-3	CACNA2D3	55799
Voltage-dependent calcium channel subunit alpha-2/delta-4	CACNA2D4	93589
Voltage-dependent L-type calcium channel subunit alpha-1C	CACNA1C	775
Voltage-dependent L-type calcium channel subunit alpha-1F	CACNA1F	778
Voltage-dependent L-type calcium channel subunit beta-1	CACNB1	782
Voltage-dependent L-type calcium channel subunit beta-2	CACNB2	783
Voltage-dependent L-type calcium channel subunit beta-4	CACNB4	785
