# Supplementary material for: Differentially Expressed Genes and Signature Pathways of Human Prostate Cancer
Source: PLoS One. 2015 Dec 18;10(12):e0145322. doi: 10.1371/journal.pone.0145322 (PMC4687717; doi:10.1371/journal.pone.0145322)
Supplement: S11 Table — These genes and transcripts from the evaluated TCGA dataset contribute to the enrichment of the KEGG Calcium Signaling Pathway in non-malignant samples. (XLSX) [file pone.0145322.s014.xlsx]

## Sheet: Sheet1
Genes and Transcripts contributing to KEGG Prolactin Signaling Pathway enrichment in GSEA
Gene	Symbol	Entrez ID
Cytokine-inducible SH2-containing protein	CISH	1154
Estrogen receptor	ESR1	2099
ETS-related transcription factor Elf-5	ELF5	2001
G1/S-specific cyclin-D1	CCND1	595
G1/S-specific cyclin-D2	CCND2	894
Glucokinase	GCK	2645
Growth factor receptor-bound protein 2	GRB2	2885
Mitogen-activated protein kinase 1	MAPK1	5594
Mitogen-activated protein kinase 10	MAPK10	5602
Mitogen-activated protein kinase 13	MAPK13	5603
Mitogen-activated protein kinase 14	MAPK14	1432
Mitogen-activated protein kinase 3	MAPK3	5595
Mitogen-activated protein kinase 8	MAPK8	5599
Nuclear factor NF-kappa-B p105 subunit	NFKB1	4790
Phosphatidylinositol 3-kinase regulatory subunit alpha	PIK3R1	5295
Phosphatidylinositol 4,5-bisphosphate 3-kinase catalytic subunit alpha isoform	PIK3CA	5290
Phosphatidylinositol 4,5-bisphosphate 3-kinase catalytic subunit delta isoform	PIK3CD	5293
Phosphatidylinositol 4,5-bisphosphate 3-kinase catalytic subunit gamma isoform	PIK3CG	5294
Prolactin receptor	PRLR	5618
Proto-oncogene c-Fos	FOS	2353
RAC-gamma serine/threonine-protein kinase	AKT3	10000
SHC-transforming protein 1	SHC1	6464
SHC-transforming protein 3	SHC3	53358
SHC-transforming protein 4	SHC4	399694
Signal transducer and activator of transcription 3	STAT3	6774
Signal transducer and activator of transcription 5A	STAT5A	6776
Signal transducer and activator of transcription 5B	STAT5B	6777
Son of sevenless homolog 1	SOS1	6654
Son of sevenless homolog 2	SOS2	6655
Suppressor of cytokine signaling 1	SOCS1	8651
Suppressor of cytokine signaling 3	SOCS3	9021
Suppressor of cytokine signaling 4	SOCS4	122809
Suppressor of cytokine signaling 5	SOCS5	9655
Suppressor of cytokine signaling 6	SOCS6	9306
Suppressor of cytokine signaling 7	SOCS7	30837
Tumor necrosis factor ligand superfamily member 11	TNFSF11	8600
Tumor necrosis factor receptor superfamily member 11A	TNFRSF11A	8792
Tyrosine-protein kinase JAK2	JAK2	3717
