# Supplementary material for: Differentially Expressed Genes and Signature Pathways of Human Prostate Cancer
Source: PLoS One. 2015 Dec 18;10(12):e0145322. doi: 10.1371/journal.pone.0145322 (PMC4687717; doi:10.1371/journal.pone.0145322)
Supplement: S12 Table — These genes and transcripts from the evaluated TCGA dataset contribute to the enrichment of the KEGG Calcium Signaling Pathway in non-malignant samples. (XLSX) [file pone.0145322.s015.xlsx]

## Sheet: Sheet1
Genes and Transcripts contributing to KEGG Thyroid Hormone Synthesis Pathway enrichment in GSEA
Gene	Symbol	Entrez ID
Adenylate cyclase type 3	ADCY3	109
Adenylate cyclase type 5	ADCY5	111
Adenylate cyclase type 9	ADCY9	115
Cyclic AMP-dependent transcription factor ATF-2	ATF2	1386
Sodium/potassium-transporting ATPase subunit alpha-1	ATP1A1	476
Sodium/potassium-transporting ATPase subunit alpha-2	ATP1A2	477
Sodium/potassium-transporting ATPase subunit alpha-4	ATP1A4	480
Sodium/potassium-transporting ATPase subunit beta-1	ATP1B1	481
Sodium/potassium-transporting ATPase subunit beta-2	ATP1B2	482
Sodium/potassium-transporting ATPase subunit beta-3	ATP1B3	483
Cyclic AMP-responsive element-binding protein 3	CREB3	10488
Dual oxidase 2	DUOX2	50506
Dual oxidase maturation factor 2	DUOXA2	405753
Guanine nucleotide-binding protein G(q) subunit alpha	GNAQ	2776
Glutathione peroxidase 2	GPX2	2877
Glutathione peroxidase 3	GPX3	2878
Glutathione peroxidase 6	GPX6	257202
Glutathione peroxidase 7	GPX7	2882
Probable glutathione peroxidase 8	GPX8	493869
Glutathione reductase, mitochondrial	GSR	2936
Inositol 1,4,5-trisphosphate receptor type 1	ITPR1	3708
Low-density lipoprotein receptor-related protein 2	LRP2	4036
Paired box protein Pax-8	PAX8	7849
1-phosphatidylinositol 4,5-bisphosphate phosphodiesterase beta-1	PLCB1	23236
cAMP-dependent protein kinase catalytic subunit alpha	PRKACA	5566
Protein kinase C alpha type	PRKCA	5578
Protein kinase C beta type	PRKCB	5579
